# Supplementary material for: A TLR2-Activating Fraction From Mycobacterium abscessus Rough Variant Demonstrates Vaccine and Diagnostic Potential
Source: Front Cell Infect Microbiol. 2020 Aug 27;10:432. doi: 10.3389/fcimb.2020.00432 (PMC7481331; doi:10.3389/fcimb.2020.00432)
Supplement: Supplementary file 1 [file Table_1.XLSX]

## Sheet: Total TLR2eF pool
Table S1: Raw data of proteins detected in TLR2eF by mass spectrometry and classified by iBAQ values importance
Protein IDs	Majority protein IDs	Fasta headers	Gene Name	Number of proteins	Peptides	Sequence coverage [%]	Mol. weight [kDa]	Intensity MA_1	Intensity MA_2	Intensity MA_3	Intensity MA_4	iBAQ MA_1	iBAQ MA_2	iBAQ MA_3	iBAQ MA_4	MS/MS Count MA_1	MS/MS Count MA_2	MS/MS Count MA_3	MS/MS Count MA_4	Somme Intensity	Somme MS/MS	Somme iBAQ
I0PUV4;X7X1K7;X8EQP6;X8DNY2;X8DB25;X7X1Z7;X7VK42;I9I5F6;I9GZ49;I9EXP4;I9CA63;I8ZSC8;I8ZQL0;I8WD35;I8V8Y5;I8RN73;I8MT86;I8JXV6;I8IQ11;I8E437;I8DKY2;I8D0M3;I8CXJ5;H0ILA3;H0I7K4;I8L0T4;X8BNR3;X7XAZ6;X7WUK8;X7WE68;V6ZMK7;V6ZGQ3;S7P663;R4UNM6;I9JZI6;I9FTS0;I9EUK4;I9DMZ5;I9B6B7;I8Z6P8;I8YHL9;I8XM47;I8WZA6;I8VSA0;I8V207;I8RTC9;I8Q2E1;I8PPC6;I8P3M3;I8K3J6;I8ILR4;I8GB19;I8F102;I8BLA7;I0PDU3;G6XBB1;B1MK79;…	I0PUV4;X7X1K7;X8EQP6;X8DNY2;X8DB25;X7X1Z7;X7VK42;I9I5F6;I9GZ49;I9EXP4;I9CA63;I8ZSC8;I8ZQL0;I8WD35;I8V8Y5;I8RN73;I8MT86;I8JXV6;I8IQ11;I8E437;I8DKY2;I8D0M3;I8CXJ5;H0ILA3;H0I7K4;I8L0T4;X8BNR3;X7XAZ6;X7WUK8;X7WE68;V6ZMK7;V6ZGQ3;S7P663;R4UNM6;I9JZI6;I9FTS0;I9EUK4;I9DMZ5;I9B6B7;I8Z6P8;I8YHL9;I8XM47;I8WZA6;I8VSA0;I8V207;I8RTC9;I8Q2E1;I8PPC6;I8P3M3;I8K3J6;I8ILR4;I8GB19;I8F102;I8BLA7;I0PDU3;G6XBB1;B1MK79;…	>tr|I0PUV4|I0PUV4_MYCAB Porin (Fragment) OS=Mycobacterium abscessus M94 GN=S7W_05898 PE=4 SV=1;>tr|X7X1K7|X7X1K7_MYCAB MspA OS=Mycobacterium abscessus MAB_030201_1075 GN=L829_1733 PE=4 SV=1;>tr|X8EQP6|X8EQP6_MYCAB MspA OS=Mycobacterium abscessus 103 GN=I54	S7W_05898	116	6	36.8	20.042	3967000000	3290500000	2736500000	5810100000	793400000	658090000	547290000	1162000000	22	18	13	17	15804100000	70	3160780000
X8EPT2;X8DZT2;X8BNQ5;X7XL31;X7WYL7;X7WVS2;X7WCD8;X7VL50;X7V570;V6ZLM7;V6ZBZ1;S9ZVL6;S7P811;R4U973;I9K7W0;I9K3P2;I9JH94;I9HUE9;I9HSI9;I9GBN1;I9DXB5;I9DW16;I9D1Z6;I9CD48;I9BDI0;I9B2W6;I9AML1;I8ZR37;I8ZQ62;I8XXS5;I8VWM3;I8TP07;I8PWR4;I8NJN6;I8MYU2;I8M947;I8LSX7;I8LQW8;I8L6E9;I8L6A2;I8KY91;I8KBB3;I8KAF6;I8K023;I8J7T8;I8ILR1;I8HUG3;I8EGR8;I8DVB5;I8D2L1;I8C601;I6YED8;I0PJ99;I0P7N7;H0IKF5;H0I633;G6XEA7;…	X8EPT2;X8DZT2;X8BNQ5;X7XL31;X7WYL7;X7WVS2;X7WCD8;X7VL50;X7V570;V6ZLM7;V6ZBZ1;S9ZVL6;S7P811;R4U973;I9K7W0;I9K3P2;I9JH94;I9HUE9;I9HSI9;I9GBN1;I9DXB5;I9DW16;I9D1Z6;I9CD48;I9BDI0;I9B2W6;I9AML1;I8ZR37;I8ZQ62;I8XXS5;I8VWM3;I8TP07;I8PWR4;I8NJN6;I8MYU2;I8M947;I8LSX7;I8LQW8;I8L6E9;I8L6A2;I8KY91;I8KBB3;I8KAF6;I8K023;I8J7T8;I8ILR1;I8HUG3;I8EGR8;I8DVB5;I8D2L1;I8C601;I6YED8;I0PJ99;I0P7N7;H0IKF5;H0I633;G6XEA7;…	>tr|X8EPT2|X8EPT2_MYCAB 60 kDa chaperonin OS=Mycobacterium abscessus 103 GN=groL PE=3 SV=1;>tr|X8DZT2|X8DZT2_MYCAB 60 kDa chaperonin OS=Mycobacterium abscessus subsp. bolletii 1513 GN=groL PE=3 SV=1;>tr|X8BNQ5|X8BNQ5_MYCAB 60 kDa chaperonin OS=Mycobacteriu	groL	100	59	93.3	56.388	13691000000	12737000000	11328000000	19657000000	570470000	530730000	471980000	819060000	159	161	145	202	57413000000	667	2392240000
H0III5;I8JDF6;X8DIM5;X8BYY2;X7XL36;X7WVF3;X7WPS7;X7UZH6;V6ZP53;V6ZAJ6;S7QVZ6;R4UKY4;I9K9F3;I9JG26;I9IFU9;I9FW29;I9DW05;I9D1P8;I9BT14;I9BHC9;I9AEU8;I8ZTN5;I8ZNC1;I8Y636;I8X7F5;I8WEV0;I8W2V7;I8VNW6;I8TG20;I8QZA1;I8NLH9;I8LY33;I8KFK4;I8K1H5;I8IX93;I8GUX6;I8DDH4;I8B3V8;I6ZB46;I0P797;H0I4T5;G6XAM0;B1MEL1;X7WXH0;T2R9U3;I9DT85;I8N051;I0PCR2;X8ENC2;X8D5M9;X7VHI5;I9A968;I8VIQ6;I8NTK8;I8NHD0;I8M5E3;I8M563;…	H0III5;I8JDF6;X8DIM5;X8BYY2;X7XL36;X7WVF3;X7WPS7;X7UZH6;V6ZP53;V6ZAJ6;S7QVZ6;R4UKY4;I9K9F3;I9JG26;I9IFU9;I9FW29;I9DW05;I9D1P8;I9BT14;I9BHC9;I9AEU8;I8ZTN5;I8ZNC1;I8Y636;I8X7F5;I8WEV0;I8W2V7;I8VNW6;I8TG20;I8QZA1;I8NLH9;I8LY33;I8KFK4;I8K1H5;I8IX93;I8GUX6;I8DDH4;I8B3V8;I6ZB46;I0P797;H0I4T5;G6XAM0;B1MEL1;X7WXH0;T2R9U3;I9DT85;I8N051;I0PCR2;X8ENC2;X8D5M9;X7VHI5;I9A968;I8VIQ6;I8NTK8;I8NHD0;I8M5E3;I8M563;…	>tr|H0III5|H0III5_MYCAB Antigen 85-C OS=Mycobacterium abscessus subsp. bolletii BD GN=MBOL_01350 PE=4 SV=1;>tr|I8JDF6|I8JDF6_MYCAB Antigen 85-C OS=Mycobacterium abscessus 4S-0206 GN=MA4S0206_1797 PE=4 SV=1;>tr|X8DIM5|X8DIM5_MYCAB Antigen 85-C OS=Mycobacter	MBOL_01350	59	15	75.2	33.707	6327000000	5038200000	4400500000	7106000000	632700000	503820000	440050000	710600000	55	57	44	72	22871700000	228	2287170000
I8JH05;X7VJC8;I9G388;I8ZUF6;I8KG45;I8EHI4;I8BQT7;H0IIU7;H0I5E6;X8ELC4;X8D741;X8BQA9;X7XDC1;X7X022;X7V058;T2RAU7;I9K914;I9HT92;I9BL52;I8WGH8;I8T2W6;I8NRN4;I8NL23;I8NA99;I8MAD8;I8LW18;I8JNE9;I8IRS3;I8FN10;I0PVH8;I0PBU5;B1MFV4;I9FWJ6;I9AFC4;I8QF30;I8K226;X7WUY3;X7WCG1;V6ZMP6;V6ZB73;S7P5K1;R4ULI4;I9D286;I9BKX5;I9BHX8;I8TGL5;I8PK63;I8H256;G6XB63;A0A060L1J0;X8E166;I8MLS5;I8E2G5;I8CNE8;I8XM85;I8WKB4;I8W…	I8JH05;X7VJC8;I9G388;I8ZUF6;I8KG45;I8EHI4;I8BQT7;H0IIU7;H0I5E6;X8ELC4;X8D741;X8BQA9;X7XDC1;X7X022;X7V058;T2RAU7;I9K914;I9HT92;I9BL52;I8WGH8;I8T2W6;I8NRN4;I8NL23;I8NA99;I8MAD8;I8LW18;I8JNE9;I8IRS3;I8FN10;I0PVH8;I0PBU5;B1MFV4;I9FWJ6;I9AFC4;I8QF30;I8K226;X7WUY3;X7WCG1;V6ZMP6;V6ZB73;S7P5K1;R4ULI4;I9D286;I9BKX5;I9BHX8;I8TGL5;I8PK63;I8H256;G6XB63;A0A060L1J0;X8E166;I8MLS5;I8E2G5;I8CNE8;I8XM85;I8WKB4;I8W…	>tr|I8JH05|I8JH05_MYCAB Uncharacterized protein OS=Mycobacterium abscessus 4S-0206 GN=MA4S0206_2016 PE=4 SV=1;>tr|X7VJC8|X7VJC8_MYCAB Uncharacterized protein OS=Mycobacterium abscessus MAB_110811_1470 GN=L835_3093 PE=4 SV=1;>tr|I9G388|I9G388_MYCAB Uncharac	MA4S0206_2016	59	10	47.3	19.276	3412400000	3560100000	3032600000	4758500000	487490000	508580000	433230000	679790000	25	32	30	14	14763600000	101	2109090000
I9G8F5;X8ELN3;X8D863;X8BS92;X7XB22;X7WZH5;X7VJQ4;X7V1V9;I9H421;I9GY89;I9BLN1;I8ZU45;I8YXY2;I8XZP0;I8XNL9;I8V213;I8PAE0;I8NR23;I8N0D3;I8L8X6;I8JCQ9;I8IYU3;I8IVZ0;I8FP35;I8BVP0;I8BQ40;I0PCR1;I0P796;H0III6;B1MEL2;X8DKT7;X7WUE8;X7WAX5;V6ZK95;V6ZCG9;S7QQ45;R4UNI0;I9K4A4;I9F1R0;I9DVQ2;I8Z106;I8X864;I8S5P6;I8QYZ1;I8PVE8;I8PR13;I8L177;I8KXD7;I8J6H0;I8H0Q6;I8GRS1;I8DU38;I8DGK8;I8D4Y4;I8C894;I6Y377;H0I4T6;…	I9G8F5;X8ELN3;X8D863;X8BS92;X7XB22;X7WZH5;X7VJQ4;X7V1V9;I9H421;I9GY89;I9BLN1;I8ZU45;I8YXY2;I8XZP0;I8XNL9;I8V213;I8PAE0;I8NR23;I8N0D3;I8L8X6;I8JCQ9;I8IYU3;I8IVZ0;I8FP35;I8BVP0;I8BQ40;I0PCR1;I0P796;H0III6;B1MEL2;X8DKT7;X7WUE8;X7WAX5;V6ZK95;V6ZCG9;S7QQ45;R4UNI0;I9K4A4;I9F1R0;I9DVQ2;I8Z106;I8X864;I8S5P6;I8QYZ1;I8PVE8;I8PR13;I8L177;I8KXD7;I8J6H0;I8H0Q6;I8GRS1;I8DU38;I8DGK8;I8D4Y4;I8C894;I6Y377;H0I4T6;…	>tr|I9G8F5|I9G8F5_MYCAB Antigen 85-A OS=Mycobacterium abscessus 3A-0119-R GN=MA3A0119R_0069 PE=4 SV=1;>tr|X8ELN3|X8ELN3_MYCAB Antigen 85-B OS=Mycobacterium abscessus 103 GN=fbpB PE=4 SV=1;>tr|X8D863|X8D863_MYCAB Antigen 85-B OS=Mycobacterium abscessus 1948	MA3A0119R_0069	58	20	59	35.09	5715000000	6164800000	5042000000	9025500000	439620000	474220000	387850000	694270000	108	112	102	85	25947300000	407	1995960000
X8EB70;X8CZM1;X8BYK9;X7XCW3;X7X533;X7VTB9;X7UTW6;S9ZPD1;I9JQU2;I9IK00;I9I095;I9HYQ4;I9GTG5;I9GI94;I9D5P7;I9AJR3;I9AAQ9;I8V475;I8TM03;I8NX03;I8N646;I8L369;I8KRD3;I8IJ19;I8F0A6;I8BUW6;I8BGX7;I0PRM4;I0PJH9;B1MB33;I8ZCK4;I8XY33;I8X568;I8WU05;I8SEF8;I8LFY8;I8E0H4;I8DNE2;H0IPI1;H0IAR3;R4ULX2;X7WIS7;X7W336;V6ZS64;V6ZKT9;S7P389;I9ENF7;I9CF56;I9BCY9;I8RG65;I8R956;I8Q4U1;I8PYJ8;I8PX64;I8KI62;I8JUV2;G6X2Q3;…	X8EB70;X8CZM1;X8BYK9;X7XCW3;X7X533;X7VTB9;X7UTW6;S9ZPD1;I9JQU2;I9IK00;I9I095;I9HYQ4;I9GTG5;I9GI94;I9D5P7;I9AJR3;I9AAQ9;I8V475;I8TM03;I8NX03;I8N646;I8L369;I8KRD3;I8IJ19;I8F0A6;I8BUW6;I8BGX7;I0PRM4;I0PJH9;B1MB33;I8ZCK4;I8XY33;I8X568;I8WU05;I8SEF8;I8LFY8;I8E0H4;I8DNE2;H0IPI1;H0IAR3;R4ULX2;X7WIS7;X7W336;V6ZS64;V6ZKT9;S7P389;I9ENF7;I9CF56;I9BCY9;I8RG65;I8R956;I8Q4U1;I8PYJ8;I8PX64;I8KI62;I8JUV2;G6X2Q3;…	>tr|X8EB70|X8EB70_MYCAB LysM domain protein OS=Mycobacterium abscessus 103 GN=I544_5167 PE=4 SV=1;>tr|X8CZM1|X8CZM1_MYCAB LysM domain protein OS=Mycobacterium abscessus 1948 GN=I542_1075 PE=4 SV=1;>tr|X8BYK9|X8BYK9_MYCAB LysM domain protein OS=Mycobacteriu	I544_5167	59	7	70.2	19.647	2983100000	2929600000	2388600000	3346500000	497190000	488260000	398110000	557740000	27	26	23	26	11647800000	102	1941300000
X8EKL4;X8DHI2;X8D8T1;X7XEZ2;X7WX23;X7WRN6;X7WBN1;X7VIK8;X7UZC4;V6ZP04;V6ZAE7;T2R869;S7QQ04;I9K976;I9K3N7;I9IIR7;I9IFQ2;I9HY35;I9G7X2;I9F1L6;I9DW06;I9DVW6;I9DT43;I9BKM1;I9A918;I8ZTI3;I8Z1C0;I8XZP5;I8XPQ7;I8WKB9;I8W4S9;I8VV02;I8VNR4;I8V232;I8S5K6;I8PV70;I8PQX2;I8NHZ7;I8M5A5;I8M4Y5;I8L9B6;I8L141;I8JHP7;I8J6D7;I8H3J0;I8GUT2;I8GRM7;I8EFI4;I8D7X9;I8D381;I6Z733;I0PUG2;I0PCW2;H0IIP4;H0I4N9;B1MEG2;R4UFP3;…	X8EKL4;X8DHI2;X8D8T1;X7XEZ2;X7WX23;X7WRN6;X7WBN1;X7VIK8;X7UZC4;V6ZP04;V6ZAE7;T2R869;S7QQ04;I9K976;I9K3N7;I9IIR7;I9IFQ2;I9HY35;I9G7X2;I9F1L6;I9DW06;I9DVW6;I9DT43;I9BKM1;I9A918;I8ZTI3;I8Z1C0;I8XZP5;I8XPQ7;I8WKB9;I8W4S9;I8VV02;I8VNR4;I8V232;I8S5K6;I8PV70;I8PQX2;I8NHZ7;I8M5A5;I8M4Y5;I8L9B6;I8L141;I8JHP7;I8J6D7;I8H3J0;I8GUT2;I8GRM7;I8EFI4;I8D7X9;I8D381;I6Z733;I0PUG2;I0PCW2;H0IIP4;H0I4N9;B1MEG2;R4UFP3;…	>tr|X8EKL4|X8EKL4_MYCAB Ferritin OS=Mycobacterium abscessus 103 GN=I544_2756 PE=3 SV=1;>tr|X8DHI2|X8DHI2_MYCAB Ferritin OS=Mycobacterium abscessus subsp. bolletii 1513 GN=I540_5950 PE=3 SV=1;>tr|X8D8T1|X8D8T1_MYCAB Ferritin OS=Mycobacterium abscessus 1948	I544_2756	60	11	91.7	20.133	3812300000	3716200000	2758900000	4901400000	476540000	464520000	344870000	612670000	34	35	29	47	15188800000	145	1898600000
X7VLI3;I8KW66;X8ERU3;X8CVP9;X8BXM7;X7XJK7;X7X1X8;X7V3L8;R4UBA7;I9K5X3;I9I5D6;I9I172;I9GHC1;I9ERS4;I9DGH1;I8ZGV9;I8Z1Q8;I8WZZ7;I8VSW5;I8VKY3;I8VIR5;I8SVM2;I8NZH9;I8MUU9;I8M2U1;I8LHF7;I8ILG9;I8G6Y4;I8E158;I8DQE7;I8D0X0;I0PEX2;I0P9F6;H0I8J7;G6X8K2;B1MLU8;T0A0P4;S7P5M4;A0A060L5I1;H0IM94	X7VLI3;I8KW66;X8ERU3;X8CVP9;X8BXM7;X7XJK7;X7X1X8;X7V3L8;R4UBA7;I9K5X3;I9I5D6;I9I172;I9GHC1;I9ERS4;I9DGH1;I8ZGV9;I8Z1Q8;I8WZZ7;I8VSW5;I8VKY3;I8VIR5;I8SVM2;I8NZH9;I8MUU9;I8M2U1;I8LHF7;I8ILG9;I8G6Y4;I8E158;I8DQE7;I8D0X0;I0PEX2;I0P9F6;H0I8J7;G6X8K2;B1MLU8;T0A0P4;S7P5M4;A0A060L5I1;H0IM94	>tr|X7VLI3|X7VLI3_MYCAB Uncharacterized protein OS=Mycobacterium abscessus MAB_110811_1470 GN=L835_4095 PE=4 SV=1;>tr|I8KW66|I8KW66_MYCAB Uncharacterized protein OS=Mycobacterium abscessus 3A-0119-R GN=MA3A0119R_1410 PE=4 SV=1;>tr|X8ERU3|X8ERU3_MYCAB Uncha	L835_4095	40	9	50.3	18.222	2865900000	1935400000	2463100000	5654300000	409420000	276480000	351870000	807750000	30	33	30	23	12918700000	116	1845520000
X8DNT6;X8D1P2;X8BVG1;X7X9E5;X7X4J4;X7WIE8;X7W680;X7VSX5;X7USP0;V6ZSX7;V6ZFT1;T0BCJ1;S7P0J1;R4UCC4;I9JUB6;I9IL83;I9HWG4;I9G113;I9FMM3;I9F931;I9EMZ7;I9DMI9;I9D914;I9CF97;I9BSY9;I9AC16;I8Z7A8;I8X0W1;I8WLH9;I8W262;I8VW12;I8VD01;I8TRA0;I8QJ19;I8Q1D2;I8PW74;I8PMS5;I8MW06;I8MNE7;I8M300;I8LWW5;I8JJ35;I8I6F4;I8HC81;I8G253;I8EUW0;I8EAG0;I8CP09;I8CL89;I8BI86;I8B6Q4;I0PS15;I0PHP8;H0IQD5;H0ICE5;G6X5B9;B1MCD2;…	X8DNT6;X8D1P2;X8BVG1;X7X9E5;X7X4J4;X7WIE8;X7W680;X7VSX5;X7USP0;V6ZSX7;V6ZFT1;T0BCJ1;S7P0J1;R4UCC4;I9JUB6;I9IL83;I9HWG4;I9G113;I9FMM3;I9F931;I9EMZ7;I9DMI9;I9D914;I9CF97;I9BSY9;I9AC16;I8Z7A8;I8X0W1;I8WLH9;I8W262;I8VW12;I8VD01;I8TRA0;I8QJ19;I8Q1D2;I8PW74;I8PMS5;I8MW06;I8MNE7;I8M300;I8LWW5;I8JJ35;I8I6F4;I8HC81;I8G253;I8EUW0;I8EAG0;I8CP09;I8CL89;I8BI86;I8B6Q4;I0PS15;I0PHP8;H0IQD5;H0ICE5;G6X5B9;B1MCD2;…	>tr|X8DNT6|X8DNT6_MYCAB Putative integration host factor OS=Mycobacterium abscessus subsp. bolletii 1513 GN=I540_2909 PE=4 SV=1;>tr|X8D1P2|X8D1P2_MYCAB Putative integration host factor OS=Mycobacterium abscessus 1948 GN=I542_1559 PE=4 SV=1;>tr|X8BVG1|X8BVG	I540_2909	59	9	61	11.582	1385100000	1099200000	1135900000	2667300000	346280000	274800000	283980000	666820000	28	30	31	25	6287500000	114	1571880000
I9EHC0;I9A9J6;I8NHQ7;I8F7A5;I8L9D5;X8ENQ8;X8D6E9;X8BXW1;X7WYI9;X7VHV1;X7V014;T2R8A5;I9IG37;I9G7Z3;I9DWR8;I9DU24;I8XYV5;I8XD92;I8WAB9;I8VVH6;I8VNK3;I8QZZ3;I8QE70;I8M578;I8JMU7;I8EH13;I0PCR0;I0P795;H0III7;B1MEL3;X8DFZ0;X7WT95;X7WCX3;V6ZM76;V6ZAM8;S7P6J7;R4U5J7;I9JG49;I9FW81;I9E7Y4;I9BIE5;I8XPR7;I8XGE9;I8WAE7;I8QYN4;I8Q8T5;I8LRH5;I8K662;I8IWX5;I8I3Z6;I8H2B5;I8FS31;I8EQW9;I8DVU6;I8CAW5;I6Z763;H0I4T7;…	I9EHC0;I9A9J6;I8NHQ7;I8F7A5;I8L9D5;X8ENQ8;X8D6E9;X8BXW1;X7WYI9;X7VHV1;X7V014;T2R8A5;I9IG37;I9G7Z3;I9DWR8;I9DU24;I8XYV5;I8XD92;I8WAB9;I8VVH6;I8VNK3;I8QZZ3;I8QE70;I8M578;I8JMU7;I8EH13;I0PCR0;I0P795;H0III7;B1MEL3;X8DFZ0;X7WT95;X7WCX3;V6ZM76;V6ZAM8;S7P6J7;R4U5J7;I9JG49;I9FW81;I9E7Y4;I9BIE5;I8XPR7;I8XGE9;I8WAE7;I8QYN4;I8Q8T5;I8LRH5;I8K662;I8IWX5;I8I3Z6;I8H2B5;I8FS31;I8EQW9;I8DVU6;I8CAW5;I6Z763;H0I4T7;…	>tr|I9EHC0|I9EHC0_MYCAB Antigen 85-A OS=Mycobacterium abscessus 4S-0206 GN=MA4S0206_1799 PE=4 SV=1;>tr|I9A9J6|I9A9J6_MYCAB Antigen 85-A OS=Mycobacterium abscessus 6G-0728-S GN=MA6G0728S_1697 PE=4 SV=1;>tr|I8NHQ7|I8NHQ7_MYCAB Antigen 85-A OS=Mycobacterium a	MA4S0206_1799	60	21	77.3	32.981	4421300000	3621600000	3449000000	8772200000	315810000	258690000	246360000	626580000	56	63	54	52	20264100000	225	1447440000
X8DTI3;X8CZ78;X8C1L0;X7XGJ4;X7X6F0;X7WJ51;X7W6B9;X7UT91;V6ZWH0;V6ZEY8;I9JJ34;I9ILD3;I9HU32;I9GQB9;I9GJG8;I9G130;I9F990;I9CGC3;I9B6S4;I9AKK6;I8Z8J9;I8SC26;I8Q2I5;I8PYC3;I8MYV6;I8MV48;I8KRL3;I8K2E6;I8JLD8;I8IJZ0;I8IA66;I8HGC0;I8GZG0;I8G3K6;I8EWF3;I8EBL8;I8DX25;I8DB26;I8D7T8;I8CNF6;I8CLA9;I8CBN8;I8BEC8;I8B6X1;I6Y713;H0ICC7;B1MCB4;X8EDG0;X7VUT1;T0BCK4;S7P0G2;R4UN59;I9EDR2;I9AC97;I8JNG7;I0PRZ8;I0PHN0;…	X8DTI3;X8CZ78;X8C1L0;X7XGJ4;X7X6F0;X7WJ51;X7W6B9;X7UT91;V6ZWH0;V6ZEY8;I9JJ34;I9ILD3;I9HU32;I9GQB9;I9GJG8;I9G130;I9F990;I9CGC3;I9B6S4;I9AKK6;I8Z8J9;I8SC26;I8Q2I5;I8PYC3;I8MYV6;I8MV48;I8KRL3;I8K2E6;I8JLD8;I8IJZ0;I8IA66;I8HGC0;I8GZG0;I8G3K6;I8EWF3;I8EBL8;I8DX25;I8DB26;I8D7T8;I8CNF6;I8CLA9;I8CBN8;I8BEC8;I8B6X1;I6Y713;H0ICC7;B1MCB4;X8EDG0;X7VUT1;T0BCK4;S7P0G2;R4UN59;I9EDR2;I9AC97;I8JNG7;I0PRZ8;I0PHN0;…	>tr|X8DTI3|X8DTI3_MYCAB Lipoprotein lprG OS=Mycobacterium abscessus subsp. bolletii 1513 GN=lprG PE=4 SV=1;>tr|X8CZ78|X8CZ78_MYCAB Lipoprotein lprG OS=Mycobacterium abscessus 1948 GN=lprG PE=4 SV=1;>tr|X8C1L0|X8C1L0_MYCAB Lipoprotein lprG OS=Mycobacterium	lprG	59	16	87.6	23.243	3588400000	3038100000	2204000000	5387600000	326210000	276190000	200360000	489790000	68	57	59	54	14218100000	238	1292550000
I9IWF5;I8BU73;I9HSW9;I9ESL6;I8VED1;I8BMS2;X7VLM5;X7V362;I9DHQ8;I8KYF8;I8K2X0;I8F2V4;X8EQ10;X8CUM3;X8BZQ9;X7XCK4;X7X2J0;X7WTC0;X7WH44;V6ZT93;V6ZKN3;T0BC04;S7P4V5;I9K2T3;I9EW63;I9BF91;I9AXE2;I8YCJ7;I8XWR8;I8WV59;I8VJH8;I8V0U9;I8R9L7;I8QBX6;I8Q6K0;I8N9V7;I8N568;I8MX65;I8LXM5;I8LMF2;I8LKZ4;I8ISN2;I8IL35;I8HVL0;I8HN48;I8G9N5;I8FVE3;I8EWE9;I8EJH1;I0PTR7;I0P9Y7;H0IMS0;H0I923;G6X5Z7;B1MMY9;A0A060KWV4;R4U…	I9IWF5;I8BU73;I9HSW9;I9ESL6;I8VED1;I8BMS2;X7VLM5;X7V362;I9DHQ8;I8KYF8;I8K2X0;I8F2V4;X8EQ10;X8CUM3;X8BZQ9;X7XCK4;X7X2J0;X7WTC0;X7WH44;V6ZT93;V6ZKN3;T0BC04;S7P4V5;I9K2T3;I9EW63;I9BF91;I9AXE2;I8YCJ7;I8XWR8;I8WV59;I8VJH8;I8V0U9;I8R9L7;I8QBX6;I8Q6K0;I8N9V7;I8N568;I8MX65;I8LXM5;I8LMF2;I8LKZ4;I8ISN2;I8IL35;I8HVL0;I8HN48;I8G9N5;I8FVE3;I8EWE9;I8EJH1;I0PTR7;I0P9Y7;H0IMS0;H0I923;G6X5Z7;B1MMY9;A0A060KWV4;R4U…	>tr|I9IWF5|I9IWF5_MYCAB Uncharacterized protein OS=Mycobacterium abscessus 4S-0116-S GN=MA4S0116S_0600 PE=4 SV=1;>tr|I8BU73|I8BU73_MYCAB Uncharacterized protein OS=Mycobacterium abscessus 4S-0726-RB GN=MA4S0726RB_1047 PE=4 SV=1;>tr|I9HSW9|I9HSW9_MYCAB Unch	MA4S0116S_0600	58	14	76	16.866	3047900000	2627200000	2364100000	4422300000	277080000	238840000	214920000	402030000	36	35	38	28	12461500000	137	1132870000
X8EJF1;X8DDD1;X8D459;X8BVW1;X7XPD8;X7X9I3;X7WNG9;X7W790;X7VXX2;X7UVQ7;V6ZVW1;V6Z722;T2RBX4;S7QFD2;R4UFA4;I9JCX6;I9J410;I9HC73;I9HA82;I9GF24;I9F4J4;I9E0J3;I9DCV3;I9CR68;I9C8J2;I9BD47;I8YSZ7;I8XSX1;I8XJ85;I8WJD5;I8WIF0;I8VYW2;I8UYH5;I8ULN0;I8RBL2;I8Q9A8;I8NCA3;I8LSE5;I8L5G6;I8KN43;I8JU80;I8J8Q2;I8J356;I8I0X8;I8GWD5;I8FL82;I8FDM9;I8EQP1;I8E888;I8DUY7;I8C5E1;I8AUU5;I6Y8M8;I0PK75;I0PIX4;H0ITC1;H0IGB8;…	X8EJF1;X8DDD1;X8D459;X8BVW1;X7XPD8;X7X9I3;X7WNG9;X7W790;X7VXX2;X7UVQ7;V6ZVW1;V6Z722;T2RBX4;S7QFD2;R4UFA4;I9JCX6;I9J410;I9HC73;I9HA82;I9GF24;I9F4J4;I9E0J3;I9DCV3;I9CR68;I9C8J2;I9BD47;I8YSZ7;I8XSX1;I8XJ85;I8WJD5;I8WIF0;I8VYW2;I8UYH5;I8ULN0;I8RBL2;I8Q9A8;I8NCA3;I8LSE5;I8L5G6;I8KN43;I8JU80;I8J8Q2;I8J356;I8I0X8;I8GWD5;I8FL82;I8FDM9;I8EQP1;I8E888;I8DUY7;I8C5E1;I8AUU5;I6Y8M8;I0PK75;I0PIX4;H0ITC1;H0IGB8;…	>tr|X8EJF1|X8EJF1_MYCAB Elongation factor Tu OS=Mycobacterium abscessus 103 GN=tuf PE=3 SV=1;>tr|X8DDD1|X8DDD1_MYCAB Elongation factor Tu OS=Mycobacterium abscessus subsp. bolletii 1513 GN=tuf PE=3 SV=1;>tr|X8D459|X8D459_MYCAB Elongation factor Tu OS=Mycob	tuf	61	29	88.9	43.527	6411700000	4847200000	4176000000	7570200000	305320000	230820000	198860000	360490000	113	112	116	94	23005100000	435	1095490000
V6Z6Y5;I9EER0;I9E3X6;H0IDC5;X8EES0;X8DP59;X8D1G2;X8BRJ0;X7XP31;X7X7S4;X7WJI7;X7W5J3;X7VW08;X7UW97;V6ZUB2;S9ZUG8;S7P014;I9JPW5;I9J9K8;I9IAN8;I9HKG1;I9HI80;I9GL55;I9FRF6;I9FGP4;I9F825;I9C609;I9BMS9;I9A4L6;I8ZYD9;I8YJP8;I8Y5F4;I8W4M4;I8VKK9;I8UWA3;I8UQY2;I8S4X8;I8PP72;I8MS75;I8MP16;I8M933;I8LXQ5;I8KWM7;I8KIW2;I8JMD2;I8IBN2;I8HZX3;I8HL68;I8GJN7;I8G3A0;I8ELV5;I8EBE9;I8B867;I6YIC4;I0PT78;I0PM44;H0IS19;…	V6Z6Y5;I9EER0;I9E3X6;H0IDC5;X8EES0;X8DP59;X8D1G2;X8BRJ0;X7XP31;X7X7S4;X7WJI7;X7W5J3;X7VW08;X7UW97;V6ZUB2;S9ZUG8;S7P014;I9JPW5;I9J9K8;I9IAN8;I9HKG1;I9HI80;I9GL55;I9FRF6;I9FGP4;I9F825;I9C609;I9BMS9;I9A4L6;I8ZYD9;I8YJP8;I8Y5F4;I8W4M4;I8VKK9;I8UWA3;I8UQY2;I8S4X8;I8PP72;I8MS75;I8MP16;I8M933;I8LXQ5;I8KWM7;I8KIW2;I8JMD2;I8IBN2;I8HZX3;I8HL68;I8GJN7;I8G3A0;I8ELV5;I8EBE9;I8B867;I6YIC4;I0PT78;I0PM44;H0IS19;…	>tr|V6Z6Y5|V6Z6Y5_MYCAB Soluble secreted antigen MPT53 OS=Mycobacterium abscessus MAB_082312_2258 GN=mpt53 PE=4 SV=1;>tr|I9EER0|I9EER0_MYCAB Soluble secreted antigen Mpt53 OS=Mycobacterium abscessus 4S-0206 GN=mpt53 PE=4 SV=1;>tr|I9E3X6|I9E3X6_MYCAB Solubl	mpt53	60	5	71.3	16.049	1619200000	1169900000	1268900000	2292200000	269870000	194990000	211480000	382030000	18	17	17	14	6350200000	66	1058370000
X7XEM2;X8EN78;X7WXS9;X7VJ56;I9G7H4;I9FCY2;I8VSS2;H0IX40;I0PIK1;I8TJD4;X8D7K7;X8BYW4;X7V0K7;T2R9H3;I9H9I2;I9H7I4;I8UPA2;I8PJH5;I8PGV3;I8PDW3;I8NQI8;I8MF84;I8IIQ6;I8I325;I8EF69;I8EAL9;I8BCW4;I8B3B2;I8AXW8;I0PFV9;B1MMK7;I9E869;H0II15;X8DHF3;X7WQY2;X7WCC3;V6ZJJ6;V6Z9V6;S7NVH3;R4UIA1;I9JFI1;I9IU91;I9F1P3;I9BVG8;I9AE69;I8Z6Z0;I8Y3Y7;I8XIV2;I8XB38;I8W969;I8W1L7;I8UGJ4;I8RSQ5;I8L118;I8H9X5;I8GTK9;I8GPM7;…	X7XEM2;X8EN78;X7WXS9;X7VJ56;I9G7H4;I9FCY2;I8VSS2;H0IX40;I0PIK1;I8TJD4;X8D7K7;X8BYW4;X7V0K7;T2R9H3;I9H9I2;I9H7I4;I8UPA2;I8PJH5;I8PGV3;I8PDW3;I8NQI8;I8MF84;I8IIQ6;I8I325;I8EF69;I8EAL9;I8BCW4;I8B3B2;I8AXW8;I0PFV9;B1MMK7;I9E869;H0II15;X8DHF3;X7WQY2;X7WCC3;V6ZJJ6;V6Z9V6;S7NVH3;R4UIA1;I9JFI1;I9IU91;I9F1P3;I9BVG8;I9AE69;I8Z6Z0;I8Y3Y7;I8XIV2;I8XB38;I8W969;I8W1L7;I8UGJ4;I8RSQ5;I8L118;I8H9X5;I8GTK9;I8GPM7;…	>tr|X7XEM2|X7XEM2_MYCAB Putative lipoLpqN family protein OS=Mycobacterium abscessus MAB_030201_1061 GN=L828_2687 PE=4 SV=1;>tr|X8EN78|X8EN78_MYCAB Putative lipoLpqN family protein OS=Mycobacterium abscessus 103 GN=I544_2594 PE=4 SV=1;>tr|X7WXS9|X7WXS9_MYCA	L828_2687	60	12	74.6	21.077	2352100000	2550700000	1642500000	2586800000	261340000	283410000	182500000	287420000	26	25	26	28	9132100000	105	1014670000
X7VCW1;I0PJK0;X8BVX8;I8JLD5;X8E8Y5;X8DT77;X8CYP0;X7XIA1;X7X356;X7WGS1;X7W4U5;X7VR78;X7URQ2;V6ZT40;V6ZGY2;T0B942;S7QJ58;I9JPB4;I9I0X0;I9HXD5;I9ER05;I9BXD5;I9B6X7;I9APH9;I8ZJE2;I8ZED8;I8ZBG7;I8YAK2;I8XCP3;I8WWY1;I8VUQ5;I8VFL7;I8VCP4;I8USE6;I8SRA8;I8Q113;I8NV82;I8NML4;I8MEJ5;I8LUN0;I8LNH8;I8KM46;I8JMQ9;I8IDR9;I8I7B5;I8HNG3;I8HDQ2;I8FYE4;I8FNQ8;I8DP71;I8D156;I8CPV8;I8B5C4;I6ZE70;H0IPG0;H0IAP2;B1MB12;…	X7VCW1;I0PJK0;X8BVX8;I8JLD5;X8E8Y5;X8DT77;X8CYP0;X7XIA1;X7X356;X7WGS1;X7W4U5;X7VR78;X7URQ2;V6ZT40;V6ZGY2;T0B942;S7QJ58;I9JPB4;I9I0X0;I9HXD5;I9ER05;I9BXD5;I9B6X7;I9APH9;I8ZJE2;I8ZED8;I8ZBG7;I8YAK2;I8XCP3;I8WWY1;I8VUQ5;I8VFL7;I8VCP4;I8USE6;I8SRA8;I8Q113;I8NV82;I8NML4;I8MEJ5;I8LUN0;I8LNH8;I8KM46;I8JMQ9;I8IDR9;I8I7B5;I8HNG3;I8HDQ2;I8FYE4;I8FNQ8;I8DP71;I8D156;I8CPV8;I8B5C4;I6ZE70;H0IPG0;H0IAP2;B1MB12;…	>tr|X7VCW1|X7VCW1_MYCAB Uncharacterized protein OS=Mycobacterium abscessus MAB_110811_1470 GN=L835_4919 PE=4 SV=1;>tr|I0PJK0|I0PJK0_MYCAB Putative 3-methyladenine DNA glycosylase OS=Mycobacterium abscessus M94 GN=S7W_14176 PE=4 SV=1;>tr|X8BVX8|X8BVX8_MYCAB	L835_4919	60	2	14.3	7.4857	834240000	626980000	520530000	956950000	278080000	208990000	173510000	318980000	1	2	4	2	2938700000	9	979560000
X8EEJ2;X8D1T4;X8BLW2;X7XEW5;X7X4M7;X7WI90;X7W6I0;X7VSR7;X7UST0;V6ZUM6;V6ZFX2;I9JUE3;I9HP32;I9EM78;I9EKS2;I9DA84;I9D8V8;I9C3F0;I9BBX6;I9AR43;I8ZBT4;I8ZAP4;I8X8V4;I8VZ88;I8VH23;I8V8E5;I8UIJ4;I8S9L0;I8RM78;I8Q1I5;I8PLD6;I8NP16;I8N9G3;I8MV91;I8M7R5;I8LI44;I8L7D1;I8L546;I8KLV1;I8JR50;I8JC42;I8GZL5;I8FQ26;I8EV08;I8BEQ8;I0PHU5;I0P7U9;H0IQY2;H0IB04;G6X572;T0BD39;S7QI57;R4UNC6;I8LT25;I8DSY6;I8CKW4;I6ZF13;…	X8EEJ2;X8D1T4;X8BLW2;X7XEW5;X7X4M7;X7WI90;X7W6I0;X7VSR7;X7UST0;V6ZUM6;V6ZFX2;I9JUE3;I9HP32;I9EM78;I9EKS2;I9DA84;I9D8V8;I9C3F0;I9BBX6;I9AR43;I8ZBT4;I8ZAP4;I8X8V4;I8VZ88;I8VH23;I8V8E5;I8UIJ4;I8S9L0;I8RM78;I8Q1I5;I8PLD6;I8NP16;I8N9G3;I8MV91;I8M7R5;I8LI44;I8L7D1;I8L546;I8KLV1;I8JR50;I8JC42;I8GZL5;I8FQ26;I8EV08;I8BEQ8;I0PHU5;I0P7U9;H0IQY2;H0IB04;G6X572;T0BD39;S7QI57;R4UNC6;I8LT25;I8DSY6;I8CKW4;I6ZF13;…	>tr|X8EEJ2|X8EEJ2_MYCAB Uncharacterized protein OS=Mycobacterium abscessus 103 GN=I544_0303 PE=4 SV=1;>tr|X8D1T4|X8D1T4_MYCAB Uncharacterized protein OS=Mycobacterium abscessus 1948 GN=I542_1609 PE=4 SV=1;>tr|X8BLW2|X8BLW2_MYCAB Uncharacterized protein OS=	I544_0303	59	4	62	14.475	1973000000	619520000	557360000	1693100000	394600000	123900000	111470000	338610000	62	57	50	54	4842980000	223	968580000
X8EN03;X8D7F9;X8C003;X7UZQ1;T2RAJ1;I9I7U7;I9H3M7;I9GUH9;I8ZTK9;I8T2G3;I8SZH9;I8QL35;I8PQF8;I8NLN5;I8NG97;I8LIG0;I8LDN9;I8GTD8;I0PB48;B1MEQ4;X7XMC6;X7WZA8;X7VHP5;I9HTA2;I8XWM5;I8VV76;I8V2C8;I8J8N7;I8BPN2;I0PCL2;H0IJ68;X8E2F5;X7WTM1;X7WD98;V6ZMA9;V6ZBD5;S7P543;R4UFZ7;I9E8W9;I9DV09;I9BJY7;I8Y3T3;I8XCA2;I8UB01;I8Q8M6;I8PJS9;I8NRB4;I8LRV0;I8KZ67;I8KX18;I8I7G4;I8H2C8;I8GQG3;I8FTS8;I8DBC0;I8C8U5;I6Y396;…	X8EN03;X8D7F9;X8C003;X7UZQ1;T2RAJ1;I9I7U7;I9H3M7;I9GUH9;I8ZTK9;I8T2G3;I8SZH9;I8QL35;I8PQF8;I8NLN5;I8NG97;I8LIG0;I8LDN9;I8GTD8;I0PB48;B1MEQ4;X7XMC6;X7WZA8;X7VHP5;I9HTA2;I8XWM5;I8VV76;I8V2C8;I8J8N7;I8BPN2;I0PCL2;H0IJ68;X8E2F5;X7WTM1;X7WD98;V6ZMA9;V6ZBD5;S7P543;R4UFZ7;I9E8W9;I9DV09;I9BJY7;I8Y3T3;I8XCA2;I8UB01;I8Q8M6;I8PJS9;I8NRB4;I8LRV0;I8KZ67;I8KX18;I8I7G4;I8H2C8;I8GQG3;I8FTS8;I8DBC0;I8C8U5;I6Y396;…	>tr|X8EN03|X8EN03_MYCAB Major membrane protein I OS=Mycobacterium abscessus 103 GN=mmpI PE=4 SV=1;>tr|X8D7F9|X8D7F9_MYCAB Major membrane protein I OS=Mycobacterium abscessus 1948 GN=mmpI PE=4 SV=1;>tr|X8C003|X8C003_MYCAB Major membrane protein I OS=Mycobac	mmpI	59	24	91.5	33.77	3097600000	2496300000	2461600000	5030800000	221250000	178310000	175830000	359340000	46	56	49	65	13086300000	216	934730000
X8EHW2;X8DHU0;I9G5E8;H0ITX6;H0IFS2;I9H9C5;I6Y954;I9F5W7;I8YTD1;I8XER7;I8T871;G6XA03;B1MIN6;X8D2P6;X8BZF6;X7XGP0;X7X915;X7WNE2;X7W8J7;X7VQ74;X7UYE0;V6ZXQ8;V6Z8M5;T2RBN8;S7NVN5;R4UXF6;I9J4X3;I9ID83;I9GES6;I9FJB2;I9FDM1;I9EIT9;I9CXF9;I9C4Y1;I9BQT4;I9A166;I8XNN0;I8WGF4;I8W5J9;I8W1I7;I8V9S1;I8UZG3;I8UTR7;I8RY10;I8QNP2;I8PNN8;I8P261;I8N5W6;I8MFS7;I8ME03;I8J906;I8IHA3;I8H9U4;I8G795;I8F8Y6;I8EK63;I8EEV6;…	X8EHW2;X8DHU0;I9G5E8;H0ITX6;H0IFS2;I9H9C5;I6Y954;I9F5W7;I8YTD1;I8XER7;I8T871;G6XA03;B1MIN6;X8D2P6;X8BZF6;X7XGP0;X7X915;X7WNE2;X7W8J7;X7VQ74;X7UYE0;V6ZXQ8;V6Z8M5;T2RBN8;S7NVN5;R4UXF6;I9J4X3;I9ID83;I9GES6;I9FJB2;I9FDM1;I9EIT9;I9CXF9;I9C4Y1;I9BQT4;I9A166;I8XNN0;I8WGF4;I8W5J9;I8W1I7;I8V9S1;I8UZG3;I8UTR7;I8RY10;I8QNP2;I8PNN8;I8P261;I8N5W6;I8MFS7;I8ME03;I8J906;I8IHA3;I8H9U4;I8G795;I8F8Y6;I8EK63;I8EEV6;…	>tr|X8EHW2|X8EHW2_MYCAB Superoxide dismutase [Cu-Zn] OS=Mycobacterium abscessus 103 GN=sodC PE=3 SV=1;>tr|X8DHU0|X8DHU0_MYCAB Superoxide dismutase [Cu-Zn] OS=Mycobacterium abscessus subsp. bolletii 1513 GN=sodC PE=3 SV=1;>tr|I9G5E8|I9G5E8_MYCAB Superoxide	sodC	60	11	73.2	19.986	2012000000	2065900000	1726700000	2264100000	223550000	229540000	191850000	251570000	34	32	43	24	8068700000	133	896510000
H0IPD5;A0A060KZ99;X8DTF1;X7WGQ2;I9EQY8;I8ZCV2;I8ZBC4;I8XV62;I8X4A1;I8WWV3;I8SF79;I8HND5;I8E0A3;I8DLT6;S7QQB8;X7VZJ1;V6ZRB9;V6ZGS7;R4URV0;I9ENC6;I9B9C8;I8RFS1;I8R918;I8Q4P7;I8PT26;I8LCV7;I8KI26;H0IAL9;G6X2U7;B1MAY9;I0PJM3;X8EA03;X8CWX2;X8BZC2;X7XF85;X7X5C7;X7VRK6;X7USP1;T0A032;I9IJV8;I9HYR3;I9G201;I9FM32;I9DKC9;I8ZJL7;I8Z8Y3;I8XED2;I8XB91;I8VUI3;I8V429;I8Q015;I8M0P0;I8JJY2;I8IB30;I8FQ63;I8ETI0;I8B…	H0IPD5;A0A060KZ99;X8DTF1;X7WGQ2;I9EQY8;I8ZCV2;I8ZBC4;I8XV62;I8X4A1;I8WWV3;I8SF79;I8HND5;I8E0A3;I8DLT6;S7QQB8;X7VZJ1;V6ZRB9;V6ZGS7;R4URV0;I9ENC6;I9B9C8;I8RFS1;I8R918;I8Q4P7;I8PT26;I8LCV7;I8KI26;H0IAL9;G6X2U7;B1MAY9;I0PJM3;X8EA03;X8CWX2;X8BZC2;X7XF85;X7X5C7;X7VRK6;X7USP1;T0A032;I9IJV8;I9HYR3;I9G201;I9FM32;I9DKC9;I8ZJL7;I8Z8Y3;I8XED2;I8XB91;I8VUI3;I8V429;I8Q015;I8M0P0;I8JJY2;I8IB30;I8FQ63;I8ETI0;I8B…	>tr|H0IPD5|H0IPD5_MYCAB Uncharacterized protein OS=Mycobacterium abscessus subsp. bolletii BD GN=MBOL_21430 PE=4 SV=1;>tr|A0A060KZ99|A0A060KZ99_MYCAB MspA family protein OS=Mycobacterium abscessus subsp. bolletii str. GO 06 GN=MYCMA_09280 PE=4 SV=1;>tr|X8D	MBOL_21430	179	8	39.7	18.316	1216600000	932390000	795260000	2227000000	202770000	155400000	132540000	371170000	31	29	26	32	5171250000	118	861880000
X8EJG7;X8DIE5;X8D3X9;X8BSZ3;X7XFD0;X7WN94;X7W707;X7VVG4;X7UVI4;V6ZWE4;V6Z7A4;T2RC39;S7QL89;I9JLZ8;I9J8C2;I9HKN3;I9GB65;I9E0B0;I9DCM2;I9C0S5;I9B9G5;I8Z8L3;I8YUM2;I8XFN4;I8R2S1;I8NC22;I8N4N3;I8MIR3;I8LKZ0;I8KLC0;I8KHT4;I8K467;I8J2U8;I8I0T6;I8HWX4;I8HDH7;I8G4R4;I8FL09;I8FDB1;I8DYM7;I8DI08;I8CHZ6;I8C785;I0P5J2;H0IUN4;H0IG22;G6X1N0;B1MG83;A0A060KTU4;X7X9R3;I8KG17	X8EJG7;X8DIE5;X8D3X9;X8BSZ3;X7XFD0;X7WN94;X7W707;X7VVG4;X7UVI4;V6ZWE4;V6Z7A4;T2RC39;S7QL89;I9JLZ8;I9J8C2;I9HKN3;I9GB65;I9E0B0;I9DCM2;I9C0S5;I9B9G5;I8Z8L3;I8YUM2;I8XFN4;I8R2S1;I8NC22;I8N4N3;I8MIR3;I8LKZ0;I8KLC0;I8KHT4;I8K467;I8J2U8;I8I0T6;I8HWX4;I8HDH7;I8G4R4;I8FL09;I8FDB1;I8DYM7;I8DI08;I8CHZ6;I8C785;I0P5J2;H0IUN4;H0IG22;G6X1N0;B1MG83;A0A060KTU4;X7X9R3;I8KG17	>tr|X8EJG7|X8EJG7_MYCAB WXG100 type VII secretion target family protein OS=Mycobacterium abscessus 103 GN=I544_1307 PE=4 SV=1;>tr|X8DIE5|X8DIE5_MYCAB WXG100 type VII secretion target family protein OS=Mycobacterium abscessus subsp. bolletii 1513 GN=I540_44	I544_1307	51	13	98.9	10.558	1597900000	1354200000	986120000	1848800000	228270000	193460000	140870000	264110000	36	34	33	31	5787020000	134	826710000
X8EHY1;X8D5A6;X7UZK3;T2RAE2;I9H9V0;I9H795;I9FB58;I9DDT5;I8YV51;I8PEV4;I8PBZ0;I8N5Z5;I8LJN7;I8LAK7;I8KJL2;I8I1I0;I8FGC7;I0P5Z4;B1MIQ5;X7XHK5;X7XAL6;X7VQ99;I9IDE3;I9EEN5;I8V9X3;I8UZM4;I8MDI3;I8AVE3;H0ITZ5;X8DII0;X7WPK6;X7WAB1;V6ZX75;V6ZBS3;S7QJX8;R4UXK3;I9JDT3;I9E5P8;I9E2F2;I9C114;I9AV17;I8Z3E7;I8XM39;I8XG75;I8RX17;I8PDE7;I8KU53;I8KA50;I8HC65;I8GYZ3;I8GJY3;I8DRY1;I8CFW6;I8BZY7;I6ZH08;H0IFU1;G6XA22;…	X8EHY1;X8D5A6;X7UZK3;T2RAE2;I9H9V0;I9H795;I9FB58;I9DDT5;I8YV51;I8PEV4;I8PBZ0;I8N5Z5;I8LJN7;I8LAK7;I8KJL2;I8I1I0;I8FGC7;I0P5Z4;B1MIQ5;X7XHK5;X7XAL6;X7VQ99;I9IDE3;I9EEN5;I8V9X3;I8UZM4;I8MDI3;I8AVE3;H0ITZ5;X8DII0;X7WPK6;X7WAB1;V6ZX75;V6ZBS3;S7QJX8;R4UXK3;I9JDT3;I9E5P8;I9E2F2;I9C114;I9AV17;I8Z3E7;I8XM39;I8XG75;I8RX17;I8PDE7;I8KU53;I8KA50;I8HC65;I8GYZ3;I8GJY3;I8DRY1;I8CFW6;I8BZY7;I6ZH08;H0IFU1;G6XA22;…	>tr|X8EHY1|X8EHY1_MYCAB Aldehyde dehydrogenase family protein OS=Mycobacterium abscessus 103 GN=I544_1839 PE=3 SV=1;>tr|X8D5A6|X8D5A6_MYCAB Aldehyde dehydrogenase family protein OS=Mycobacterium abscessus 1948 GN=I542_3078 PE=3 SV=1;>tr|X7UZK3|X7UZK3_MYCAB	I544_1839	59	30	75.2	50.998	4515400000	3615600000	3052500000	8928300000	180620000	144630000	122100000	357130000	89	88	78	84	20111800000	339	804480000
X8DSZ6;X8CWX4;X8BLD9;X7WSP9;X7WGF9;X7V5N9;V6ZP10;V6ZIE8;T0B2U9;S7P4I9;I9K5F0;I9IXD1;I9I4N0;I9HZC1;I9FVS8;I9FQQ7;I9EWF8;I9DIX4;I9DGM2;I8YGK3;I8WY69;I8VT42;I8SVU7;I8RQN6;I8Q6M3;I8Q553;I8PYG3;I8NZI4;I8MWA3;I8MT32;I8M2G2;I8LJH5;I8LDZ1;I8K2L7;I8JWI8;I8HVB4;I8H587;I8GJB1;I8GAR9;I8G775;I8F2F1;I8EM99;I8DLW6;I8D048;I8BM11;I8BKI2;I6ZCY9;I0PEQ5;I0P9M3;H0IMG2;H0I8R4;G6X8R9;B1MMN0;X8ESQ8;R4UPS8;I8WA12;X7XGF7;…	X8DSZ6;X8CWX4;X8BLD9;X7WSP9;X7WGF9;X7V5N9;V6ZP10;V6ZIE8;T0B2U9;S7P4I9;I9K5F0;I9IXD1;I9I4N0;I9HZC1;I9FVS8;I9FQQ7;I9EWF8;I9DIX4;I9DGM2;I8YGK3;I8WY69;I8VT42;I8SVU7;I8RQN6;I8Q6M3;I8Q553;I8PYG3;I8NZI4;I8MWA3;I8MT32;I8M2G2;I8LJH5;I8LDZ1;I8K2L7;I8JWI8;I8HVB4;I8H587;I8GJB1;I8GAR9;I8G775;I8F2F1;I8EM99;I8DLW6;I8D048;I8BM11;I8BKI2;I6ZCY9;I0PEQ5;I0P9M3;H0IMG2;H0I8R4;G6X8R9;B1MMN0;X8ESQ8;R4UPS8;I8WA12;X7XGF7;…	>tr|X8DSZ6|X8DSZ6_MYCAB Putative enoyl-CoA hydratase 1 OS=Mycobacterium abscessus subsp. bolletii 1513 GN=I540_1475 PE=4 SV=1;>tr|X8CWX4|X8CWX4_MYCAB Putative enoyl-CoA hydratase 1 OS=Mycobacterium abscessus 1948 GN=I542_0107 PE=4 SV=1;>tr|X8BLD9|X8BLD9_MY	I540_1475	59	14	94.7	16.647	1546800000	1051300000	858880000	1565900000	220970000	150180000	122700000	223700000	27	27	26	22	5022880000	102	717550000
X8E9Q6;I9HW06;I9GQ11;I9GIS7;I9ABA1;I8Z9L9;I8YQC4;I8S8N7;I8MY74;I8KTE2;I8IN98;I8EU81;X8CYE5;X8BSP0;X7WJ87;X7W5K1;X7UUI3;V6ZRT6;V6ZIA3;T2R6U6;S7P1I8;R4USI5;I9JJ76;I9G0A6;I9BS79;I9BB14;I9APQ0;I9AK82;I8ZBY1;I8TUY5;I8RLK1;I8KCW8;I8JMN4;I8HIC1;I0PVY3;I0PH02;G6X1S0;B1MBM0;A0A060KVW4;X7XPH5;X7X3P9;X7VTX5;H0IQ24;I9IKM7;I8X1F5;I8TI57;I8BHI8;I8BDU2;I8B6D0;H0IBL3;X8DPR5;I9D775;I8XV08;I8WMZ3;I8LDL1;I8F388;I8D…	X8E9Q6;I9HW06;I9GQ11;I9GIS7;I9ABA1;I8Z9L9;I8YQC4;I8S8N7;I8MY74;I8KTE2;I8IN98;I8EU81;X8CYE5;X8BSP0;X7WJ87;X7W5K1;X7UUI3;V6ZRT6;V6ZIA3;T2R6U6;S7P1I8;R4USI5;I9JJ76;I9G0A6;I9BS79;I9BB14;I9APQ0;I9AK82;I8ZBY1;I8TUY5;I8RLK1;I8KCW8;I8JMN4;I8HIC1;I0PVY3;I0PH02;G6X1S0;B1MBM0;A0A060KVW4;X7XPH5;X7X3P9;X7VTX5;H0IQ24;I9IKM7;I8X1F5;I8TI57;I8BHI8;I8BDU2;I8B6D0;H0IBL3;X8DPR5;I9D775;I8XV08;I8WMZ3;I8LDL1;I8F388;I8D…	>tr|X8E9Q6|X8E9Q6_MYCAB LGFP repeat family protein OS=Mycobacterium abscessus 103 GN=I544_5357 PE=4 SV=1;>tr|I9HW06|I9HW06_MYCAB Uncharacterized protein OS=Mycobacterium abscessus 3A-0930-S GN=MA3A0930S_2620 PE=4 SV=1;>tr|I9GQ11|I9GQ11_MYCAB Uncharacterize	I544_5357	59	11	73.5	17.369	1451800000	1287000000	1147600000	1724200000	181470000	160870000	143450000	215530000	26	24	31	17	5610600000	98	701320000
X8CWF9;I0PN77;X8EAP9;X8DLK8;X8BSK8;X7XLJ3;X7X3Q9;X7WIF4;X7W4F8;X7VP15;X7US76;V6ZUN3;V6ZGH2;T2R8F3;S7QRC5;I9IJP8;I9GU70;I9GNJ3;I9G3M6;I9FHP7;I9DSK0;I9BWW8;I9AP37;I9AN09;I8ZJ43;I8Z8K2;I8XWU4;I8XIV1;I8X2F2;I8VWH9;I8VJH4;I8V028;I8SEC3;I8RK43;I8Q1S4;I8PS48;I8N4G5;I8MUU5;I8MSQ0;I8JSZ1;I8JQ22;I8JP98;I8IDI6;I8HSC0;I8GFT8;I8FIQ2;I8F2R5;I8ETN0;I8CUK8;I8CSU1;I8CPU3;I8BQU1;I6ZDY3;I0PW87;H0IP86;H0IA87;G6X7B2;…	X8CWF9;I0PN77;X8EAP9;X8DLK8;X8BSK8;X7XLJ3;X7X3Q9;X7WIF4;X7W4F8;X7VP15;X7US76;V6ZUN3;V6ZGH2;T2R8F3;S7QRC5;I9IJP8;I9GU70;I9GNJ3;I9G3M6;I9FHP7;I9DSK0;I9BWW8;I9AP37;I9AN09;I8ZJ43;I8Z8K2;I8XWU4;I8XIV1;I8X2F2;I8VWH9;I8VJH4;I8V028;I8SEC3;I8RK43;I8Q1S4;I8PS48;I8N4G5;I8MUU5;I8MSQ0;I8JSZ1;I8JQ22;I8JP98;I8IDI6;I8HSC0;I8GFT8;I8FIQ2;I8F2R5;I8ETN0;I8CUK8;I8CSU1;I8CPU3;I8BQU1;I6ZDY3;I0PW87;H0IP86;H0IA87;G6X7B2;…	>tr|X8CWF9|X8CWF9_MYCAB Uncharacterized protein OS=Mycobacterium abscessus 1948 GN=I542_0868 PE=4 SV=1;>tr|I0PN77|I0PN77_MYCAB Uncharacterized protein OS=Mycobacterium abscessus M93 GN=OUW_03221 PE=4 SV=1;>tr|X8EAP9|X8EAP9_MYCAB Uncharacterized protein OS=	I542_0868	59	8	94.6	4.1076	602710000	528360000	399880000	507490000	200900000	176120000	133290000	169160000	12	13	14	7	2038440000	46	679470000
X8DQE5;X7XHF2;X7W5W2;H0IDN2;X8EF28;X8D058;X7WLQ8;X7VVC7;I9JKW2;I9GLS8;I9FRQ1;I9EHY5;I8TA05;I8R1C7;I8QQP8;I8N3F4;I8MG00;I8LF24;I8KGJ5;I8IFH9;I8I2A2;I8H7J0;I8FI47;I8FC84;I8ECW3;X8BVN2;X7UWL8;V6ZV96;V6Z7C8;T2R7B0;S7QGG4;I9HHT6;I9F380;I8YT46;I8Y6W4;I8XR84;I8XG12;I8WGF8;I8W7X8;I8V6W1;I8RHZ1;I8Q7S0;I8PXR1;I8MKV7;I8JHK9;I8J294;I8I3R7;I8EMM6;I8DHG7;I8BXL0;I8ATD4;I6ZFP9;I0PWY0;I0PLS9;G6X3N9;B1MDW2;H0IS84;…	X8DQE5;X7XHF2;X7W5W2;H0IDN2;X8EF28;X8D058;X7WLQ8;X7VVC7;I9JKW2;I9GLS8;I9FRQ1;I9EHY5;I8TA05;I8R1C7;I8QQP8;I8N3F4;I8MG00;I8LF24;I8KGJ5;I8IFH9;I8I2A2;I8H7J0;I8FI47;I8FC84;I8ECW3;X8BVN2;X7UWL8;V6ZV96;V6Z7C8;T2R7B0;S7QGG4;I9HHT6;I9F380;I8YT46;I8Y6W4;I8XR84;I8XG12;I8WGF8;I8W7X8;I8V6W1;I8RHZ1;I8Q7S0;I8PXR1;I8MKV7;I8JHK9;I8J294;I8I3R7;I8EMM6;I8DHG7;I8BXL0;I8ATD4;I6ZFP9;I0PWY0;I0PLS9;G6X3N9;B1MDW2;H0IS84;…	>tr|X8DQE5|X8DQE5_MYCAB GDSL-like Lipase/Acylhydrolase family protein OS=Mycobacterium abscessus subsp. bolletii 1513 GN=I540_3896 PE=4 SV=1;>tr|X7XHF2|X7XHF2_MYCAB GDSL-like Lipase/Acylhydrolase family protein OS=Mycobacterium abscessus MAB_030201_1061 GN	I540_3896	59	11	63.9	25.414	2057500000	1756700000	1446300000	2159400000	187050000	159700000	131480000	196310000	30	31	27	29	7419900000	117	674540000
X7VIE2;I9HFW8;I8NGY4;I8BBY3;I8B2C7;H0IVX2;X8EK07;X8DI21;X8D3X4;X8BY92;X7XG93;X7WVT4;X7WP69;X7W9J8;X7UZF8;V6ZY29;V6ZAX8;S9ZZY7;S7NWA8;R4UHC8;I9JES6;I9JA12;I9G683;I9F6Q3;I9E9X5;I9E6K4;I9DEQ1;I9CUY1;I9BUC9;I9BFC1;I9A289;I8ZWG5;I8YNI3;I8YMG2;I8Y558;I8XG23;I8VXX7;I8UUP6;I8UN65;I8T955;I8S3F2;I8QW66;I8NUX6;I8NEF3;I8MFU3;I8MCQ8;I8LHX1;I8L4K2;I8KGT3;I8HAQ0;I8FS83;I8DDZ4;I8C6U7;I0PPN3;I0PGN1;H0IH58;G6XC12;…	X7VIE2;I9HFW8;I8NGY4;I8BBY3;I8B2C7;H0IVX2;X8EK07;X8DI21;X8D3X4;X8BY92;X7XG93;X7WVT4;X7WP69;X7W9J8;X7UZF8;V6ZY29;V6ZAX8;S9ZZY7;S7NWA8;R4UHC8;I9JES6;I9JA12;I9G683;I9F6Q3;I9E9X5;I9E6K4;I9DEQ1;I9CUY1;I9BUC9;I9BFC1;I9A289;I8ZWG5;I8YNI3;I8YMG2;I8Y558;I8XG23;I8VXX7;I8UUP6;I8UN65;I8T955;I8S3F2;I8QW66;I8NUX6;I8NEF3;I8MFU3;I8MCQ8;I8LHX1;I8L4K2;I8KGT3;I8HAQ0;I8FS83;I8DDZ4;I8C6U7;I0PPN3;I0PGN1;H0IH58;G6XC12;…	>tr|X7VIE2|X7VIE2_MYCAB Uncharacterized protein OS=Mycobacterium abscessus MAB_110811_1470 GN=L835_2328 PE=4 SV=1;>tr|I9HFW8|I9HFW8_MYCAB Putative lipoprotein OS=Mycobacterium abscessus 4S-0116-R GN=MA4S0116R_4416 PE=4 SV=1;>tr|I8NGY4|I8NGY4_MYCAB Putative	L835_2328	59	6	70.8	18.356	693810000	513490000	516980000	972060000	173450000	128370000	129240000	243020000	19	13	15	15	2696340000	62	674080000
X8E805;X8CXI7;X8C082;X7USE5;S9ZMV5;I9HNK6;I9G359;I9EP37;I9D8G7;I9AMU9;I8ZN82;I8ZIL6;I8QNA8;I8Q3V0;I8NLU0;I8ITR1;I8HRE8;I8H457;I8FJ87;I8BY04;I8BR67;I8BK90;I0PWP5;I0PNI8;B1MP48;X8DPP9;X7XAN8;X7X2F0;X7WGT3;X7W1V6;X7VMV1;V6ZR17;V6ZFY6;S7QQV6;R4UCU2;I9JNY4;I9FH67;I9EPG7;I8YB01;I8WYK7;I8WWU2;I8SF75;I8Q198;I8JPI7;I8HRU1;I8EU52;I8DXN8;I8DN81;I8CQU7;I6ZDM3;H0I9X7;G6X6U9;I9JWM6;I9I468;I9GN49;I9FQ38;I8N487;…	X8E805;X8CXI7;X8C082;X7USE5;S9ZMV5;I9HNK6;I9G359;I9EP37;I9D8G7;I9AMU9;I8ZN82;I8ZIL6;I8QNA8;I8Q3V0;I8NLU0;I8ITR1;I8HRE8;I8H457;I8FJ87;I8BY04;I8BR67;I8BK90;I0PWP5;I0PNI8;B1MP48;X8DPP9;X7XAN8;X7X2F0;X7WGT3;X7W1V6;X7VMV1;V6ZR17;V6ZFY6;S7QQV6;R4UCU2;I9JNY4;I9FH67;I9EPG7;I8YB01;I8WYK7;I8WWU2;I8SF75;I8Q198;I8JPI7;I8HRU1;I8EU52;I8DXN8;I8DN81;I8CQU7;I6ZDM3;H0I9X7;G6X6U9;I9JWM6;I9I468;I9GN49;I9FQ38;I8N487;…	>tr|X8E805|X8E805_MYCAB DivIVA domain protein OS=Mycobacterium abscessus 103 GN=I544_4797 PE=4 SV=1;>tr|X8CXI7|X8CXI7_MYCAB DivIVA domain protein OS=Mycobacterium abscessus 1948 GN=I542_0674 PE=4 SV=1;>tr|X8C082|X8C082_MYCAB DivIVA domain protein OS=Mycoba	I544_4797	59	26	87.6	30.025	2763000000	2605200000	1211700000	2724900000	197360000	186090000	86547000	194640000	51	53	46	44	9304800000	194	664637000
X7VJH6;I9A814;I8X3T8;I8U2Y8;X8EP00;X8D9I3;X8C2M0;X7XDP7;X7X0D6;X7V7F1;S9ZNE5;I9I650;I9H083;I9FZ08;I9B2L4;I8Z034;I8XIZ0;I8X0H6;I8WEN3;I8VRU3;I8VMK7;I8SDA8;I8QBQ2;I8P8I0;I8NK91;I8NJ23;I8M120;I8LVZ7;I8J0W2;I8IKA1;I8EJH9;I8E4V1;I8DZK8;I8D203;I8BN66;I0PEF1;I0P5N9;H0IKA5;B1MJ23;X7WTV2;X7WEW1;V6ZM57;V6ZCG3;S7P3T1;R4UHV9;I9K1Z2;I9EZC0;I9CNW2;I8V812;I8RPA7;I8QD94;I8K425;I8HL83;I8GPE0;I8GC33;I6YZM9;H0I6M0;…	X7VJH6;I9A814;I8X3T8;I8U2Y8;X8EP00;X8D9I3;X8C2M0;X7XDP7;X7X0D6;X7V7F1;S9ZNE5;I9I650;I9H083;I9FZ08;I9B2L4;I8Z034;I8XIZ0;I8X0H6;I8WEN3;I8VRU3;I8VMK7;I8SDA8;I8QBQ2;I8P8I0;I8NK91;I8NJ23;I8M120;I8LVZ7;I8J0W2;I8IKA1;I8EJH9;I8E4V1;I8DZK8;I8D203;I8BN66;I0PEF1;I0P5N9;H0IKA5;B1MJ23;X7WTV2;X7WEW1;V6ZM57;V6ZCG3;S7P3T1;R4UHV9;I9K1Z2;I9EZC0;I9CNW2;I8V812;I8RPA7;I8QD94;I8K425;I8HL83;I8GPE0;I8GC33;I6YZM9;H0I6M0;…	>tr|X7VJH6|X7VJH6_MYCAB Conserved 19 kDa lipoantigen family protein OS=Mycobacterium abscessus MAB_110811_1470 GN=L835_3558 PE=4 SV=1;>tr|I9A814|I9A814_MYCAB Lipoprotein lpqH OS=Mycobacterium abscessus 6G-0728-S GN=MA6G0728S_1155 PE=4 SV=1;>tr|I8X3T8|I8X3T	L835_3558	59	5	62.7	14.94	704570000	637330000	685590000	1254900000	140910000	127470000	137120000	250980000	8	10	10	8	3282390000	36	656480000
X8ERV2;I9I061;I8U760;I8M3W8;I8JRW3;H0IMA8;H0I8L1;X8DPZ7;X8CVR5;X8BRA6;X7XH63;X7X1Z1;X7WQW0;X7WGK5;X7VLK5;X7V5H8;V6ZSP6;V6ZEB6;T0B2Q0;S7P4D4;R4U8R8;I9K5Y9;I9I5V9;I9GHD5;I9DGI2;I9CPH0;I9BXR0;I9AHT3;I8ZGX3;I8ZDT3;I8XVT7;I8VSY2;I8VKZ9;I8V5I9;I8SVN6;I8RP14;I8QE43;I8QBE4;I8P1J7;I8NZJ2;I8N306;I8MW04;I8M509;I8KQX0;I8JVE2;I8IL92;I8GIX3;I8G702;I8F2A8;I8EL87;I8E3M2;I8D0I8;I8CXX3;I8CUB7;I8BKD5;I6Z0J3;I0PEV8;…	X8ERV2;I9I061;I8U760;I8M3W8;I8JRW3;H0IMA8;H0I8L1;X8DPZ7;X8CVR5;X8BRA6;X7XH63;X7X1Z1;X7WQW0;X7WGK5;X7VLK5;X7V5H8;V6ZSP6;V6ZEB6;T0B2Q0;S7P4D4;R4U8R8;I9K5Y9;I9I5V9;I9GHD5;I9DGI2;I9CPH0;I9BXR0;I9AHT3;I8ZGX3;I8ZDT3;I8XVT7;I8VSY2;I8VKZ9;I8V5I9;I8SVN6;I8RP14;I8QE43;I8QBE4;I8P1J7;I8NZJ2;I8N306;I8MW04;I8M509;I8KQX0;I8JVE2;I8IL92;I8GIX3;I8G702;I8F2A8;I8EL87;I8E3M2;I8D0I8;I8CXX3;I8CUB7;I8BKD5;I6Z0J3;I0PEV8;…	>tr|X8ERV2|X8ERV2_MYCAB ATP synthase subunit beta OS=Mycobacterium abscessus 103 GN=atpD PE=3 SV=1;>tr|I9I061|I9I061_MYCAB ATP synthase subunit beta OS=Mycobacterium abscessus 3A-0930-S GN=atpD PE=3 SV=1;>tr|I8U760|I8U760_MYCAB ATP synthase subunit beta OS	atpD	60	35	90.1	50.581	4046700000	3563600000	3448000000	5077200000	161870000	142540000	137920000	203090000	104	91	109	97	16135500000	401	645420000
I8I7H8;I9EER4;I8ZJM3;I9HY27;I8KEK3;X8E987;X8BVC5;X7VTG8;X7UT14;I9GIF6;I9FMB8;I9AJI5;I8ZEM9;I8XEH8;I8VFP8;I8SRH3;I8NV37;I8LV19;I8FNY2;I8B620;S9ZPF7;I8VA71;I8Q1A3;I8N5U9;I0PRS9;B1MB96;X7X575;I0PJB4;X7XDV6;I8DLS1;I8SF38;I8DZ18;I8CT11;I8XWE0;I8X5P0;I8NVH4;I8CQB9;H0IAW9;X8DNG2;R4UDT2;H0IPN8;S7P306;I8R992;I9JND2;I9ERY5;I9FF64;I9ENL8;X7WIX6;X7W564;I9CFA5;I9B878;I8Q516;I8PXB6;I8HE09;G6X2B8;A0A060KZ74;V6Z…	I8I7H8;I9EER4;I8ZJM3;I9HY27;I8KEK3;X8E987;X8BVC5;X7VTG8;X7UT14;I9GIF6;I9FMB8;I9AJI5;I8ZEM9;I8XEH8;I8VFP8;I8SRH3;I8NV37;I8LV19;I8FNY2;I8B620;S9ZPF7;I8VA71;I8Q1A3;I8N5U9;I0PRS9;B1MB96;X7X575;I0PJB4;X7XDV6;I8DLS1;I8SF38;I8DZ18;I8CT11;I8XWE0;I8X5P0;I8NVH4;I8CQB9;H0IAW9;X8DNG2;R4UDT2;H0IPN8;S7P306;I8R992;I9JND2;I9ERY5;I9FF64;I9ENL8;X7WIX6;X7W564;I9CFA5;I9B878;I8Q516;I8PXB6;I8HE09;G6X2B8;A0A060KZ74;V6Z…	>tr|I8I7H8|I8I7H8_MYCAB ModD (Fragment) OS=Mycobacterium abscessus 6G-0212 GN=fapP PE=4 SV=1;>tr|I9EER4|I9EER4_MYCAB ModD (Fragment) OS=Mycobacterium abscessus 4S-0206 GN=fapP PE=4 SV=1;>tr|I8ZJM3|I8ZJM3_MYCAB ModD (Fragment) OS=Mycobacterium abscessus 6G-	fapP	58	14	50.2	27.964	1553900000	1195100000	868610000	2050100000	172660000	132780000	96512000	227790000	50	43	43	37	5667710000	173	629742000
I8VG51;I8NVI7;X8BXP3;I8WZV2;I8VCJ7;I8V4R8;I8TIU1;X8EBE1;X8DUJ7;X8D055;X7XL18;X7X4U8;X7WH81;X7W3M1;X7VRU0;X7USE4;V6ZVM7;V6ZHL5;I9D4J7;I8FP87;I8EB20;T2R797;S7QPM9;I9JTI2;I9JRD2;I9GQ56;I9F8B1;I9EM75;I9EJ14;I9DKW9;I9D783;I9CFK1;I9B9H7;I8XUR7;I8XTR1;I8X9Q2;I8WUF6;I8UW92;I8REU1;I8PU92;I8NXL5;I8N5Y4;I8LP22;I8L5C8;I8H085;I8G1E7;I8FYW5;I8ZQA3;I8WMA0;I8DUP2;I8CP14;I0PH01;H0IQ23;H0IBL2;G6X1S1;B1MBL9;A0A060K…	I8VG51;I8NVI7;X8BXP3;I8WZV2;I8VCJ7;I8V4R8;I8TIU1;X8EBE1;X8DUJ7;X8D055;X7XL18;X7X4U8;X7WH81;X7W3M1;X7VRU0;X7USE4;V6ZVM7;V6ZHL5;I9D4J7;I8FP87;I8EB20;T2R797;S7QPM9;I9JTI2;I9JRD2;I9GQ56;I9F8B1;I9EM75;I9EJ14;I9DKW9;I9D783;I9CFK1;I9B9H7;I8XUR7;I8XTR1;I8X9Q2;I8WUF6;I8UW92;I8REU1;I8PU92;I8NXL5;I8N5Y4;I8LP22;I8L5C8;I8H085;I8G1E7;I8FYW5;I8ZQA3;I8WMA0;I8DUP2;I8CP14;I0PH01;H0IQ23;H0IBL2;G6X1S1;B1MBL9;A0A060K…	>tr|I8VG51|I8VG51_MYCAB Peptidyl-prolyl cis-trans isomerase OS=Mycobacterium abscessus 4S-0726-RB GN=MA4S0726RB_1849 PE=4 SV=1;>tr|I8NVI7|I8NVI7_MYCAB Peptidyl-prolyl cis-trans isomerase OS=Mycobacterium abscessus 4S-0116-S GN=MA4S0116S_1399 PE=4 SV=1;>tr|	MA4S0726RB_1849	59	5	63	9.9512	769650000	701640000	633190000	714200000	153930000	140330000	126640000	142840000	20	18	16	15	2818680000	69	563740000
I0PSL8;T2R775;X8DW32;I6Y7S2;X8EFT0;I8VY16;G6X3W9;X8D2G0;X8BND8;X7WJW4;X7W7X4;X7VV58;X7UUQ2;V6ZU73;V6Z5V7;S7NZY8;R4UPK3;I9J838;I9HID5;I9CAJ2;I9BYE3;I9A4R1;I8ZYI2;I8Z6B7;I8Y0D9;I8XR14;I8WYM2;I8VKQ6;I8V6N6;I8V1G7;I8UC77;I8PR56;I8PPC1;I8MPE1;I8M970;I8KFB7;I8JKH3;I8JHE3;I8J1E3;I8IXA2;I8IBS0;I8I754;I8I019;I8GUL9;I8GLH1;I8G4T9;I8EBI4;I8E702;I8D721;I8CC76;I8C9D1;I8C223;I8AT78;I0PLZ5;H0ISG3;H0IDH5;B1MDP9;…	I0PSL8;T2R775;X8DW32;I6Y7S2;X8EFT0;I8VY16;G6X3W9;X8D2G0;X8BND8;X7WJW4;X7W7X4;X7VV58;X7UUQ2;V6ZU73;V6Z5V7;S7NZY8;R4UPK3;I9J838;I9HID5;I9CAJ2;I9BYE3;I9A4R1;I8ZYI2;I8Z6B7;I8Y0D9;I8XR14;I8WYM2;I8VKQ6;I8V6N6;I8V1G7;I8UC77;I8PR56;I8PPC1;I8MPE1;I8M970;I8KFB7;I8JKH3;I8JHE3;I8J1E3;I8IXA2;I8IBS0;I8I754;I8I019;I8GUL9;I8GLH1;I8G4T9;I8EBI4;I8E702;I8D721;I8CC76;I8C9D1;I8C223;I8AT78;I0PLZ5;H0ISG3;H0IDH5;B1MDP9;…	>tr|I0PSL8|I0PSL8_MYCAB DNA-binding protein HU (Fragment) OS=Mycobacterium abscessus M94 GN=S7W_09640 PE=3 SV=1;>tr|T2R775|T2R775_MYCAB DNA-binding protein (Fragment) OS=Mycobacterium abscessus V06705 GN=M879_21755 PE=3 SV=1;>tr|X8DW32|X8DW32_MYCAB Unchara	S7W_09640	58	10	62	12.81	972870000	797090000	647700000	1494300000	138980000	113870000	92529000	213470000	28	27	25	23	3911960000	103	558849000
X8EI45;X8D4Q4;X7XL13;X7WUZ1;X7VRG8;X7UZT1;T2RB15;I9J557;I9HAB0;I9GGE2;I9FJT9;I9FC94;I8YVH3;I8WHM1;I8VGC4;I8SJJ7;I8N665;I8I495;I8FF05;I8FB29;I0PXU3;B1MIY0;X7WPS2;X7WAI9;V6ZZ24;V6ZA84;S7NVX6;R4USI2;I9JE19;I9J942;I9E2M8;I9CU09;I9C1A2;I9BQ24;I8XU93;I8W949;I8UZN4;I8THZ2;I8QAJ9;I8MNC0;I8KYM2;I8KAF0;I8JVJ1;I8J4G2;I8HB92;I8GJ29;I8ELN3;I8DRW3;I8DBR0;I8D3N5;I8BZX1;I8AW81;I0P5R6;H0IGJ2;G6XES3;A0A060KWP5	X8EI45;X8D4Q4;X7XL13;X7WUZ1;X7VRG8;X7UZT1;T2RB15;I9J557;I9HAB0;I9GGE2;I9FJT9;I9FC94;I8YVH3;I8WHM1;I8VGC4;I8SJJ7;I8N665;I8I495;I8FF05;I8FB29;I0PXU3;B1MIY0;X7WPS2;X7WAI9;V6ZZ24;V6ZA84;S7NVX6;R4USI2;I9JE19;I9J942;I9E2M8;I9CU09;I9C1A2;I9BQ24;I8XU93;I8W949;I8UZN4;I8THZ2;I8QAJ9;I8MNC0;I8KYM2;I8KAF0;I8JVJ1;I8J4G2;I8HB92;I8GJ29;I8ELN3;I8DRW3;I8DBR0;I8D3N5;I8BZX1;I8AW81;I0P5R6;H0IGJ2;G6XES3;A0A060KWP5	>tr|X8EI45|X8EI45_MYCAB Uncharacterized protein OS=Mycobacterium abscessus 103 GN=I544_1919 PE=4 SV=1;>tr|X8D4Q4|X8D4Q4_MYCAB Uncharacterized protein OS=Mycobacterium abscessus 1948 GN=I542_3156 PE=4 SV=1;>tr|X7XL13|X7XL13_MYCAB Uncharacterized protein OS=	I544_1919	56	2	36.8	16.472	252280000	244490000	261690000	316110000	126140000	122250000	130850000	158050000	7	9	6	4	1074570000	26	537290000
I8JXZ4;X8EQF4;X8D893;X7V8K3;I9DM82;I8XYK8;I8VN32;I8VMA4;I8T4K8;I8QHD4;I8MZG8;I8KC41;I8FL44;I8F7I8;I8EHH1;B1MJB0;I9FYR6;X8BNU3;T2R709;I9K787;I8XP11;I8WCT8;I8W114;I8N8S9;I8M6L7;I0P874;X7X1K9;X7XLK5;I0PE63;X7VLX9;H0IKN3;X7VKT7;H0I6T1;X8E033;X7WSC5;X7WDW1;V6ZR55;V6ZDA0;S7QN10;R4UN73;I9K2M8;I9F0F9;I9EZZ6;I9CCT8;I9B1E8;I8ZL03;I8Z9X8;I8YIW3;I8YA53;I8XHA3;I8X6G9;I8X1B1;I8RT30;I8P7Q4;I8KYY7;I8IC79;I8HRC4;…	I8JXZ4;X8EQF4;X8D893;X7V8K3;I9DM82;I8XYK8;I8VN32;I8VMA4;I8T4K8;I8QHD4;I8MZG8;I8KC41;I8FL44;I8F7I8;I8EHH1;B1MJB0;I9FYR6;X8BNU3;T2R709;I9K787;I8XP11;I8WCT8;I8W114;I8N8S9;I8M6L7;I0P874;X7X1K9;X7XLK5;I0PE63;X7VLX9	>tr|I8JXZ4|I8JXZ4_MYCAB Uncharacterized protein OS=Mycobacterium abscessus 4S-0206 GN=MA4S0206_0226 PE=4 SV=1;>tr|X8EQF4|X8EQF4_MYCAB Uncharacterized protein OS=Mycobacterium abscessus 103 GN=I544_3675 PE=4 SV=1;>tr|X8D893|X8D893_MYCAB Uncharacterized prot	MA4S0206_0226	61	13	31.6	54.572	2566900000	2961000000	1585700000	1451100000	160430000	185060000	99109000	90693000	31	27	18	25	8564700000	101	535292000
X8E1U1;X8D6E4;X8BVV5;X7X9H8;X7WXY5;X7WVM7;X7WDD3;X7VIK5;X7VA04;V6ZLH7;V6ZB41;T2R9Y3;S7QPN7;R4UP72;I9K924;I9I7G2;I9G2H8;I9FWQ9;I9E8G3;I9DWK5;I9BMB2;I9BJM7;I9BIZ6;I8YFN4;I8XX70;I8XJT2;I8X6Y2;I8WR45;I8WG30;I8WFY2;I8WFJ3;I8W7D8;I8VW38;I8V2Y5;I8TS33;I8T0D4;I8Q973;I8PRJ6;I8P7B8;I8NTC6;I8NGR8;I8MS80;I8M297;I8K9Z4;I8K6P2;I8IWI5;I8I4C9;I8H3B8;I8FSI9;I8FPP4;I8F810;I6Z7F4;I0PVG7;I0PBT4;H0IIV9;H0I5F8;G6XB75;…	X8E1U1;X8D6E4;X8BVV5;X7X9H8;X7WXY5;X7WVM7;X7WDD3;X7VIK5;X7VA04;V6ZLH7;V6ZB41;T2R9Y3;S7QPN7;R4UP72;I9K924;I9I7G2;I9G2H8;I9FWQ9;I9E8G3;I9DWK5;I9BMB2;I9BJM7;I9BIZ6;I8YFN4;I8XX70;I8XJT2;I8X6Y2;I8WR45;I8WG30;I8WFY2;I8WFJ3;I8W7D8;I8VW38;I8V2Y5;I8TS33;I8T0D4;I8Q973;I8PRJ6;I8P7B8;I8NTC6;I8NGR8;I8MS80;I8M297;I8K9Z4;I8K6P2;I8IWI5;I8I4C9;I8H3B8;I8FSI9;I8FPP4;I8F810;I6Z7F4;I0PVG7;I0PBT4;H0IIV9;H0I5F8;G6XB75;…	>tr|X8E1U1|X8E1U1_MYCAB Bacterial regulatory s, crp family protein OS=Mycobacterium abscessus subsp. bolletii 1513 GN=I540_0234 PE=4 SV=1;>tr|X8D6E4|X8D6E4_MYCAB Bacterial regulatory s, crp family protein OS=Mycobacterium abscessus 1948 GN=I542_4365 PE=4 S	I540_0234	59	17	79.9	24.791	2171200000	1487700000	1284200000	2381900000	155090000	106270000	91727000	170140000	35	33	33	30	7325000000	131	523227000
X8E8U4;X8DTV3;X8CZH1;X8BYZ6;X7XCN7;X7X3A2;X7VRJ0;X7URK5;T0B916;I9IJU4;I9I0N9;I9HY64;I9EEX5;I8ZJA9;I8ZE99;I8YAY2;I8XWD4;I8X5D3;I8WX20;I8W5X7;I8VCK9;I8V414;I8SR81;I8Q0X0;I8MZZ4;I8LND9;I8LD65;I8KNZ0;I8IAB6;I8I767;I8FYA6;I8FNM2;I8ESF0;I8DNG1;I8BV11;I8BGS9;I0PRG5;I0PJN9;H0IPC1;B1MAX2;X7WGP0;X7W2X2;V6ZR66;V6ZGQ9;S7QJ31;R4URU1;I9EQX6;I9ENB4;I8ZBB1;I8R905;I8QTF9;I8Q4N2;I8PT37;I8KI13;I8HNC1;I8HF03;I6Z1R9;…	X8E8U4;X8DTV3;X8CZH1;X8BYZ6;X7XCN7;X7X3A2;X7VRJ0;X7URK5;T0B916;I9IJU4;I9I0N9;I9HY64;I9EEX5;I8ZJA9;I8ZE99;I8YAY2;I8XWD4;I8X5D3;I8WX20;I8W5X7;I8VCK9;I8V414;I8SR81;I8Q0X0;I8MZZ4;I8LND9;I8LD65;I8KNZ0;I8IAB6;I8I767;I8FYA6;I8FNM2;I8ESF0;I8DNG1;I8BV11;I8BGS9;I0PRG5;I0PJN9;H0IPC1;B1MAX2;X7WGP0;X7W2X2;V6ZR66;V6ZGQ9;S7QJ31;R4URU1;I9EQX6;I9ENB4;I8ZBB1;I8R905;I8QTF9;I8Q4N2;I8PT37;I8KI13;I8HNC1;I8HF03;I6Z1R9;…	>tr|X8E8U4|X8E8U4_MYCAB Universal stress family protein OS=Mycobacterium abscessus 103 GN=I544_5105 PE=4 SV=1;>tr|X8DTV3|X8DTV3_MYCAB Universal stress family protein OS=Mycobacterium abscessus subsp. bolletii 1513 GN=I540_2282 PE=4 SV=1;>tr|X8CZH1|X8CZH1_M	I544_5105	59	12	86.3	14.999	1139600000	910980000	888040000	1710300000	126620000	101220000	98671000	190030000	29	25	25	23	4648920000	102	516541000
X7WZW8;X8EL61;X8D9G5;X8BUS0;X7XG55;X7VIB4;X7V008;I9K8W5;I9II79;I9IGH3;I9H2T2;I9G2K6;I9BL02;I8XMV4;I8VP24;I8T2S2;I8MZ21;I8M4J6;I8LVW6;I8JFW9;I8IRL8;I8FMV1;I8EHE4;I8BW07;I8B3Z9;I0PBZ7;H0IJV6;T2RAI0;I0PVN0;B1MFQ2;I8ZU62;X8DZM3;X7WVG6;X7WD74;V6ZKM6;V6ZER1;I9E8A6;I8YJA2;I8YE63;I8I478;I8GSV0;I8DSL1;I8CM59;H0I594;S7QVB5;I9FWK0;I9BVQ2;I9BIV0;I8XQI5;I8W2I3;I8QFI9;I8ISJ6;I8FSD4;I8F593;I8CJG2;G6XB12;A0A060L…	X7WZW8;X8EL61;X8D9G5;X8BUS0;X7XG55;X7VIB4;X7V008;I9K8W5;I9II79;I9IGH3;I9H2T2;I9G2K6;I9BL02;I8XMV4;I8VP24;I8T2S2;I8MZ21;I8M4J6;I8LVW6;I8JFW9;I8IRL8;I8FMV1;I8EHE4;I8BW07;I8B3Z9;I0PBZ7;H0IJV6;T2RAI0;I0PVN0;B1MFQ2;I8ZU62;X8DZM3;X7WVG6;X7WD74;V6ZKM6;V6ZER1;I9E8A6;I8YJA2;I8YE63;I8I478;I8GSV0;I8DSL1;I8CM59;H0I594;S7QVB5;I9FWK0;I9BVQ2;I9BIV0;I8XQI5;I8W2I3;I8QFI9;I8ISJ6;I8FSD4;I8F593;I8CJG2;G6XB12;A0A060L…	>tr|X7WZW8|X7WZW8_MYCAB PknH-like extracellular domain protein OS=Mycobacterium abscessus MAB_030201_1075 GN=L829_1016 PE=4 SV=1;>tr|X8EL61|X8EL61_MYCAB PknH-like extracellular domain protein OS=Mycobacterium abscessus 103 GN=I544_2966 PE=4 SV=1;>tr|X8D9G5	L829_1016	60	10	41.3	21.661	1117500000	908110000	409510000	1125100000	159650000	129730000	58502000	160730000	19	26	17	20	3560220000	82	508612000
X8EQX5;X8DSP5;X8D908;X8BP39;X7XG99;X7WSP6;X7WF91;X7VMG1;X7V976;V6ZNG8;V6ZGY6;S7P5V6;R4UIM5;I9JY47;I9J1P5;I9I6P7;I9GYU2;I9FU20;I9EVC3;I9EUI1;I9DJQ8;I9CNE5;I9CBJ3;I9AYR7;I9AAQ6;I8ZQV6;I8ZL19;I8Z3D6;I8X5R8;I8X2C3;I8WDA7;I8VYX0;I8VI44;I8SYM1;I8RPZ4;I8QRR1;I8Q3Z2;I8N7E9;I8N1H3;I8L0K0;I8K5U3;I8JWX3;I8IPZ3;I8GCU2;I8F8A0;I8E2U1;I8DJC3;I8D0F0;I8CVT2;I8BTK9;I6Z8L1;I0P8M1;I0P847;G6X7J4;B1MKG1;H0ILH4;H0I7S1;…	X8EQX5;X8DSP5;X8D908;X8BP39;X7XG99;X7WSP6;X7WF91;X7VMG1;X7V976;V6ZNG8;V6ZGY6;S7P5V6;R4UIM5;I9JY47;I9J1P5;I9I6P7;I9GYU2;I9FU20;I9EVC3;I9EUI1;I9DJQ8;I9CNE5;I9CBJ3;I9AYR7;I9AAQ6;I8ZQV6;I8ZL19;I8Z3D6;I8X5R8;I8X2C3;I8WDA7;I8VYX0;I8VI44;I8SYM1;I8RPZ4;I8QRR1;I8Q3Z2;I8N7E9;I8N1H3;I8L0K0;I8K5U3;I8JWX3;I8IPZ3;I8GCU2;I8F8A0;I8E2U1;I8DJC3;I8D0F0;I8CVT2;I8BTK9;I6Z8L1;I0P8M1;I0P847;G6X7J4;B1MKG1;H0ILH4;H0I7S1;…	>tr|X8EQX5|X8EQX5_MYCAB Enolase OS=Mycobacterium abscessus 103 GN=eno PE=3 SV=1;>tr|X8DSP5|X8DSP5_MYCAB Enolase OS=Mycobacterium abscessus subsp. bolletii 1513 GN=eno PE=3 SV=1;>tr|X8D908|X8D908_MYCAB Enolase OS=Mycobacterium abscessus 1948 GN=eno PE=3 SV=	eno	60	23	66.7	45.065	2568200000	1931600000	1947200000	3113400000	135170000	101660000	102480000	163860000	61	51	60	59	9560400000	231	503170000
X8E9A9;X8DS69;X8CYV2;X8BLR9;X7XCZ7;X7X1U9;X7WSV7;X7WGG2;X7VP46;X7US09;V6ZQL9;V6ZFE8;T0B4W9;S7QSC2;R4U9V2;I9K1L1;I9JVQ9;I9IWW7;I9HZ58;I9HSZ2;I9GX99;I9GSR1;I9G941;I9FRB4;I9EZL0;I9DJF7;I9DHP4;I9CQD4;I9AY47;I8ZHZ7;I8YE51;I8YD15;I8XI37;I8X3U8;I8WV54;I8P0M8;I8MGN6;I8KYM3;I8K0Q6;I8K0N3;I8JR18;I8INR2;I8HTA3;I8H6D9;I8GNG9;I8GBG4;I8FXU1;I8F3J3;I8EIX7;I8CW96;I8BVB2;I8BNA9;I6YG25;I0PTV3;I0PAN1;H0INN9;H0I9B1;…	X8E9A9;X8DS69;X8CYV2;X8BLR9;X7XCZ7;X7X1U9;X7WSV7;X7WGG2;X7VP46;X7US09;V6ZQL9;V6ZFE8;T0B4W9;S7QSC2;R4U9V2;I9K1L1;I9JVQ9;I9IWW7;I9HZ58;I9HSZ2;I9GX99;I9GSR1;I9G941;I9FRB4;I9EZL0;I9DJF7;I9DHP4;I9CQD4;I9AY47;I8ZHZ7;I8YE51;I8YD15;I8XI37;I8X3U8;I8WV54;I8P0M8;I8MGN6;I8KYM3;I8K0Q6;I8K0N3;I8JR18;I8INR2;I8HTA3;I8H6D9;I8GNG9;I8GBG4;I8FXU1;I8F3J3;I8EIX7;I8CW96;I8BVB2;I8BNA9;I6YG25;I0PTV3;I0PAN1;H0INN9;H0I9B1;…	>tr|X8E9A9|X8E9A9_MYCAB Acyl carrier protein OS=Mycobacterium abscessus 103 GN=acpM PE=3 SV=1;>tr|X8DS69|X8DS69_MYCAB Acyl carrier protein OS=Mycobacterium abscessus subsp. bolletii 1513 GN=acpM PE=3 SV=1;>tr|X8CYV2|X8CYV2_MYCAB Acyl carrier protein OS=Myc	acpM	59	6	60.8	11.135	881870000	816750000	733740000	1072100000	125980000	116680000	104820000	153160000	12	8	8	11	3504460000	39	500640000
X8EHF4;X8DEE7;X8D1D5;X8C0M6;X7XE92;X7X7Q1;X7WL79;X7W827;X7VWK8;X7UX82;V6ZVT3;V6Z6R7;T2RAV6;S7NYH8;I9JCP2;I9GLP5;I9CRM4;I9BPI4;I9B527;I9A5Z8;I8YTW0;I8YLB2;I8Y7Z6;I8XPA0;I8WVP5;I8W483;I8UVQ0;I8UDI1;I8TAX2;I8S198;I8RFV7;I8Q939;I8PQQ3;I8PLU1;I8PG54;I8MLK7;I8LG97;I8KJV4;I8IYJ5;I8ICT9;I8H8M5;I8EJ48;I8D884;I8CA93;I8BZ15;I0P5J1;H0IUN3;H0IG21;G6X1N1;B1MG82;A0A060KX12	X8EHF4;X8DEE7;X8D1D5;X8C0M6;X7XE92;X7X7Q1;X7WL79;X7W827;X7VWK8;X7UX82;V6ZVT3;V6Z6R7;T2RAV6;S7NYH8;I9JCP2;I9GLP5;I9CRM4;I9BPI4;I9B527;I9A5Z8;I8YTW0;I8YLB2;I8Y7Z6;I8XPA0;I8WVP5;I8W483;I8UVQ0;I8UDI1;I8TAX2;I8S198;I8RFV7;I8Q939;I8PQQ3;I8PLU1;I8PG54;I8MLK7;I8LG97;I8KJV4;I8IYJ5;I8ICT9;I8H8M5;I8EJ48;I8D884;I8CA93;I8BZ15;I0P5J1;H0IUN3;H0IG21;G6X1N1;B1MG82;A0A060KX12	>tr|X8EHF4|X8EHF4_MYCAB WXG100 type VII secretion target family protein OS=Mycobacterium abscessus 103 GN=I544_1306 PE=4 SV=1;>tr|X8DEE7|X8DEE7_MYCAB WXG100 type VII secretion target family protein OS=Mycobacterium abscessus subsp. bolletii 1513 GN=I540_44	I544_1306	51	4	93.8	10.72	435030000	255960000	425870000	373950000	145010000	85321000	141960000	124650000	18	15	18	10	1490810000	61	496941000
X8EKK4;X8DGG9;X8BZ17;X7XC26;X7WX11;X7VIK2;X7V235;V6ZNX6;V6ZAD7;T2R8Q0;S7P8J8;R4UFN6;I9IIT3;I9IFP3;I9GY06;I9F1K9;I9EFP4;I9DV60;I9BVD7;I9BKD4;I9BJQ0;I8Z7K5;I8WI62;I8WG81;I8W995;I8VUW3;I8VNQ4;I8V221;I8S5J8;I8QKQ8;I8QE19;I8PV61;I8PQW3;I8NHH7;I8N0U7;I8MIJ7;I8LS23;I8LDD2;I8LCZ8;I8L135;I8J6D1;I8GRL8;I8F8Z2;I8DIP1;I8DAA2;I6ZB28;I0PUF2;I0PCX2;H0IIN3;H0I4M9;G6XAG0;B1MEF1;X7WBM1;X7WRM4;X8D5I1;I8NG07;I8IU02;…	X8EKK4;X8DGG9;X8BZ17;X7XC26;X7WX11;X7VIK2;X7V235;V6ZNX6;V6ZAD7;T2R8Q0;S7P8J8;R4UFN6;I9IIT3;I9IFP3;I9GY06;I9F1K9;I9EFP4;I9DV60;I9BVD7;I9BKD4;I9BJQ0;I8Z7K5;I8WI62;I8WG81;I8W995;I8VUW3;I8VNQ4;I8V221;I8S5J8;I8QKQ8;I8QE19;I8PV61;I8PQW3;I8NHH7;I8N0U7;I8MIJ7;I8LS23;I8LDD2;I8LCZ8;I8L135;I8J6D1;I8GRL8;I8F8Z2;I8DIP1;I8DAA2;I6ZB28;I0PUF2;I0PCX2;H0IIN3;H0I4M9;G6XAG0;B1MEF1;X7WBM1;X7WRM4;X8D5I1;I8NG07;I8IU02;…	>tr|X8EKK4|X8EKK4_MYCAB ESX-1 secretion-associated regulator EspR OS=Mycobacterium abscessus 103 GN=espR PE=4 SV=1;>tr|X8DGG9|X8DGG9_MYCAB ESX-1 secretion-associated regulator EspR OS=Mycobacterium abscessus subsp. bolletii 1513 GN=I540_5940 PE=4 SV=1;>tr|	espR	59	12	69.7	14.943	1285000000	977690000	919820000	1759900000	128500000	97769000	91982000	175990000	43	35	35	29	4942410000	142	494241000
X7XEE4;X8EMQ5;X7WY96;X8D758;X7VJN8;X7UZT3;T2R8P6;I9K957;I9I7W9;I9HY26;I9G7S6;I8YXV5;I8Y5W7;I8T265;I8SZ87;I8PQ56;I8NTD7;I8NND3;I8NIA0;I8M4P4;I8LZ46;I8LU02;I8L989;I8JGL5;I8GT55;I8DGC5;I8D285;I8CIQ5;I8BW83;I8BPB9;I0PUE6;I0PCX8;H0I4M3;B1MEE5;X8DI70;X8BLB6;I8ZTA0;I8ITW2;I8C4P6;I8B3D5;H0IIM7;X7WPK8;X7WCS0;V6ZKP0;S7P8J5;R4U7T1;I9JFW9;I9FVY0;I8TFX3;G6XAF4;A0A060L8C9;V6ZB30;I9D1J9;I9BH56;I9AEK1;I8Q7L7;I8K…	X7XEE4;X8EMQ5;X7WY96;X8D758;X7VJN8;X7UZT3;T2R8P6;I9K957;I9I7W9;I9HY26;I9G7S6;I8YXV5;I8Y5W7;I8T265;I8SZ87;I8PQ56;I8NTD7;I8NND3;I8NIA0;I8M4P4;I8LZ46;I8LU02;I8L989;I8JGL5;I8GT55;I8DGC5;I8D285;I8CIQ5;I8BW83;I8BPB9;I0PUE6;I0PCX8;H0I4M3;B1MEE5;X8DI70;X8BLB6;I8ZTA0;I8ITW2;I8C4P6;I8B3D5;H0IIM7;X7WPK8;X7WCS0;V6ZKP0;S7P8J5;R4U7T1;I9JFW9;I9FVY0;I8TFX3;G6XAF4;A0A060L8C9;V6ZB30;I9D1J9;I9BH56;I9AEK1;I8Q7L7;I8K…	>tr|X7XEE4|X7XEE4_MYCAB CopC domain protein OS=Mycobacterium abscessus MAB_030201_1061 GN=L828_2842 PE=4 SV=1;>tr|X8EMQ5|X8EMQ5_MYCAB CopC domain protein OS=Mycobacterium abscessus 103 GN=I544_2740 PE=4 SV=1;>tr|X7WY96|X7WY96_MYCAB CopC domain protein OS=M	L828_2842	59	6	56.9	11.013	560890000	473890000	470050000	872350000	112180000	94779000	94011000	174470000	21	17	15	14	2377180000	67	475440000
X8EP07;X8D7Q5;X8BWH6;X7WZH6;X7WUP4;X7WC84;X7VHW7;X7V1N2;V6ZKM0;V6ZEM7;I9K3W0;I9HT15;I9H2S9;I9GUS1;I9G264;I9FWB9;I9DUC1;I9DTY7;I9D205;I9BLZ4;I9BJU0;I9BHQ2;I9AF39;I9A9Y9;I8ZTW8;I8ZTD3;I8YYA6;I8WBB6;I8WA53;I8VP85;I8V2E0;I8TNM7;I8TGC2;I8PJY5;I8PCI8;I8NRD6;I8NLH5;I8NIB4;I8MLP8;I8MB63;I8M667;I8LBF2;I8KFV5;I8K1U0;I8IZ70;I8H2R1;I8F5L0;I8E3Q1;I0PVR5;I0PC32;H0IJR9;H0I562;G6XAY0;X8DYU2;X7XCS8;R4U5V8;B1MFL7;…	X8EP07;X8D7Q5;X8BWH6;X7WZH6;X7WUP4;X7WC84;X7VHW7;X7V1N2;V6ZKM0;V6ZEM7;I9K3W0;I9HT15;I9H2S9;I9GUS1;I9G264;I9FWB9;I9DUC1;I9DTY7;I9D205;I9BLZ4;I9BJU0;I9BHQ2;I9AF39;I9A9Y9;I8ZTW8;I8ZTD3;I8YYA6;I8WBB6;I8WA53;I8VP85;I8V2E0;I8TNM7;I8TGC2;I8PJY5;I8PCI8;I8NRD6;I8NLH5;I8NIB4;I8MLP8;I8MB63;I8M667;I8LBF2;I8KFV5;I8K1U0;I8IZ70;I8H2R1;I8F5L0;I8E3Q1;I0PVR5;I0PC32;H0IJR9;H0I562;G6XAY0;X8DYU2;X7XCS8;R4U5V8;B1MFL7;…	>tr|X8EP07|X8EP07_MYCAB N-acetylmuramoyl-L-alanine amidase family protein OS=Mycobacterium abscessus 103 GN=I544_2929 PE=4 SV=1;>tr|X8D7Q5|X8D7Q5_MYCAB N-acetylmuramoyl-L-alanine amidase family protein OS=Mycobacterium abscessus 1948 GN=I542_4253 PE=4 SV=1	I544_2929	60	10	53.8	25.486	1236700000	966040000	830650000	1195300000	137420000	107340000	92294000	132810000	25	25	29	28	4228690000	107	469864000
X8ENH0;X8DR36;X8D9A7;X8BW94;X7XBR7;X7X0W8;X7WTL4;X7WD23;X7VM87;X7V8X3;V6ZPF6;V6ZCY8;S9ZX58;S7P6K6;R4UR45;I9J1I9;I9I717;I9HRU3;I9GZ41;I9FZB6;I9DS42;I9DK79;I9B100;I8ZKI5;I8ZIC7;I8YHV7;I8XJV2;I8X5M2;I8VJT3;I8U620;I8QAT0;I8Q2Z6;I8P927;I8NKR4;I8M1Z1;I8LLD6;I8KYU1;I8KSK2;I8JYK5;I8JTC3;I8IPV1;I8HTY6;I8HNZ3;I8HIM7;I8GGE9;I8G9U4;I8FLF1;I8E421;I8DKJ1;I8CXC8;I8BTD7;I8BIX7;I6ZCE5;I0PUV3;I0PDU2;H0ILA4;H0I7K5;…	X8ENH0;X8DR36;X8D9A7;X8BW94;X7XBR7;X7X0W8;X7WTL4;X7WD23;X7VM87;X7V8X3;V6ZPF6;V6ZCY8;S9ZX58;S7P6K6;R4UR45;I9J1I9;I9I717;I9HRU3;I9GZ41;I9FZB6;I9DS42;I9DK79;I9B100;I8ZKI5;I8ZIC7;I8YHV7;I8XJV2;I8X5M2;I8VJT3;I8U620;I8QAT0;I8Q2Z6;I8P927;I8NKR4;I8M1Z1;I8LLD6;I8KYU1;I8KSK2;I8JYK5;I8JTC3;I8IPV1;I8HTY6;I8HNZ3;I8HIM7;I8GGE9;I8G9U4;I8FLF1;I8E421;I8DKJ1;I8CXC8;I8BTD7;I8BIX7;I6ZCE5;I0PUV3;I0PDU2;H0ILA4;H0I7K5;…	>tr|X8ENH0|X8ENH0_MYCAB Large conductance mechanosensitive channel protein OS=Mycobacterium abscessus 103 GN=mscL PE=4 SV=1;>tr|X8DR36|X8DR36_MYCAB Large conductance mechanosensitive channel protein OS=Mycobacterium abscessus subsp. bolletii 1513 GN=mscL P	mscL	59	9	61.8	14.082	565010000	569100000	324680000	795470000	113000000	113820000	64936000	159090000	15	15	15	12	2254260000	57	450846000
X8EP74;X8E1K2;X8D9I4;X8BRN7;X7XEL1;X7WYD1;X7WVK8;X7WC52;X7VJW0;X7V4Y3;V6ZN71;V6ZBS5;I9K7M8;I9K4F0;I9JH22;I9IGW5;I9GRD3;I9GQL0;I9G1K6;I9EBD5;I9DXY4;I9DWJ0;I9DNG5;I9D1T6;I9CHI8;I9CCZ3;I9B3E7;I8ZQ59;I8Y453;I8X908;I8WCX2;I8VW32;I8VQ03;I8VMW5;I8QK01;I8NC72;I8N117;I8M371;I8LQQ4;I8KXZ6;I8KTT5;I8JZW1;I8J7I3;I8FZ88;I8FT26;I8F4M2;I8EHZ8;I8E2Y3;I8BS19;H0IK10;H0I5W4;S9ZYI3;S7P4I2;R4U916;I0P7D6;I0P4Z3;G6XE37;…	X8EP74;X8E1K2;X8D9I4;X8BRN7;X7XEL1;X7WYD1;X7WVK8;X7WC52;X7VJW0;X7V4Y3;V6ZN71;V6ZBS5;I9K7M8;I9K4F0;I9JH22;I9IGW5;I9GRD3;I9GQL0;I9G1K6;I9EBD5;I9DXY4;I9DWJ0;I9DNG5;I9D1T6;I9CHI8;I9CCZ3;I9B3E7;I8ZQ59;I8Y453;I8X908;I8WCX2;I8VW32;I8VQ03;I8VMW5;I8QK01;I8NC72;I8N117;I8M371;I8LQQ4;I8KXZ6;I8KTT5;I8JZW1;I8J7I3;I8FZ88;I8FT26;I8F4M2;I8EHZ8;I8E2Y3;I8BS19;H0IK10;H0I5W4;S9ZYI3;S7P4I2;R4U916;I0P7D6;I0P4Z3;G6XE37;…	>tr|X8EP74|X8EP74_MYCAB Uncharacterized protein OS=Mycobacterium abscessus 103 GN=I544_3268 PE=4 SV=1;>tr|X8E1K2|X8E1K2_MYCAB Uncharacterized protein OS=Mycobacterium abscessus subsp. bolletii 1513 GN=I540_0381 PE=4 SV=1;>tr|X8D9I4|X8D9I4_MYCAB Uncharacter	I544_3268	59	9	55.4	19.282	1000100000	961420000	876460000	1210000000	111120000	106820000	97385000	134440000	23	27	26	21	4047980000	97	449765000
X8EKY6;X8D5J9;X7V1H0;T2R9N0;I9J6U8;I9H8U7;I9FEW5;I9FCK0;I8WJ00;I8VI20;I8LF99;I8IIM6;I8I2Y2;I8FGL4;I8FAZ6;I8EF24;I8EAH6;B1MME9	X8EKY6;X8D5J9;X7V1H0;T2R9N0;I9J6U8;I9H8U7;I9FEW5;I9FCK0;I8WJ00;I8VI20;I8LF99;I8IIM6;I8I2Y2;I8FGL4;I8FAZ6;I8EF24;I8EAH6;B1MME9	>tr|X8EKY6|X8EKY6_MYCAB Uncharacterized protein OS=Mycobacterium abscessus 103 GN=I544_2533 PE=4 SV=1;>tr|X8D5J9|X8D5J9_MYCAB Uncharacterized protein OS=Mycobacterium abscessus 1948 GN=I542_3811 PE=4 SV=1;>tr|X7V1H0|X7V1H0_MYCAB Uncharacterized protein OS=	I544_2533	18	6	49.6	11.687	430970000	299110000	420160000	644950000	107740000	74778000	105040000	161240000	14	13	18	17	1795190000	62	448798000
X8EGS6;X8DD13;X8D3G4;X8BZ63;X7XMQ1;X7X9K7;X7WLH9;X7W8E5;X7VWX5;X7UXH6;V6ZVY9;V6Z7N0;T0A1M7;R4UWI3;I9JAJ2;I9ICI5;I9H7C6;I9GEU2;I9FIG8;I9FBU7;I9EI17;I9E5N1;I9CT92;I9C131;I9BCI6;I9AUI0;I9A6A0;I8Z8P6;I8YU89;I8YLG7;I8Y4C6;I8XPQ2;I8WHS8;I8WAB7;I8VF52;I8USV0;I8S1K7;I8R325;I8PMU3;I8PGI5;I8PDS3;I8MI99;I8MHQ9;I8K4H8;I8JUC6;I8IYX2;I8ID36;I8HHP7;I8DAB2;I8BXN3;I8AZZ7;I0PK47;I0PIU6;H0ITE9;H0IGE6;G6X126;F8SQ73;…	X8EGS6;X8DD13;X8D3G4;X8BZ63;X7XMQ1;X7X9K7;X7WLH9;X7W8E5;X7VWX5;X7UXH6;V6ZVY9;V6Z7N0;T0A1M7;R4UWI3;I9JAJ2;I9ICI5;I9H7C6;I9GEU2;I9FIG8;I9FBU7;I9EI17;I9E5N1;I9CT92;I9C131;I9BCI6;I9AUI0;I9A6A0;I8Z8P6;I8YU89;I8YLG7;I8Y4C6;I8XPQ2;I8WHS8;I8WAB7;I8VF52;I8USV0;I8S1K7;I8R325;I8PMU3;I8PGI5;I8PDS3;I8MI99;I8MHQ9;I8K4H8;I8JUC6;I8IYX2;I8ID36;I8HHP7;I8DAB2;I8BXN3;I8AZZ7;I0PK47;I0PIU6;H0ITE9;H0IGE6;G6X126;F8SQ73;…	>tr|X8EGS6|X8EGS6_MYCAB 50S ribosomal protein L7/L12 OS=Mycobacterium abscessus 103 GN=rplL PE=3 SV=1;>tr|X8DD13|X8DD13_MYCAB 50S ribosomal protein L7/L12 OS=Mycobacterium abscessus subsp. bolletii 1513 GN=rplL PE=3 SV=1;>tr|X8D3G4|X8D3G4_MYCAB 50S ribosom	rplL	64	8	81.4	13.28	623390000	452750000	335350000	759530000	124680000	90550000	67070000	151910000	13	11	9	14	2171020000	47	434210000
I8W019;X8EA26;X8DU38;X8CZH4;X8BMH4;X7XCQ3;X7X4J2;X7WI57;X7W245;X7VMI3;X7USM7;V6ZR90;V6ZG54;T2R8E6;S7QJM9;R4UCY7;I9JPZ4;I9IJ85;I9FPK8;I9FHC8;I9EQ02;I9BVP1;I9BAH0;I9ANF4;I9AMP1;I8ZCY6;I8Z6K4;I8XWW5;I8XHI7;I8WYM3;I8WX48;I8WTJ0;I8W651;I8VX47;I8VJE8;I8SXI9;I8SDR6;I8Q1J6;I8NBM3;I8MXH1;I8MTA4;I8L8J4;I8JPV2;I8JP13;I8IAB9;I8HS12;I8HLV9;I8FHA5;I8F491;I8EXS7;I8DZI7;I8BRS7;I6YGI4;I0PNG4;H0IN49;H0I9Z7;G6X721;…	I8W019;X8EA26;X8DU38;X8CZH4;X8BMH4;X7XCQ3;X7X4J2;X7WI57;X7W245;X7VMI3;X7USM7;V6ZR90;V6ZG54;T2R8E6;S7QJM9;R4UCY7;I9JPZ4;I9IJ85;I9FPK8;I9FHC8;I9EQ02;I9BVP1;I9BAH0;I9ANF4;I9AMP1;I8ZCY6;I8Z6K4;I8XWW5;I8XHI7;I8WYM3;I8WX48;I8WTJ0;I8W651;I8VX47;I8VJE8;I8SXI9;I8SDR6;I8Q1J6;I8NBM3;I8MXH1;I8MTA4;I8L8J4;I8JPV2;I8JP13;I8IAB9;I8HS12;I8HLV9;I8FHA5;I8F491;I8EXS7;I8DZI7;I8BRS7;I6YGI4;I0PNG4;H0IN49;H0I9Z7;G6X721;…	>tr|I8W019|I8W019_MYCAB Uncharacterized protein OS=Mycobacterium abscessus 3A-0122-S GN=MA3A0122S_1740 PE=4 SV=1;>tr|X8EA26|X8EA26_MYCAB Phosphatidylethanolamine-binding family protein OS=Mycobacterium abscessus 103 GN=I544_4889 PE=4 SV=1;>tr|X8DU38|X8DU38	MA3A0122S_1740	59	5	36.2	16.952	472500000	493840000	310330000	438660000	118120000	123460000	77584000	109670000	5	8	7	7	1715330000	27	428834000
X8ESI8;X8DRS4;X8CVH7;X8BRZ4;X7XP48;X7X2H1;X7WT00;X7WGR6;X7VLL4;X7V351;V6ZPJ8;V6ZJB2;T0A0F8;S7P253;R4UQB9;I9JW45;I9IWE0;I9GS84;I9ES41;I9DQW2;I9CR00;I9B022;I8ZH58;I8XY04;I8X3A9;I8VEB8;I8U4Z8;I8SMI4;I8QUY4;I8QDQ9;I8QC19;I8Q5F2;I8NCX2;I8NAT3;I8N2G2;I8MX05;I8M416;I8LHC9;I8KVX2;I8KU69;I8JYC3;I8IH97;I8HQS1;I8FVC8;I8F2U3;I8EN11;I8E1Y8;I8CVN5;I8CS53;I8BU61;I8BMQ7;I0PTQ3;I0P9X3;H0IMQ5;H0I911;G6X5Y5;B1MMX5;…	X8ESI8;X8DRS4;X8CVH7;X8BRZ4;X7XP48;X7X2H1;X7WT00;X7WGR6;X7VLL4;X7V351;V6ZPJ8;V6ZJB2;T0A0F8;S7P253;R4UQB9;I9JW45;I9IWE0;I9GS84;I9ES41;I9DQW2;I9CR00;I9B022;I8ZH58;I8XY04;I8X3A9;I8VEB8;I8U4Z8;I8SMI4;I8QUY4;I8QDQ9;I8QC19;I8Q5F2;I8NCX2;I8NAT3;I8N2G2;I8MX05;I8M416;I8LHC9;I8KVX2;I8KU69;I8JYC3;I8IH97;I8HQS1;I8FVC8;I8F2U3;I8EN11;I8E1Y8;I8CVN5;I8CS53;I8BU61;I8BMQ7;I0PTQ3;I0P9X3;H0IMQ5;H0I911;G6X5Y5;B1MMX5;…	>tr|X8ESI8|X8ESI8_MYCAB Uncharacterized protein OS=Mycobacterium abscessus 103 GN=I544_4327 PE=4 SV=1;>tr|X8DRS4|X8DRS4_MYCAB Uncharacterized protein OS=Mycobacterium abscessus subsp. bolletii 1513 GN=I540_1604 PE=4 SV=1;>tr|X8CVH7|X8CVH7_MYCAB Uncharacter	I544_4327	60	5	28.9	19.434	702030000	533060000	487490000	686310000	117010000	88844000	81249000	114390000	7	6	8	7	2408890000	28	401493000
X8EBA1;X8DRW6;X8CX38;X8C0W2;X7XNM4;X7X3G8;X7WH52;X7W3Y3;X7VRS2;X7UTY7;V6ZT79;V6ZIY5;T0B978;S7P397;R4ULZ3;I9JT34;I9JQX4;I9JP08;I9IK76;I9I1T5;I9HWG6;I9GIC3;I9FLI1;I9D5S3;I9C5I8;I9AAU1;I8ZJI9;I8ZDA3;I8XCZ9;I8WU54;I8W5Y7;I8VU50;I8V442;I8TZP2;I8TQP0;I8RLC5;I8NX34;I8MUR0;I8LG62;I8L0W4;I8KMS0;I8K1B3;I8JSC4;I8IJ32;I8IAQ0;I8H3V3;I8GIB9;I8G119;I8FYI6;I8DNF2;I8DMB1;I8CZX5;I6Z1W6;I0PRP5;I0PJF0;H0IPK2;H0IAT4;…	X8EBA1;X8DRW6;X8CX38;X8C0W2;X7XNM4;X7X3G8;X7WH52;X7W3Y3;X7VRS2;X7UTY7;V6ZT79;V6ZIY5;T0B978;S7P397;R4ULZ3;I9JT34;I9JQX4;I9JP08;I9IK76;I9I1T5;I9HWG6;I9GIC3;I9FLI1;I9D5S3;I9C5I8;I9AAU1;I8ZJI9;I8ZDA3;I8XCZ9;I8WU54;I8W5Y7;I8VU50;I8V442;I8TZP2;I8TQP0;I8RLC5;I8NX34;I8MUR0;I8LG62;I8L0W4;I8KMS0;I8K1B3;I8JSC4;I8IJ32;I8IAQ0;I8H3V3;I8GIB9;I8G119;I8FYI6;I8DNF2;I8DMB1;I8CZX5;I6Z1W6;I0PRP5;I0PJF0;H0IPK2;H0IAT4;…	>tr|X8EBA1|X8EBA1_MYCAB Glycine cleavage system H protein OS=Mycobacterium abscessus 103 GN=gcvH PE=3 SV=1;>tr|X8DRW6|X8DRW6_MYCAB Glycine cleavage system H protein OS=Mycobacterium abscessus subsp. bolletii 1513 GN=gcvH PE=3 SV=1;>tr|X8CX38|X8CX38_MYCAB G	gcvH	59	4	52.7	13.878	292040000	202930000	223340000	479370000	97348000	67642000	74446000	159790000	12	10	9	11	1197680000	42	399226000
X8ESW3;X8CUG8;X8BYK6;X7XA87;X7X2D0;X7VLZ3;X7V413;T2R7C4;I9I411;I9HR09;I9GBY6;I9DGS9;I9AWQ4;I9AI48;I8ZH83;I8QFY0;I8P474;I8NYI8;I8N4D2;I8M4B9;I8LZ36;I8KTT3;I8K6T9;I8JS06;I8IMX9;I8BUP2;I8BFJ5;I0PTM0;I0P9U0;X7WT70;X7WGY6;V6ZT23;V6ZIH3;S7P5L8;I9K118;I9EZ40;I9EW29;I9CPU3;I8QQ76;I8Q023;I8KRA1;I8HRH2;I8H748;I8G9K5;I6Z975;G6X8Y1;H0IMM2;B1MMU2;R4U9D1;X8DMW3;I9DIQ1;I8Z6N5;I8YG59;I8YD80;I8X392;I8E0D2;I8DPA5;…	X8ESW3;X8CUG8;X8BYK6;X7XA87;X7X2D0;X7VLZ3;X7V413;T2R7C4;I9I411;I9HR09;I9GBY6;I9DGS9;I9AWQ4;I9AI48;I8ZH83;I8QFY0;I8P474;I8NYI8;I8N4D2;I8M4B9;I8LZ36;I8KTT3;I8K6T9;I8JS06;I8IMX9;I8BUP2;I8BFJ5;I0PTM0;I0P9U0;X7WT70;X7WGY6;V6ZT23;V6ZIH3;S7P5L8;I9K118;I9EZ40;I9EW29;I9CPU3;I8QQ76;I8Q023;I8KRA1;I8HRH2;I8H748;I8G9K5;I6Z975;G6X8Y1;H0IMM2;B1MMU2;R4U9D1;X8DMW3;I9DIQ1;I8Z6N5;I8YG59;I8YD80;I8X392;I8E0D2;I8DPA5;…	>tr|X8ESW3|X8ESW3_MYCAB Uncharacterized protein OS=Mycobacterium abscessus 103 GN=I544_4292 PE=4 SV=1;>tr|X8CUG8|X8CUG8_MYCAB Uncharacterized protein OS=Mycobacterium abscessus 1948 GN=I542_0180 PE=4 SV=1;>tr|X8BYK6|X8BYK6_MYCAB Uncharacterized protein OS=	I544_4292	60	12	96.1	16.082	791590000	790270000	782130000	775650000	98948000	98784000	97767000	96956000	17	22	15	18	3139640000	72	392455000
X8EL41;X8DIK6;X8D665;X8BP73;X7XEX0;X7WUY6;X7WPG1;X7W9L0;X7VRG4;X7UXK6;V7A104;V6ZC14;T2RB19;S7NVX0;R4UGJ7;I9IDR8;I9HF00;I9H6L8;I9FDN0;I9E6T9;I9E1R1;I9DET3;I9BEU2;I8ZVI9;I8YW69;I8YVG7;I8YMP9;I8Y8B2;I8XQE9;I8XAP8;I8WKX6;I8VGB9;I8UZM8;I8RCH6;I8R492;I8PHN2;I8PA85;I8P7G1;I8MID8;I8LL54;I8KPD7;I8KJT3;I8K5N6;I8JVI4;I8J9H1;I8I491;I8I0K9;I8HE44;I8G7I7;I8ESS9;I8C3K3;I8AW75;I6ZH47;I0PXT8;I0P5S3;H0IU66;H0IGI7;…	X8EL41;X8DIK6;X8D665;X8BP73;X7XEX0;X7WUY6;X7WPG1;X7W9L0;X7VRG4;X7UXK6;V7A104;V6ZC14;T2RB19;S7NVX0;R4UGJ7;I9IDR8;I9HF00;I9H6L8;I9FDN0;I9E6T9;I9E1R1;I9DET3;I9BEU2;I8ZVI9;I8YW69;I8YVG7;I8YMP9;I8Y8B2;I8XQE9;I8XAP8;I8WKX6;I8VGB9;I8UZM8;I8RCH6;I8R492;I8PHN2;I8PA85;I8P7G1;I8MID8;I8LL54;I8KPD7;I8KJT3;I8K5N6;I8JVI4;I8J9H1;I8I491;I8I0K9;I8HE44;I8G7I7;I8ESS9;I8C3K3;I8AW75;I6ZH47;I0PXT8;I0P5S3;H0IU66;H0IGI7;…	>tr|X8EL41|X8EL41_MYCAB Chaperone protein DnaK OS=Mycobacterium abscessus 103 GN=dnaK PE=2 SV=1;>tr|X8DIK6|X8DIK6_MYCAB Chaperone protein DnaK OS=Mycobacterium abscessus subsp. bolletii 1513 GN=dnaK PE=2 SV=1;>tr|X8D665|X8D665_MYCAB Chaperone protein DnaK	dnaK	61	48	77.7	66.47	3738000000	2720000000	2594300000	4215600000	109940000	80001000	76302000	123990000	120	121	108	98	13267900000	447	390233000
X8EN72;X8DHX4;X8D776;X8BRN6;X7XGC7;X7WYW4;X7WQJ3;X7WAJ3;X7VHE9;X7V1P8;V6ZK55;V6ZCC6;T2R8K7;S7P6H4;R4UKU6;I9JG06;I9GY47;I9G8L4;I9FW42;I9E7U2;I9BWD4;I9BLJ7;I9BI93;I8ZTX3;I8Z9S7;I8YXT5;I8Y7A0;I8XHL5;I8XEA6;I8X8B6;I8WGN5;I8VIL4;I8QYX4;I8Q895;I8PA92;I8NTN1;I8NQX5;I8NAL8;I8N0W3;I8KFF7;I8K617;I8JFZ5;I8IYP8;I8IYB0;I8IVU8;I8I3W6;I8FRW9;I8FNZ6;I8CI13;I8C5Z6;I8BPZ9;I8B3R7;I6YYS9;I0PUG3;I0PCW1;H0I4P0;G6XAH1;…	X8EN72;X8DHX4;X8D776;X8BRN6;X7XGC7;X7WYW4;X7WQJ3;X7WAJ3;X7VHE9;X7V1P8;V6ZK55;V6ZCC6;T2R8K7;S7P6H4;R4UKU6;I9JG06;I9GY47;I9G8L4;I9FW42;I9E7U2;I9BWD4;I9BLJ7;I9BI93;I8ZTX3;I8Z9S7;I8YXT5;I8Y7A0;I8XHL5;I8XEA6;I8X8B6;I8WGN5;I8VIL4;I8QYX4;I8Q895;I8PA92;I8NTN1;I8NQX5;I8NAL8;I8N0W3;I8KFF7;I8K617;I8JFZ5;I8IYP8;I8IYB0;I8IVU8;I8I3W6;I8FRW9;I8FNZ6;I8CI13;I8C5Z6;I8BPZ9;I8B3R7;I6YYS9;I0PUG3;I0PCW1;H0I4P0;G6XAH1;…	>tr|X8EN72|X8EN72_MYCAB Ferritin OS=Mycobacterium abscessus 103 GN=I544_2757 PE=3 SV=1;>tr|X8DHX4|X8DHX4_MYCAB Ferritin OS=Mycobacterium abscessus subsp. bolletii 1513 GN=I540_5951 PE=3 SV=1;>tr|X8D776|X8D776_MYCAB Ferritin OS=Mycobacterium abscessus 1948	I544_2757	59	15	93.5	20.687	1193700000	881640000	802210000	1782000000	99479000	73470000	66850000	148500000	29	21	20	34	4659550000	104	388299000
I8F6Q9;X8EPZ4;X8E2B7;X8D8Z3;X8C2L9;X7XG68;X7X008;X7WUY5;X7WCB4;X7VK65;X7V7Z8;V6ZME9;V6ZDY1;T0AZV2;S7P4U9;R4UPY6;I9JHG6;I9IHF0;I9I8L1;I9HR25;I9GPQ8;I9G1V7;I9FXK1;I9F0Y2;I9EFX6;I9EA49;I9DV99;I9D2Z3;I9CH10;I9CED7;I9A791;I8YEE8;I8W3H3;I8VQX5;I8VNA9;I8SUW6;I8QJM2;I8QFJ6;I8N3P7;I8LGP6;I8L0C3;I8KT67;I8IVK6;I8GF85;I8GCS7;I8FV58;I8F503;I8EI82;I8DRX0;I8DF98;I8D2J3;I8B4X8;I0PUZ5;I0P6U8;H0I689;G6XD41;B1MHY4;…	I8F6Q9;X8EPZ4;X8E2B7;X8D8Z3;X8C2L9;X7XG68;X7X008;X7WUY5;X7WCB4;X7VK65;X7V7Z8;V6ZME9;V6ZDY1;T0AZV2;S7P4U9;R4UPY6;I9JHG6;I9IHF0;I9I8L1;I9HR25;I9GPQ8;I9G1V7;I9FXK1;I9F0Y2;I9EFX6;I9EA49;I9DV99;I9D2Z3;I9CH10;I9CED7;I9A791;I8YEE8;I8W3H3;I8VQX5;I8VNA9;I8SUW6;I8QJM2;I8QFJ6;I8N3P7;I8LGP6;I8L0C3;I8KT67;I8IVK6;I8GF85;I8GCS7;I8FV58;I8F503;I8EI82;I8DRX0;I8DF98;I8D2J3;I8B4X8;I0PUZ5;I0P6U8;H0I689;G6XD41;B1MHY4;…	>tr|I8F6Q9|I8F6Q9_MYCAB Uncharacterized protein OS=Mycobacterium abscessus 6G-0125-S GN=MA6G0125S_0642 PE=4 SV=1;>tr|X8EPZ4|X8EPZ4_MYCAB Uncharacterized protein OS=Mycobacterium abscessus 103 GN=I544_3396 PE=4 SV=1;>tr|X8E2B7|X8E2B7_MYCAB Uncharacterized p	MA6G0125S_0642	59	5	47.2	21.127	468170000	325600000	332870000	424440000	117040000	81401000	83218000	106110000	10	7	12	15	1551080000	44	387769000
X8EKY0;X8D4J3;X8BT46;X7XIU7;X7VRC8;X7UZ75;I9HEG7;I9H9U0;I9GFL3;I9FJM7;I9EGQ0;I9CYL2;I8XU17;I8UTR5;I8SJE5;I8P7A0;I8NDD6;I8MCP7;I8L6F3;I8KBG4;I8JKB3;I8FEL9;I8FAS9;I8E929;I8BAZ9;I0PXM3;I0P5Y6;B1MIR3;T2RB81;X7WPA6;X7W9D8;V6ZYU6;V6Z850;I9E1I9;I9BAK8;I8YW03;I8Y6U1;I8XGK9;I8WHI7;I8VY54;I8REE2;I8QAC4;I8PAC0;I8M9J4;I8K5H0;I8I107;I8GXG2;I8EIG4;I8C5K8;H0IFU9;G6XA30;A0A060KT83;S7NX69;R4UJ22;I8TDK0;I8RCD6;H0I…	X8EKY0;X8D4J3;X8BT46;X7XIU7;X7VRC8;X7UZ75;I9HEG7;I9H9U0;I9GFL3;I9FJM7;I9EGQ0;I9CYL2;I8XU17;I8UTR5;I8SJE5;I8P7A0;I8NDD6;I8MCP7;I8L6F3;I8KBG4;I8JKB3;I8FEL9;I8FAS9;I8E929;I8BAZ9;I0PXM3;I0P5Y6;B1MIR3;T2RB81;X7WPA6;X7W9D8;V6ZYU6;V6Z850;I9E1I9;I9BAK8;I8YW03;I8Y6U1;I8XGK9;I8WHI7;I8VY54;I8REE2;I8QAC4;I8PAC0;I8M9J4;I8K5H0;I8I107;I8GXG2;I8EIG4;I8C5K8;H0IFU9;G6XA30;A0A060KT83;S7NX69;R4UJ22;I8TDK0;I8RCD6;H0I…	>tr|X8EKY0|X8EKY0_MYCAB Uncharacterized protein OS=Mycobacterium abscessus 103 GN=I544_1847 PE=4 SV=1;>tr|X8D4J3|X8D4J3_MYCAB Uncharacterized protein OS=Mycobacterium abscessus 1948 GN=I542_3086 PE=4 SV=1;>tr|X8BT46|X8BT46_MYCAB Uncharacterized protein OS=	I544_1847	57	4	61.8	13.976	607440000	534290000	449310000	258610000	121490000	106860000	89862000	51722000	7	3	4	5	1849650000	19	369934000
X8EJK1;X8DKM9;X8D1T5;X8BNM4;X7XD72;X7X8Y9;X7WMF0;X7W9F4;X7VXX5;X7UVU6;V6ZZT8;V6Z779;S9ZQR1;S7NYT4;R4UFF4;I9JB77;I9J456;I9GDI2;I9FB12;I9DCZ7;I9CRD2;I9C803;I9C040;I9BNW2;I8ZAS8;I8YV31;I8Y231;I8W8J3;I8W1J8;I8V8X7;I8USU9;I8TS20;I8QKS2;I8NF17;I8NCE5;I8MGT0;I8MGN9;I8M847;I8M6Y9;I8LTQ7;I8L5K2;I8L338;I8KN96;I8K971;I8J3R1;I8J3B3;I8I0Z8;I8G4Z6;I8FLD1;I8FDR2;I8E8C3;I8B0I8;I0PK26;I0PIS5;H0IUS9;H0IES2;G6X8Z5;…	X8EJK1;X8DKM9;X8D1T5;X8BNM4;X7XD72;X7X8Y9;X7WMF0;X7W9F4;X7VXX5;X7UVU6;V6ZZT8;V6Z779;S9ZQR1;S7NYT4;R4UFF4;I9JB77;I9J456;I9GDI2;I9FB12;I9DCZ7;I9CRD2;I9C803;I9C040;I9BNW2;I8ZAS8;I8YV31;I8Y231;I8W8J3;I8W1J8;I8V8X7;I8USU9;I8TS20;I8QKS2;I8NF17;I8NCE5;I8MGT0;I8MGN9;I8M847;I8M6Y9;I8LTQ7;I8L5K2;I8L338;I8KN96;I8K971;I8J3R1;I8J3B3;I8I0Z8;I8G4Z6;I8FLD1;I8FDR2;I8E8C3;I8B0I8;I0PK26;I0PIS5;H0IUS9;H0IES2;G6X8Z5;…	>tr|X8EJK1|X8EJK1_MYCAB MaoC like domain protein OS=Mycobacterium abscessus 103 GN=I544_1451 PE=4 SV=1;>tr|X8DKM9|X8DKM9_MYCAB MaoC like domain protein OS=Mycobacterium abscessus subsp. bolletii 1513 GN=I540_4597 PE=4 SV=1;>tr|X8D1T5|X8D1T5_MYCAB MaoC like	I544_1451	59	6	78.3	15.044	583910000	517370000	471400000	565500000	97319000	86228000	78566000	94250000	10	10	12	12	2138180000	44	356363000
X8ET02;X8CXY6;X7V215;S9ZRX6;I9FSV9;I9DGW8;I9AWU3;I9AI91;I8ZM13;I8ZHD1;I8XFJ3;I8ND21;I8LWC9;I8LTM8;I8LDT6;I8IN26;I8F172;B1MMY7;I9ERV2;X7WT09;X7VNV0;V6ZMJ8;I9DI66;I8YBY6;I8X6B5;I8NLF0;I8JYD0;I8CV42;I8CS99;I0PTR5;I0P9Y5;H0IMR8;H0I921;G6X5Z5;X8DV06;X8BTA1;X7XDY9;X7X1K6;X7WGS6;V6ZPK8;S7P261;R4UQC6;I9CR08;I9CIF8;I9B030;I8XX94;I8U508;I8Q5G5;I8Q0B6;I8P9V1;I8NYM9;I8LM80;I8KVY0;I8K6Y4;I8H5X9;I8GHK2;I8E2C8;…	X8ET02;X8CXY6;X7V215;S9ZRX6;I9FSV9;I9DGW8;I9AWU3;I9AI91;I8ZM13;I8ZHD1;I8XFJ3;I8ND21;I8LWC9;I8LTM8;I8LDT6;I8IN26;I8F172;B1MMY7;I9ERV2;X7WT09;X7VNV0;V6ZMJ8;I9DI66;I8YBY6;I8X6B5;I8NLF0;I8JYD0;I8CV42;I8CS99;I0PTR5;I0P9Y5;H0IMR8;H0I921;G6X5Z5;X8DV06;X8BTA1;X7XDY9;X7X1K6;X7WGS6;V6ZPK8;S7P261;R4UQC6;I9CR08;I9CIF8;I9B030;I8XX94;I8U508;I8Q5G5;I8Q0B6;I8P9V1;I8NYM9;I8LM80;I8KVY0;I8K6Y4;I8H5X9;I8GHK2;I8E2C8;…	>tr|X8ET02|X8ET02_MYCAB Uncharacterized protein OS=Mycobacterium abscessus 103 GN=I544_4339 PE=4 SV=1;>tr|X8CXY6|X8CXY6_MYCAB Uncharacterized protein OS=Mycobacterium abscessus 1948 GN=I542_0235 PE=4 SV=1;>tr|X7V215|X7V215_MYCAB Uncharacterized protein OS=	I544_4339	60	11	69	22.355	589790000	534920000	469050000	543040000	98298000	89154000	78176000	90507000	33	28	32	19	2136800000	112	356135000
I6Y563;X8ESG7;X8DN92;X8CXU6;X8BRZ7;X7WSX9;X7WGP3;X7V336;V6ZPC6;V6ZJ90;T0A0H2;S7P236;R4UQA2;I9IWB9;I9GS65;I9FST3;I9DQU2;I9DJ60;I9CQX4;I9BY78;I9AZZ8;I8ZH34;I8XEI1;I8X1K2;I8WVT3;I8W8X2;I8VEA3;I8U4X9;I8SMG5;I8QNC7;I8QDP2;I8QC02;I8Q6E2;I8Q5C8;I8NDA0;I8N0K0;I8MG21;I8LHA9;I8KVV2;I8JYA8;I8JR79;I8HT36;I8FVA8;I8F2S7;I8EHT0;I8E1F0;I8E141;I8CYM9;I8BU41;I8BMN9;I0PTN3;I0P9V3;H0IMN5;H0I8Z1;G6X5W5;B1MMV5;X7VZB3;…	I6Y563;X8ESG7;X8DN92;X8CXU6;X8BRZ7;X7WSX9;X7WGP3;X7V336;V6ZPC6;V6ZJ90;T0A0H2;S7P236;R4UQA2;I9IWB9;I9GS65;I9FST3;I9DQU2;I9DJ60;I9CQX4;I9BY78;I9AZZ8;I8ZH34;I8XEI1;I8X1K2;I8WVT3;I8W8X2;I8VEA3;I8U4X9;I8SMG5;I8QNC7;I8QDP2;I8QC02;I8Q6E2;I8Q5C8;I8NDA0;I8N0K0;I8MG21;I8LHA9;I8KVV2;I8JYA8;I8JR79;I8HT36;I8FVA8;I8F2S7;I8EHT0;I8E1F0;I8E141;I8CYM9;I8BU41;I8BMN9;I0PTN3;I0P9V3;H0IMN5;H0I8Z1;G6X5W5;B1MMV5;X7VZB3;…	>tr|I6Y563|I6Y563_MYCAB ATP-dependent Clp protease proteolytic subunit OS=Mycobacterium abscessus subsp. bolletii str. GO 06 GN=clpP PE=3 SV=2;>tr|X8ESG7|X8ESG7_MYCAB ATP-dependent Clp protease proteolytic subunit OS=Mycobacterium abscessus 103 GN=clpP2 PE	clpP	60	11	55.1	23.922	1217000000	797030000	878930000	1166600000	101420000	66419000	73244000	97215000	18	18	13	14	4059560000	63	338298000
X8EN96;X8D796;X8BXH9;X7XJE1;X7WZX8;X7VK32;X7V595;I9HVR7;I9GRJ9;I9DNQ2;I8ZSI1;I8YZE3;I8VMZ6;I8V3I8;I8NJP9;I8NIL2;I8LCR1;I8L6V5;I8J0D8;I8GE79;I8BRQ6;S9ZLW8;I9GQ63;I9A7E2;I8P7V8;I8MRE7;I8JKW3;I0PUW4;I0P6R5;B1MHV1;X7WUM5;X7WEH9;V6ZLM5;I9DUV5;I9D216;I9CJ62;I9CD71;I8ZQ00;I8YIP4;I8W599;I8GLK5;I8DH64;I8CG07;H0IKI1;X8DZV8;V6ZFP9;S7QNW4;R4UH61;I9FXC1;I9F0E1;I9E975;I8YZW4;I8X7D4;I8QF33;I8FTF0;I8E2G8;I8DWT8;…	X8EN96;X8D796;X8BXH9;X7XJE1;X7WZX8;X7VK32;X7V595;I9HVR7;I9GRJ9;I9DNQ2;I8ZSI1;I8YZE3;I8VMZ6;I8V3I8;I8NJP9;I8NIL2;I8LCR1;I8L6V5;I8J0D8;I8GE79;I8BRQ6;S9ZLW8;I9GQ63;I9A7E2;I8P7V8;I8MRE7;I8JKW3;I0PUW4;I0P6R5;B1MHV1;X7WUM5;X7WEH9;V6ZLM5;I9DUV5;I9D216;I9CJ62;I9CD71;I8ZQ00;I8YIP4;I8W599;I8GLK5;I8DH64;I8CG07;H0IKI1;X8DZV8;V6ZFP9;S7QNW4;R4UH61;I9FXC1;I9F0E1;I9E975;I8YZW4;I8X7D4;I8QF33;I8FTF0;I8E2G8;I8DWT8;…	>tr|X8EN96|X8EN96_MYCAB HIT domain protein OS=Mycobacterium abscessus 103 GN=I544_3362 PE=4 SV=1;>tr|X8D796|X8D796_MYCAB HIT domain protein OS=Mycobacterium abscessus 1948 GN=I542_4667 PE=4 SV=1;>tr|X8BXH9|X8BXH9_MYCAB HIT domain protein OS=Mycobacterium a	I544_3362	60	5	50.4	14.492	550890000	419560000	241510000	425010000	110180000	83913000	48303000	85002000	5	6	4	10	1636970000	25	327398000
X8E844;X8CXX6;X8BWY7;X7UR94;I9IK61;I9HZN6;I9HW94;I9AB15;I8ZJR1;I8VU69;I8VBI8;I8V420;I8Q060;I8PUS9;I8K195;I8IMT8;I8IB83;I0PJH3;B1MB39;T0A066;I9HYB6;I9FLQ2;I8ZED0;I8TKH4;I8M026;I8LJF2	X8E844;X8CXX6;X8BWY7;X7UR94;I9IK61;I9HZN6;I9HW94;I9AB15;I8ZJR1;I8VU69;I8VBI8;I8V420;I8Q060;I8PUS9;I8K195;I8IMT8;I8IB83;I0PJH3;B1MB39;T0A066;I9HYB6;I9FLQ2;I8ZED0;I8TKH4;I8M026;I8LJF2	>tr|X8E844|X8E844_MYCAB Conserved 19 kDa lipoantigen family protein OS=Mycobacterium abscessus 103 GN=I544_5175 PE=4 SV=1;>tr|X8CXX6|X8CXX6_MYCAB Conserved 19 kDa lipoantigen family protein OS=Mycobacterium abscessus 1948 GN=I542_1082 PE=4 SV=1;>tr|X8BWY7|	I544_5175	26	4	56.8	15.642	330270000	267100000	320270000	391580000	82568000	66775000	80067000	97894000	23	15	18	11	1309220000	67	327304000
X8ES62;X8CWS1;X7XEU7;X7X0V3;X7VM75;X7V5S3;S9ZXS7;I9HZI0;I9GVA3;I9GHG5;I9FV60;I9ESD8;I9DPL6;I9DHA9;I8X744;I8W9U4;I8VKS6;I8QAG8;I8P734;I8P3R4;I8N7X7;I8K4L9;I8G8F5;I8FUZ7;I8EVZ3;I8BTQ1;H0I8K8;B1MLV9;R4UJG7;X8DQW5;I8YHA3;I8YCW9;I8XWY9;I8X0X7;I8LH92;I8IHW1;I8EQM4;I8D032;X7WRR1;X7WE98;V6ZQR3;V6ZEY6;S7QKK8;I9EY83;I9CQJ6;I9BYR9;I9AYV7;I8ZJL5;I8RPV5;I8Q0G0;I8KVF4;I8JZV6;I8GIF4;I6ZCU1;I0P9G7;G6X8L3;X8BTR2;…	X8ES62;X8CWS1;X7XEU7;X7X0V3;X7VM75;X7V5S3;S9ZXS7;I9HZI0;I9GVA3;I9GHG5;I9FV60;I9ESD8;I9DPL6;I9DHA9;I8X744;I8W9U4;I8VKS6;I8QAG8;I8P734;I8P3R4;I8N7X7;I8K4L9;I8G8F5;I8FUZ7;I8EVZ3;I8BTQ1;H0I8K8;B1MLV9;R4UJG7;X8DQW5;I8YHA3;I8YCW9;I8XWY9;I8X0X7;I8LH92;I8IHW1;I8EQM4;I8D032;X7WRR1;X7WE98;V6ZQR3;V6ZEY6;S7QKK8;I9EY83;I9CQJ6;I9BYR9;I9AYV7;I8ZJL5;I8RPV5;I8Q0G0;I8KVF4;I8JZV6;I8GIF4;I6ZCU1;I0P9G7;G6X8L3;X8BTR2;…	>tr|X8ES62|X8ES62_MYCAB ATP synthase F1, delta subunit OS=Mycobacterium abscessus 103 GN=atpH PE=3 SV=1;>tr|X8CWS1|X8CWS1_MYCAB ATP synthase F1, delta subunit OS=Mycobacterium abscessus 1948 GN=atpH PE=3 SV=1;>tr|X7XEU7|X7XEU7_MYCAB ATP synthase F1, delta	atpH	59	29	72.5	47.643	2034900000	1904600000	1345100000	2873200000	78266000	73253000	51735000	110510000	67	61	59	60	8157800000	247	313764000
X8DR62;I8Z2Q9;I8XZP2;I8XIX3;I8WE79;I8LYX0;I8L7S2;I8I964;I8CN26	X8DR62;I8Z2Q9;I8XZP2;I8XIX3;I8WE79;I8LYX0;I8L7S2;I8I964;I8CN26	>tr|X8DR62|X8DR62_MYCAB RyR domain protein OS=Mycobacterium abscessus subsp. bolletii 1513 GN=I540_3106 PE=4 SV=1;>tr|I8Z2Q9|I8Z2Q9_MYCAB RyR domain protein OS=Mycobacterium abscessus 5S-1215 GN=MA5S1215_4988 PE=4 SV=1;>tr|I8XZP2|I8XZP2_MYCAB RyR domain pr	I540_3106	9	1	14	15.859	463350000	688760000	441420000	848430000	57919000	86095000	55178000	106050000	2	5	2	2	2441960000	11	305242000
X8EGB4;X7X6F9;X7VSE5;I9HU18;I9GPL5;I9FN63;I8X1C6;I8VVR9;I8PVY5;H0IQQ6;X8DUF3;X8CY85;X8BW48;X7XPL1;X7WJS0;X7W3Y9;X7UTZ6;V6ZW88;T0BCR8;S7P093;R4UMZ4;I9JTX9;I9JIH8;I9IKZ8;I9EHA0;I9D5V2;I9C7B3;I9AQN0;I9ABT4;I8WRJ4;I8WN87;I8WJW0;I8VGL8;I8TSX9;I8RLW2;I8Q149;I8N928;I8N5L9;I8MKP0;I8L1U2;I8K8X9;I8JQK0;I8INS0;I8I656;I8H0Q3;I8GJ83;I8EUM7;I8ELF2;I8DFW4;I8D924;I8BEB0;I8B6G1;I6Y6W6;I0PSY0;I0PHF4;H0IC50;G6X5M5;…	X8EGB4;X7X6F9;X7VSE5;I9HU18;I9GPL5;I9FN63;I8X1C6;I8VVR9;I8PVY5;H0IQQ6;X8DUF3;X8CY85;X8BW48;X7XPL1;X7WJS0;X7W3Y9;X7UTZ6;V6ZW88;T0BCR8;S7P093;R4UMZ4;I9JTX9;I9JIH8;I9IKZ8;I9EHA0;I9D5V2;I9C7B3;I9AQN0;I9ABT4;I8WRJ4;I8WN87;I8WJW0;I8VGL8;I8TSX9;I8RLW2;I8Q149;I8N928;I8N5L9;I8MKP0;I8L1U2;I8K8X9;I8JQK0;I8INS0;I8I656;I8H0Q3;I8GJ83;I8EUM7;I8ELF2;I8DFW4;I8D924;I8BEB0;I8B6G1;I6Y6W6;I0PSY0;I0PHF4;H0IC50;G6X5M5;…	>tr|X8EGB4|X8EGB4_MYCAB AAA domain family protein OS=Mycobacterium abscessus 103 GN=I544_0154 PE=4 SV=1;>tr|X7X6F9|X7X6F9_MYCAB AAA domain family protein OS=Mycobacterium abscessus MAB_030201_1075 GN=L829_3317 PE=4 SV=1;>tr|X7VSE5|X7VSE5_MYCAB AAA domain f	I544_0154	60	24	74.5	37.835	1328500000	1070400000	946200000	1784400000	78147000	62965000	55659000	104970000	45	51	43	36	5129500000	175	301741000
I9II04;I9I6E6;I9H0I8;I9FXY0;I9CHG5;I9A7Z5;I8ZS43;I8ZLV4;I8Z098;I8Y9Y1;I8X655;I8X093;I8VS27;I8U944;I8U8L7;I8SD95;I8RK06;I8QIP9;I8QG02;I8Q6D0;I8P7T2;I8NBN8;I8MVC8;I8M6B4;I8LQS3;I8KZU9;I8K823;I8JTP2;I8IWD3;I8IPR8;I8HTQ9;I8GJZ9;I8GC66;I8EP74;I8E588;I8DBN8;I8CBM1;I8BPE0;X8EN93;X8DAV2;X8BY77;X7XE44;X7X1C1;X7VJS4;X7V6M8;V6ZGF2;I0PE37;H0I6V6;G6XBJ0;A0A060L732;X8DZ84;X7WUD0;X7WCT8;V6ZMB8;S9ZK48;S7QMY5;R4U…	I9II04;I9I6E6;I9H0I8;I9FXY0;I9CHG5;I9A7Z5;I8ZS43;I8ZLV4;I8Z098;I8Y9Y1;I8X655;I8X093;I8VS27;I8U944;I8U8L7;I8SD95;I8RK06;I8QIP9;I8QG02;I8Q6D0;I8P7T2;I8NBN8;I8MVC8;I8M6B4;I8LQS3;I8KZU9;I8K823;I8JTP2;I8IWD3;I8IPR8;I8HTQ9;I8GJZ9;I8GC66;I8EP74;I8E588;I8DBN8;I8CBM1;I8BPE0;X8EN93;X8DAV2;X8BY77;X7XE44;X7X1C1;X7VJS4;X7V6M8;V6ZGF2;I0PE37;H0I6V6;G6XBJ0;A0A060L732;X8DZ84;X7WUD0;X7WCT8;V6ZMB8;S9ZK48;S7QMY5;R4U…	>tr|I9II04|I9II04_MYCAB Uncharacterized protein OS=Mycobacterium abscessus 4S-0116-S GN=MA4S0116S_4875 PE=4 SV=1;>tr|I9I6E6|I9I6E6_MYCAB Uncharacterized protein OS=Mycobacterium abscessus 3A-0930-S GN=MA3A0930S_0605 PE=4 SV=1;>tr|I9H0I8|I9H0I8_MYCAB Unchar	MA4S0116S_4875	60	5	20.9	27.14	624010000	312850000	266780000	905250000	89144000	44693000	38111000	129320000	14	9	8	12	2108890000	43	301268000
X8EHA4;X8DNA4;X8D3H2;X8BXJ9;X7XKP3;X7X6K5;X7WLV0;X7W619;X7VVH9;X7UUY9;V6ZVE3;V6Z689;T2RB79;S7QGC6;R4UDV5;I9JL15;I9JBT2;I9HFF7;I9H024;I9FGE3;I9F3D5;I9C5U6;I9B7U5;I8Y1D8;I8XRE2;I8XR18;I8WCB3;I8W144;I8VXK8;I8V719;I8TP77;I8TA58;I8S521;I8R1G7;I8Q7W0;I8PXV4;I8NNX6;I8N3J7;I8MQD8;I8MLC1;I8LF72;I8JHQ1;I8J2E6;I8IFK3;I8I2D1;I8H7N6;I8FI87;I8FCB6;I8ECZ8;I8D319;I8C948;I8ATI7;I6YIJ8;I0PLL1;I0PB73;H0ISD6;H0IDT2;…	X8EHA4;X8DNA4;X8D3H2;X8BXJ9;X7XKP3;X7X6K5;X7WLV0;X7W619;X7VVH9;X7UUY9;V6ZVE3;V6Z689;T2RB79;S7QGC6;R4UDV5;I9JL15;I9JBT2;I9HFF7;I9H024;I9FGE3;I9F3D5;I9C5U6;I9B7U5;I8Y1D8;I8XRE2;I8XR18;I8WCB3;I8W144;I8VXK8;I8V719;I8TP77;I8TA58;I8S521;I8R1G7;I8Q7W0;I8PXV4;I8NNX6;I8N3J7;I8MQD8;I8MLC1;I8LF72;I8JHQ1;I8J2E6;I8IFK3;I8I2D1;I8H7N6;I8FI87;I8FCB6;I8ECZ8;I8D319;I8C948;I8ATI7;I6YIJ8;I0PLL1;I0PB73;H0ISD6;H0IDT2;…	>tr|X8EHA4|X8EHA4_MYCAB Ribonucleoside-diphosphate reductase subunit beta OS=Mycobacterium abscessus 103 GN=nrdF2 PE=3 SV=1;>tr|X8DNA4|X8DNA4_MYCAB Ribonucleoside-diphosphate reductase subunit beta OS=Mycobacterium abscessus subsp. bolletii 1513 GN=nrdF2 P	nrdF2	59	21	65.7	37.442	1016000000	790930000	700700000	1380500000	78157000	60841000	53900000	106190000	42	33	34	31	3888130000	140	299088000
X8DAY6;X8BUT9;X7V698;T0AY27;I9K5Z6;I9A839;I8VHS9;I8SQ43;I8K5E6;I8GAY8;I0PDY2;B1MJH5;S7QTE8;R4UAC6;I8JWK3;I0PSD6;H0I7G6;G6XBE6;A0A060L608;X8EQX2;X7XBK2;X7X1G6;X7VM31;I9J1F1;I9I6V3;I9H0M3;I9H013;I9GYL3;I9FZ89;I8XK40;I8X6U3;I8P2D0;I8JXI8;I8IUM3;I8F5V1;I8BT90;V6ZCW7;I8Z210;I8XS79;I8N1I7;I8D0R8;I8CXK3;X8DMK5;I9FTS5;I9EV31;I9DNV5;I9CB87;I8YG27;I8QD47;I8Q9I3;I8Q3N7;X7WSC9;X7WEY1;V6ZMI5;I9CN36;I9CHG8;I8Q…	X8DAY6;X8BUT9;X7V698;T0AY27;I9K5Z6;I9A839;I8VHS9;I8SQ43;I8K5E6;I8GAY8;I0PDY2;B1MJH5;S7QTE8;R4UAC6;I8JWK3;I0PSD6;H0I7G6;G6XBE6;A0A060L608;X8EQX2;X7XBK2;X7X1G6;X7VM31;I9J1F1;I9I6V3;I9H0M3;I9H013;I9GYL3;I9FZ89;I8XK40;I8X6U3;I8P2D0;I8JXI8;I8IUM3;I8F5V1;I8BT90	>tr|X8DAY6|X8DAY6_MYCAB Uncharacterized protein OS=Mycobacterium abscessus 1948 GN=I542_5065 PE=4 SV=1;>tr|X8BUT9|X8BUT9_MYCAB Uncharacterized protein OS=Mycobacterium abscessus 21 GN=I543_1199 PE=4 SV=1;>tr|X7V698|X7V698_MYCAB Uncharacterized protein OS=M	I542_5065	59	9	66	15.745	767460000	641030000	652940000	315880000	95933000	80129000	81618000	39485000	15	16	13	9	2377310000	53	297165000
X8EGS0;X8D2I2;X8BST8;X7XD48;X7X9K4;X7WLH5;X7W8E0;X7VWX0;X7UXH2;V6ZVY5;V6Z8X2;I9J7S8;I9ICI1;I9FIG2;I9E5M6;I9CS61;I9C126;I9AUH6;I9A695;I8Z9G5;I8YU83;I8YLG4;I8Y7S0;I8Y7F8;I8WU84;I8WIQ4;I8W9R6;I8VQT6;I8VF48;I8USU4;I8S1K3;I8RHR3;I8R320;I8PMT6;I8PGH9;I8PDR9;I8MGZ5;I8M6X7;I8M276;I8KLL0;I8KB33;I8K4H3;I8JUB9;I8J8R8;I8IYW7;I8ID32;I8GP14;I8D6A7;I8AZY8;I6Z455;I0PK52;I0PIV1;G6X132;T0BAU7;S7NZG8;H0IGE1;B1MH64;…	X8EGS0;X8D2I2;X8BST8;X7XD48;X7X9K4;X7WLH5;X7W8E0;X7VWX0;X7UXH2;V6ZVY5;V6Z8X2;I9J7S8;I9ICI1;I9FIG2;I9E5M6;I9CS61;I9C126;I9AUH6;I9A695;I8Z9G5;I8YU83;I8YLG4;I8Y7S0;I8Y7F8;I8WU84;I8WIQ4;I8W9R6;I8VQT6;I8VF48;I8USU4;I8S1K3;I8RHR3;I8R320;I8PMT6;I8PGH9;I8PDR9;I8MGZ5;I8M6X7;I8M276;I8KLL0;I8KB33;I8K4H3;I8JUB9;I8J8R8;I8IYW7;I8ID32;I8GP14;I8D6A7;I8AZY8;I6Z455;I0PK52;I0PIV1;G6X132;T0BAU7;S7NZG8;H0IGE1;B1MH64;…	>tr|X8EGS0|X8EGS0_MYCAB ABC transporter family protein OS=Mycobacterium abscessus 103 GN=I544_1424 PE=3 SV=1;>tr|X8D2I2|X8D2I2_MYCAB ABC transporter family protein OS=Mycobacterium abscessus 1948 GN=I542_2716 PE=3 SV=1;>tr|X8BST8|X8BST8_MYCAB ABC transport	I544_1424	60	14	53.9	40.967	1165500000	861480000	887070000	1238500000	83250000	61535000	63362000	88465000	41	34	41	35	4152550000	151	296612000
X8EIJ5;X8D3V9;X8BNQ4;X7X905;X7X8K5;X7VXG8;T2RB75;I9GB45;I9FKZ7;I9FFF9;I9EHZ0;I9CWA7;I9A680;I8ZZM9;I8WWY3;I8VX95;I8PWY5;I8NM32;I8MU79;I8MM89;I8IGC3;I8ECG1;I8E6T9;I8B9P5;I8AU06;I0PKI9;I0P5G9;B1MG60;X7UVG1;X8DE99;I9CSV8;I8XRD1;I8X987;I8WAC6;I8MHM5;I8KY67;I8EKK7;I8C0V2;R4UW44;I8JIT6;H0IUL1;H0IFZ9;X7WM08;X7W774;V6ZZC3;V6ZAA5;S7NYB1;I9JCI0;I9JBI3;I9E132;I9C457;I9BNE2;I8K8P7;I8J7N6;I8H6W7;I8GHK4;I8G670;…	X8EIJ5;X8D3V9;X8BNQ4;X7X905;X7X8K5;X7VXG8;T2RB75;I9GB45;I9FKZ7;I9FFF9;I9EHZ0;I9CWA7;I9A680;I8ZZM9;I8WWY3;I8VX95;I8PWY5;I8NM32;I8MU79;I8MM89;I8IGC3;I8ECG1;I8E6T9;I8B9P5;I8AU06;I0PKI9;I0P5G9;B1MG60;X7UVG1;X8DE99;I9CSV8;I8XRD1;I8X987;I8WAC6;I8MHM5;I8KY67;I8EKK7;I8C0V2;R4UW44;I8JIT6;H0IUL1;H0IFZ9;X7WM08;X7W774;V6ZZC3;V6ZAA5;S7NYB1;I9JCI0;I9JBI3;I9E132;I9C457;I9BNE2;I8K8P7;I8J7N6;I8H6W7;I8GHK4;I8G670;…	>tr|X8EIJ5|X8EIJ5_MYCAB 60 kDa chaperonin OS=Mycobacterium abscessus 103 GN=groL PE=3 SV=1;>tr|X8D3V9|X8D3V9_MYCAB 60 kDa chaperonin OS=Mycobacterium abscessus 1948 GN=groL PE=3 SV=1;>tr|X8BNQ4|X8BNQ4_MYCAB 60 kDa chaperonin OS=Mycobacterium abscessus 21 G	groL	76	41	87.6	56.06	2145900000	1676200000	1571200000	3137300000	73998000	57801000	54181000	108180000	76	73	75	73	8530600000	297	294160000
X7XDL7;X7URJ3;I8IB10;I0PRF7;H0IPB3;H0IAJ6;X8E9Y1;X8DPI9;X8CZG3;X8BLZ6;X7X474;X7VSB2;S9ZP92;I9IJZ9;I9G253;I9DKB0;I8ZJJ5;I8Z8V8;I8XV70;I8WXG5;I8WT94;I8VUG1;I8VUF2;I8V3T7;I8UY49;I8PZZ3;I8N7Y5;I8N7E7;I8N3U3;I8MV13;I8M031;I8K116;I8JD34;I8IED5;I8FQ45;I8ETF8;I8EST3;I8DQY0;I8D0L4;I0PJP5;B1MAW4;X7WIM5;X7W4T8;V6ZSZ8;V6ZIN8;S7P313;R4UUB3;I9IVV1;I9FHR2;I9CEV3;I9BFT5;I8RFJ6;I8PZC4;I8PWW7;I8JUP4;I8JS39;I8H3L1;…	X7XDL7;X7URJ3;I8IB10;I0PRF7;H0IPB3;H0IAJ6;X8E9Y1;X8DPI9;X8CZG3;X8BLZ6;X7X474;X7VSB2;S9ZP92;I9IJZ9;I9G253;I9DKB0;I8ZJJ5;I8Z8V8;I8XV70;I8WXG5;I8WT94;I8VUG1;I8VUF2;I8V3T7;I8UY49;I8PZZ3;I8N7Y5;I8N7E7;I8N3U3;I8MV13;I8M031;I8K116;I8JD34;I8IED5;I8FQ45;I8ETF8;I8EST3;I8DQY0;I8D0L4;I0PJP5;B1MAW4;X7WIM5;X7W4T8;V6ZSZ8;V6ZIN8;S7P313;R4UUB3;I9IVV1;I9FHR2;I9CEV3;I9BFT5;I8RFJ6;I8PZC4;I8PWW7;I8JUP4;I8JS39;I8H3L1;…	>tr|X7XDL7|X7XDL7_MYCAB Uncharacterized protein OS=Mycobacterium abscessus MAB_030201_1061 GN=L828_0005 PE=4 SV=1;>tr|X7URJ3|X7URJ3_MYCAB Uncharacterized protein OS=Mycobacterium abscessus MAB_110811_2726 GN=L836_2129 PE=4 SV=1;>tr|I8IB10|I8IB10_MYCAB Unch	L828_0005	60	10	84.5	12.771	531360000	478720000	415310000	628840000	75909000	68388000	59330000	89834000	19	23	18	16	2054230000	76	293461000
X8EIM4;X8BWI7;X7XKQ4;X7X8N6;X7VXN2;X7UWX9;T2RAL0;I9FJ20;I9FAS8;I9EE83;I9DDH0;I9CX76;I8YMA5;I8XTL0;I8WP86;I8WKF3;I8VQW3;I8VFP4;I8PN55;I8PEE7;I8MK10;I8JUW8;I8JJV4;I8FG13;I8EDB6;I8AV12;I0PX99;B1MIE0;I0P6B0;X8DEW2;X7WN03;X7W8C4;V6ZXG1;V6ZBG0;S7QJN9;R4UX82;I9J987;I9C0M0;I9B4C5;I8YVP6;I8XC88;I8M190;I8KWU1;I8KQU2;I8K9U1;I8J4D5;I8J3W3;I8HZD9;I8HEP4;I8GYJ9;I8G5G5;I8EHU9;I8DTS2;I8C0T0;I6YJP1;H0ITT6;H0IFH5;…	X8EIM4;X8BWI7;X7XKQ4;X7X8N6;X7VXN2;X7UWX9;T2RAL0;I9FJ20;I9FAS8;I9EE83;I9DDH0;I9CX76;I8YMA5;I8XTL0;I8WP86;I8WKF3;I8VQW3;I8VFP4;I8PN55;I8PEE7;I8MK10;I8JUW8;I8JJV4;I8FG13;I8EDB6;I8AV12;I0PX99;B1MIE0;I0P6B0;X8DEW2;X7WN03;X7W8C4;V6ZXG1;V6ZBG0;S7QJN9;R4UX82;I9J987;I9C0M0;I9B4C5;I8YVP6;I8XC88;I8M190;I8KWU1;I8KQU2;I8K9U1;I8J4D5;I8J3W3;I8HZD9;I8HEP4;I8GYJ9;I8G5G5;I8EHU9;I8DTS2;I8C0T0;I6YJP1;H0ITT6;H0IFH5;…	>tr|X8EIM4|X8EIM4_MYCAB Cyclopropane mycolic acid synthase MmaA2 OS=Mycobacterium abscessus 103 GN=mmaA2 PE=4 SV=1;>tr|X8BWI7|X8BWI7_MYCAB Cyclopropane mycolic acid synthase MmaA2 OS=Mycobacterium abscessus 21 GN=mmaA2 PE=4 SV=1;>tr|X7XKQ4|X7XKQ4_MYCAB Cyc	mmaA2	59	24	78.5	33.223	1461500000	1213900000	977340000	1899500000	76924000	63889000	51439000	99976000	55	48	44	36	5552240000	183	292228000
X8ERP6;X8DC90;X7XIM7;X7X207;X7WQ23;X7WE23;X7VLG5;X7V8A0;V6ZQ25;V6ZFE6;I8RNW6;I8HIW3;I8BL68;I8BJJ5;H0I7U6;I9JZT9;I9JYP5;I9I4T8;I9EXK4;I8V4D3;I8U3Q3;I8GA01;I8F1K9;I0PP83;G6X7V1;I9H0Z9;I9FYV3;I9DSI8;I9DKP1;I9CNQ1;I8VS87;I8QHT5;I8QGJ5;I8PRF7;I8PBQ1;I8P9L9;I8N914;I8MYW8;I8M5R4;I8LSQ4;I8JTE2;I8GM45;T2R8G1;S7P5W2;R4UAN4;I6Z8L5;I0P8Q3;B1MKH4;X8DQP7;I9DNQ1;I8Z5K4;I8X2A1;I8X0C5;I8E303;H0ILI9;I8LNM9;I8E444;…	X8ERP6;X8DC90;X7XIM7;X7X207;X7WQ23;X7WE23;X7VLG5;X7V8A0;V6ZQ25;V6ZFE6;I8RNW6;I8HIW3;I8BL68;I8BJJ5;H0I7U6;I9JZT9;I9JYP5;I9I4T8;I9EXK4;I8V4D3;I8U3Q3;I8GA01;I8F1K9;I0PP83;G6X7V1;I9H0Z9;I9FYV3;I9DSI8;I9DKP1;I9CNQ1;I8VS87;I8QHT5;I8QGJ5;I8PRF7;I8PBQ1;I8P9L9;I8N914;I8MYW8;I8M5R4;I8LSQ4;I8JTE2;I8GM45;T2R8G1;S7P5W2;R4UAN4;I6Z8L5;I0P8Q3;B1MKH4;X8DQP7;I9DNQ1;I8Z5K4;I8X2A1;I8X0C5;I8E303;H0ILI9;I8LNM9;I8E444;…	>tr|X8ERP6|X8ERP6_MYCAB LGFP repeat family protein OS=Mycobacterium abscessus 103 GN=I544_3888 PE=4 SV=1;>tr|X8DC90|X8DC90_MYCAB LGFP repeat family protein OS=Mycobacterium abscessus 1948 GN=I542_5300 PE=4 SV=1;>tr|X7XIM7|X7XIM7_MYCAB LGFP repeat family pr	I544_3888	58	8	85.5	11.855	225000000	202090000	201350000	1369100000	32143000	28870000	28764000	195590000	4	3	5	9	1997540000	21	285367000
I8W7K9;I8KWA9;X8EQM0;X8CV23;X8C0I7;X7XGJ5;X7VL29;X7V4R4;T0A0H6;I9K5T6;I9IXB0;I9I5Q7;I9I2C7;I9AWU4;I9AHH2;I8ZGR3;I8VTQ4;I8VTC4;I8SM47;I8N1M0;I8LYV9;I8K6H6;I8JSA5;I8IS62;I8F0N0;I8BJW1;I0PEW0;I0P9G8;B1MLW0;I8K2D3;X8DRW0;X7WQP8;X7WGA1;V6ZNX9;S7P1V5;R4UPL6;I9JVH6;I9FQI2;I9EWC0;I8WY94;I8RUL3;I8RA32;I8QRG3;I8Q500;I8NQ86;I8MWG9;I8LPC8;I8LJC9;I8ILH3;I8HNR8;I8GAM4;I8E4N7;I8DNS7;I6Y4Y2;H0IMA6;H0I8K9;G6X8L4;…	I8W7K9;I8KWA9;X8EQM0;X8CV23;X8C0I7;X7XGJ5;X7VL29;X7V4R4;T0A0H6;I9K5T6;I9IXB0;I9I5Q7;I9I2C7;I9AWU4;I9AHH2;I8ZGR3;I8VTQ4;I8VTC4;I8SM47;I8N1M0;I8LYV9;I8K6H6;I8JSA5;I8IS62;I8F0N0;I8BJW1;I0PEW0;I0P9G8;B1MLW0;I8K2D3;X8DRW0;X7WQP8;X7WGA1;V6ZNX9;S7P1V5;R4UPL6;I9JVH6;I9FQI2;I9EWC0;I8WY94;I8RUL3;I8RA32;I8QRG3;I8Q500;I8NQ86;I8MWG9;I8LPC8;I8LJC9;I8ILH3;I8HNR8;I8GAM4;I8E4N7;I8DNS7;I6Y4Y2;H0IMA6;H0I8K9;G6X8L4;…	>tr|I8W7K9|I8W7K9_MYCAB ATP synthase subunit alpha OS=Mycobacterium abscessus 3A-0731 GN=atpA PE=3 SV=1;>tr|I8KWA9|I8KWA9_MYCAB ATP synthase subunit alpha OS=Mycobacterium abscessus 3A-0119-R GN=atpA PE=3 SV=1;>tr|X8EQM0|X8EQM0_MYCAB ATP synthase subunit a	atpA	61	34	68.8	58.51	2182100000	1668500000	1585800000	3053500000	72736000	55616000	52859000	101780000	61	64	57	58	8489900000	240	282991000
X8E9H1;X8CZ03;X8BZW7;X7XJN7;X7X1Z5;X7VPD5;X7URJ4;T2R6Z3;I9JZ62;I9IV80;I9GXB8;I9G9C7;I9DIL0;I9CHD8;I8ZI54;I8X634;I8VUF8;I8VM56;I8VEW7;I8R9K3;I8QN92;I8QF64;I8QCY1;I8PZN8;I8P539;I8NDK6;I8N3T7;I8LU74;I8KTN5;I8JSC1;I8ITH8;I0PAT8;I0P8H0;H0INU9;B1MNW5;X8DUM9;X7WHR0;X7W3R6;V6ZTV8;V6ZFM4;S7QLZ3;R4UCK3;I9ETM3;I9DJI8;I8ZEI7;I8Z9U9;I8X1R6;I8WVZ7;I8UV65;I8RR00;I8QCJ5;I8MWZ2;I8LM15;I8JX56;I8E1G7;I8DML9;I6ZDG4;…	X8E9H1;X8CZ03;X8BZW7;X7XJN7;X7X1Z5;X7VPD5;X7URJ4;T2R6Z3;I9JZ62;I9IV80;I9GXB8;I9G9C7;I9DIL0;I9CHD8;I8ZI54;I8X634;I8VUF8;I8VM56;I8VEW7;I8R9K3;I8QN92;I8QF64;I8QCY1;I8PZN8;I8P539;I8NDK6;I8N3T7;I8LU74;I8KTN5;I8JSC1;I8ITH8;I0PAT8;I0P8H0;H0INU9;B1MNW5;X8DUM9;X7WHR0;X7W3R6;V6ZTV8;V6ZFM4;S7QLZ3;R4UCK3;I9ETM3;I9DJI8;I8ZEI7;I8Z9U9;I8X1R6;I8WVZ7;I8UV65;I8RR00;I8QCJ5;I8MWZ2;I8LM15;I8JX56;I8E1G7;I8DML9;I6ZDG4;…	>tr|X8E9H1|X8E9H1_MYCAB Glutamine synthetase OS=Mycobacterium abscessus 103 GN=I544_4711 PE=3 SV=1;>tr|X8CZ03|X8CZ03_MYCAB Glutamine synthetase OS=Mycobacterium abscessus 1948 GN=I542_0583 PE=3 SV=1;>tr|X8BZW7|X8BZW7_MYCAB Glutamine synthetase OS=Mycobacte	I544_4711	59	21	64.9	53.47	1366400000	1175700000	1167900000	2277000000	62110000	53439000	53089000	103500000	55	49	48	64	5987000000	216	272138000
X8BPQ3;X8E9L0;X8CY13;X7X4C6;I9I3D2;I9HNB9;I9G3J4;I9FPN7;I9DSE2;I9CD36;I9AMX7;I8ZNR1;I8ZJ13;I8Y0A2;I8XF31;I8W5F6;I8R8Q9;I8Q482;I8PU39;I8LVF0;I8K562;I8JND8;I8GG63;I0PWB5;I0PNA6;I9A3Q7;T2R8B4;B1MAH1;X7XCA0;X7VPY2;X7UQF6;I8KAN1;I8IDG6;I8BXT6;H0IP57;X8DMU8;I8YAT9;I8WYF8;I8WT46;I8MST8;I8IE83;I8ESS4;I8DMP7;I8CSX3;X7W4D3;V6ZGB5;I8JP68;H0IA58;G6X782;S7QJS6;I6ZDW9;X7WH78;V6ZUI0;R4URH9;I9JXA0;I9J1B4;I9EQK1;…	X8BPQ3;X8E9L0;X8CY13;X7X4C6;I9I3D2;I9HNB9;I9G3J4;I9FPN7;I9DSE2;I9CD36;I9AMX7;I8ZNR1;I8ZJ13;I8Y0A2;I8XF31;I8W5F6;I8R8Q9;I8Q482;I8PU39;I8LVF0;I8K562;I8JND8;I8GG63;I0PWB5;I0PNA6;I9A3Q7;T2R8B4;B1MAH1;X7XCA0;X7VPY2;X7UQF6;I8KAN1;I8IDG6;I8BXT6;H0IP57;X8DMU8;I8YAT9;I8WYF8;I8WT46;I8MST8;I8IE83;I8ESS4;I8DMP7;I8CSX3;X7W4D3;V6ZGB5;I8JP68;H0IA58;G6X782;S7QJS6;I6ZDW9;X7WH78;V6ZUI0;R4URH9;I9JXA0;I9J1B4;I9EQK1;…	>tr|X8BPQ3|X8BPQ3_MYCAB Low molecular weight antigen MTB12 OS=Mycobacterium abscessus 21 GN=I543_2283 PE=4 SV=1;>tr|X8E9L0|X8E9L0_MYCAB Low molecular weight antigen MTB12 OS=Mycobacterium abscessus 103 GN=mtb12 PE=4 SV=1;>tr|X8CY13|X8CY13_MYCAB Low molecul	I543_2283	60	5	63.7	12.467	355480000	301490000	309680000	372400000	71096000	60299000	61936000	74480000	16	12	16	12	1339050000	56	267811000
X8EQJ3;X8D9Z6;X8BPW1;X7XIK2;X7WZQ8;X7VM44;X7V8V2;T0B4N8;I9HQZ2;I9GZE1;I9B1J8;I8ZS72;I8ZQF1;I8YHU9;I8WCY3;I8U2F1;I8PP74;I8NF28;I8N9D6;I8M165;I8L4J4;I8K3E8;I8IPX1;I8ILL4;I8F0V8;I8BSK9;I8BL55;I0PSC5;I0PDZ3;B1MJG4;X8DNN1;X7WUF7;X7WE11;V6ZMF6;V6ZCR5;S7P6H8;R4UQZ4;I9JZE3;I9JY03;I9EXH0;I9EUG5;I9DMD3;I9CA20;I9B7H2;I8YG84;I8X2N6;I8RT83;I8N1D0;I8LIV3;I8KUC1;I8HQU9;I8G9P9;I8EQZ9;I8DJ88;I8D1H3;H0IL51;H0I7F4;…	X8EQJ3;X8D9Z6;X8BPW1;X7XIK2;X7WZQ8;X7VM44;X7V8V2;T0B4N8;I9HQZ2;I9GZE1;I9B1J8;I8ZS72;I8ZQF1;I8YHU9;I8WCY3;I8U2F1;I8PP74;I8NF28;I8N9D6;I8M165;I8L4J4;I8K3E8;I8IPX1;I8ILL4;I8F0V8;I8BSK9;I8BL55;I0PSC5;I0PDZ3;B1MJG4;X8DNN1;X7WUF7;X7WE11;V6ZMF6;V6ZCR5;S7P6H8;R4UQZ4;I9JZE3;I9JY03;I9EXH0;I9EUG5;I9DMD3;I9CA20;I9B7H2;I8YG84;I8X2N6;I8RT83;I8N1D0;I8LIV3;I8KUC1;I8HQU9;I8G9P9;I8EQZ9;I8DJ88;I8D1H3;H0IL51;H0I7F4;…	>tr|X8EQJ3|X8EQJ3_MYCAB Uncharacterized protein OS=Mycobacterium abscessus 103 GN=I544_3731 PE=4 SV=1;>tr|X8D9Z6|X8D9Z6_MYCAB Uncharacterized protein OS=Mycobacterium abscessus 1948 GN=I542_5053 PE=4 SV=1;>tr|X8BPW1|X8BPW1_MYCAB Uncharacterized protein OS=	I544_3731	59	7	36.8	15.7	317510000	239960000	195600000	573650000	63501000	47992000	39121000	114730000	19	17	14	10	1326720000	60	265344000
X8ED00;X8DX05;X8CYL0;X8BNB9;X7XF19;X7X654;X7WJN8;X7W5S5;X7VSG8;X7UUD9;V6ZVX1;V6ZHV4;I9JTN6;I9FM15;I9F8J7;I9EJ91;I9EEB8;I9CEQ0;I9B5C5;I9AQE1;I9AK55;I8ZF86;I8Z9V3;I8YQH0;I8WMD1;I8VCS0;I8VAT2;I8RED7;I8R5G0;I8PU15;I8PSE1;I8NQC9;I8NNH0;I8N4C1;I8MZ87;I8MNC1;I8MLV3;I8LXC6;I8LK67;I8LE97;I8JQI5;I8JQC2;I8IJI6;I8I9P6;I8I829;I8DMC6;I8DLE4;I8CPH2;I8BHF6;I6ZAP7;I0PSP1;I0PH65;H0IQN4;G6X199;B1MBT6;T2R845;S7P099;…	X8ED00;X8DX05;X8CYL0;X8BNB9;X7XF19;X7X654;X7WJN8;X7W5S5;X7VSG8;X7UUD9;V6ZVX1;V6ZHV4;I9JTN6;I9FM15;I9F8J7;I9EJ91;I9EEB8;I9CEQ0;I9B5C5;I9AQE1;I9AK55;I8ZF86;I8Z9V3;I8YQH0;I8WMD1;I8VCS0;I8VAT2;I8RED7;I8R5G0;I8PU15;I8PSE1;I8NQC9;I8NNH0;I8N4C1;I8MZ87;I8MNC1;I8MLV3;I8LXC6;I8LK67;I8LE97;I8JQI5;I8JQC2;I8IJI6;I8I9P6;I8I829;I8DMC6;I8DLE4;I8CPH2;I8BHF6;I6ZAP7;I0PSP1;I0PH65;H0IQN4;G6X199;B1MBT6;T2R845;S7P099;…	>tr|X8ED00|X8ED00_MYCAB Putative transcriptional regulatory protein pdtaR OS=Mycobacterium abscessus 103 GN=I544_0050 PE=4 SV=1;>tr|X8DX05|X8DX05_MYCAB Putative transcriptional regulatory protein pdtaR OS=Mycobacterium abscessus subsp. bolletii 1513 GN=I54	I544_0050	59	18	65.4	22.552	758170000	586500000	588550000	981200000	68924000	53318000	53504000	89200000	30	25	27	28	2914420000	110	264946000
X8EQU3;X8D939;X8BZV9;X7XAK4;X7WZN1;X7WTD0;X7WEU1;X7VLY6;X7V8T0;V6ZP91;V6ZEL6;S9ZSY7;S7P3L4;R4U7L2;I9K7D5;I9HSL8;I9GZ66;I9GPC2;I9DY64;I9DN78;I9CMZ6;I9B2C1;I8VMX6;I8U349;I8RNJ8;I8Q755;I8Q686;I8P8U5;I8NTA1;I8NJM8;I8N8V3;I8M7U9;I8L4K8;I8L356;I8JZ99;I8HIF8;I8GNK0;I8GAW7;I8FMX7;I8EIU4;I8BT53;I8BNF6;I0PE31;H0IKR6;H0I6W2;G6XBI4;B1MJE3;A0A060L625;X8E1I4;I9D862;I8X6A7;I8WZU6;I8MTE3;I8EKD2;I8E577;I8DDM5;I8C…	X8EQU3;X8D939;X8BZV9;X7XAK4;X7WZN1;X7WTD0;X7WEU1;X7VLY6;X7V8T0;V6ZP91;V6ZEL6;S9ZSY7;S7P3L4;R4U7L2;I9K7D5;I9HSL8;I9GZ66;I9GPC2;I9DY64;I9DN78;I9CMZ6;I9B2C1;I8VMX6;I8U349;I8RNJ8;I8Q755;I8Q686;I8P8U5;I8NTA1;I8NJM8;I8N8V3;I8M7U9;I8L4K8;I8L356;I8JZ99;I8HIF8;I8GNK0;I8GAW7;I8FMX7;I8EIU4;I8BT53;I8BNF6;I0PE31;H0IKR6;H0I6W2;G6XBI4;B1MJE3;A0A060L625;X8E1I4;I9D862;I8X6A7;I8WZU6;I8MTE3;I8EKD2;I8E577;I8DDM5;I8C…	>tr|X8EQU3|X8EQU3_MYCAB Mce related family protein OS=Mycobacterium abscessus 103 GN=I544_3707 PE=4 SV=1;>tr|X8D939|X8D939_MYCAB Mce related family protein OS=Mycobacterium abscessus 1948 GN=I542_5025 PE=4 SV=1;>tr|X8BZV9|X8BZV9_MYCAB Mce related family pr	I544_3707	58	17	67.3	37.202	961670000	735930000	699780000	1298200000	68691000	52566000	49984000	92730000	26	25	30	25	3695580000	106	263971000
X8D0F6;X7XHP5;X7W360;X7UTP2;R4UB43;I9DLE5;I8XBA6;I8SAW1;I8P1X7;I8NA85;I8MEA7;I8IAP1;I8FWW3;I8EVA5;I8CQ89;I6Y6D5;I0PRP8;I0PJE7;G6X2M9;X8DSM5;X7X387;V6ZKW8;S9ZXE3;S7P0Z7;I9JQT1;I9IK27;I9GI92;I9BXI8;I9APQ2;I8ZBK1;I8XXF9;I8XD25;I8W5N5;I8V498;I8PYX3;I8PRU0;I8LFM6;I8KRK4;I8KI82;I8JUX2;I8JMV5;I8EUG4;I8E0D4;I8CZQ1;I8BUV3;I8BGZ9;H0IAT7;B1MB65;I8JGC7;X8EAV1;X8C1X5;X7WGV0;X7VRB9;V6ZV78;I9FZV3;I9BEM0;I8HNN8;…	X8D0F6;X7XHP5;X7W360;X7UTP2;R4UB43;I9DLE5;I8XBA6;I8SAW1;I8P1X7;I8NA85;I8MEA7;I8IAP1;I8FWW3;I8EVA5;I8CQ89;I6Y6D5;I0PRP8;I0PJE7;G6X2M9;X8DSM5;X7X387;V6ZKW8;S9ZXE3;S7P0Z7;I9JQT1;I9IK27;I9GI92;I9BXI8;I9APQ2;I8ZBK1;I8XXF9;I8XD25;I8W5N5;I8V498;I8PYX3;I8PRU0;I8LFM6;I8KRK4;I8KI82;I8JUX2;I8JMV5;I8EUG4;I8E0D4;I8CZQ1;I8BUV3;I8BGZ9;H0IAT7;B1MB65;I8JGC7;X8EAV1;X8C1X5;X7WGV0;X7VRB9;V6ZV78;I9FZV3;I9BEM0;I8HNN8;…	>tr|X8D0F6|X8D0F6_MYCAB Bifunctional nuclease family protein OS=Mycobacterium abscessus 1948 GN=I542_1108 PE=4 SV=1;>tr|X7XHP5|X7XHP5_MYCAB Bifunctional nuclease family protein OS=Mycobacterium abscessus MAB_030201_1061 GN=L828_0099 PE=4 SV=1;>tr|X7W360|X7	I542_1108	59	10	88.6	18.291	488550000	424080000	393840000	530130000	69793000	60583000	56263000	75732000	17	10	12	16	1836600000	55	262371000
X8EKM5;X8DKD5;X8D5Q4;X8BM57;X7XFT5;X7X9I9;X7WNU5;X7W948;X7VWI6;X7UY47;V6ZWP2;V6Z9M5;T2RAK6;S7QJP3;R4UZR7;I9JDI9;I9JA53;I9J4N4;I9HB36;I9GGQ7;I9FCN0;I9E5F0;I9DEA7;I9CY65;I9C1R1;I9BC17;I9A6Y7;I8Y852;I8WKX1;I8UEL1;I8T7X9;I8R3N3;I8PH31;I8NKF8;I8MAX5;I8L624;I8KUT3;I8KNW5;I8HZ70;I8HF84;I8G714;I8EEP0;I8E7J7;I8DTB7;I8D7L5;I8CB51;I8BZ48;I6ZCZ1;I0PXA5;I0P6A4;G6X9R1;B1MIE6;I8UTG9;H0IFI2;I9ECZ4;I8NFI8;I8MM56;…	X8EKM5;X8DKD5;X8D5Q4;X8BM57;X7XFT5;X7X9I9;X7WNU5;X7W948;X7VWI6;X7UY47;V6ZWP2;V6Z9M5;T2RAK6;S7QJP3;R4UZR7;I9JDI9;I9JA53;I9J4N4;I9HB36;I9GGQ7;I9FCN0;I9E5F0;I9DEA7;I9CY65;I9C1R1;I9BC17;I9A6Y7;I8Y852;I8WKX1;I8UEL1;I8T7X9;I8R3N3;I8PH31;I8NKF8;I8MAX5;I8L624;I8KUT3;I8KNW5;I8HZ70;I8HF84;I8G714;I8EEP0;I8E7J7;I8DTB7;I8D7L5;I8CB51;I8BZ48;I6ZCZ1;I0PXA5;I0P6A4;G6X9R1;B1MIE6;I8UTG9;H0IFI2;I9ECZ4;I8NFI8;I8MM56;…	>tr|X8EKM5|X8EKM5_MYCAB 3-hydroxybutyryl-CoA dehydrogenase OS=Mycobacterium abscessus 103 GN=fadB2 PE=4 SV=1;>tr|X8DKD5|X8DKD5_MYCAB 3-hydroxybutyryl-CoA dehydrogenase OS=Mycobacterium abscessus subsp. bolletii 1513 GN=fadB2 PE=4 SV=1;>tr|X8D5Q4|X8D5Q4_MYC	fadB2	60	16	69.6	30.751	1114600000	805880000	897120000	1005300000	74309000	53725000	59808000	67017000	35	35	35	31	3822900000	136	254859000
X8EEA7;X8DVA3;X8CZZ3;X8BRY0;X7XJZ7;X7WIB5;X7W638;X7VSI0;X7UV93;V6ZUE3;V6ZEW5;T0A3I2;S7QN39;R4UVP8;I9IL37;I9HXV5;I9HMA3;I9GQQ2;I9F8Y8;I9EMV2;I9EBE0;I9D7R0;I9BSU1;I9AKX0;I9ABX7;I8ZAF7;I8XYM2;I8XRN8;I8X9C3;I8WRQ1;I8VVX1;I8VGS0;I8UX31;I8S9B9;I8RHI3;I8Q5Y4;I8Q4M5;I8PUA6;I8N978;I8MWR3;I8L1Z3;I8JIX7;I8INV9;I8HL84;I8GIB3;I8EUS4;I8ERA4;I8CKE9;I8CEF9;I8BEG2;I8B6L0;I6Y6Z5;I0PHK3;H0IC98;G6X5G5;B1MC87;I0PT28;…	X8EEA7;X8DVA3;X8CZZ3;X8BRY0;X7XJZ7;X7WIB5;X7W638;X7VSI0;X7UV93;V6ZUE3;V6ZEW5;T0A3I2;S7QN39;R4UVP8;I9IL37;I9HXV5;I9HMA3;I9GQQ2;I9F8Y8;I9EMV2;I9EBE0;I9D7R0;I9BSU1;I9AKX0;I9ABX7;I8ZAF7;I8XYM2;I8XRN8;I8X9C3;I8WRQ1;I8VVX1;I8VGS0;I8UX31;I8S9B9;I8RHI3;I8Q5Y4;I8Q4M5;I8PUA6;I8N978;I8MWR3;I8L1Z3;I8JIX7;I8INV9;I8HL84;I8GIB3;I8EUS4;I8ERA4;I8CKE9;I8CEF9;I8BEG2;I8B6L0;I6Y6Z5;I0PHK3;H0IC98;G6X5G5;B1MC87;I0PT28;…	>tr|X8EEA7|X8EEA7_MYCAB Glyceraldehyde-3-phosphate dehydrogenase OS=Mycobacterium abscessus 103 GN=gap PE=3 SV=1;>tr|X8DVA3|X8DVA3_MYCAB Glyceraldehyde-3-phosphate dehydrogenase OS=Mycobacterium abscessus subsp. bolletii 1513 GN=gap PE=3 SV=1;>tr|X8CZZ3|X8	gap	58	19	68.8	36.03	1193600000	1031900000	885550000	1563500000	62824000	54313000	46608000	82290000	35	32	34	39	4674550000	140	246035000
X7VIN9;X8ELZ6;X8E0Y9;X8DA78;X8BSF6;X7XGB4;X7WY98;X7WWD7;X7WE17;X7V4V4;V6ZL91;V6ZDJ2;T2R7Z3;S7P6W0;R4UGV4;I9HR94;I9FWW6;I9F343;I9E8R9;I9DXW2;I9DND8;I9CCX0;I9ALV5;I8YZE5;I8XA88;I8WRU7;I8WEP2;I8WEB9;I8W338;I8VC58;I8TKS3;I8T1N1;I8QJ18;I8QHS7;I8QF87;I8P670;I8NS17;I8NJC0;I8MYB7;I8MN46;I8KGE7;I8JNV3;I8I842;I8HNU9;I8GTN2;I8FSZ1;I8F8X4;I8EHX4;I8DF03;I8CBP0;I8C284;I8BR33;I0PV68;I0P7A7;H0IJY1;H0I5Q8;G6XEM9;…	X7VIN9;X8ELZ6;X8E0Y9;X8DA78;X8BSF6;X7XGB4;X7WY98;X7WWD7;X7WE17;X7V4V4;V6ZL91;V6ZDJ2;T2R7Z3;S7P6W0;R4UGV4;I9HR94;I9FWW6;I9F343;I9E8R9;I9DXW2;I9DND8;I9CCX0;I9ALV5;I8YZE5;I8XA88;I8WRU7;I8WEP2;I8WEB9;I8W338;I8VC58;I8TKS3;I8T1N1;I8QJ18;I8QHS7;I8QF87;I8P670;I8NS17;I8NJC0;I8MYB7;I8MN46;I8KGE7;I8JNV3;I8I842;I8HNU9;I8GTN2;I8FSZ1;I8F8X4;I8EHX4;I8DF03;I8CBP0;I8C284;I8BR33;I0PV68;I0P7A7;H0IJY1;H0I5Q8;G6XEM9;…	>tr|X7VIN9|X7VIN9_MYCAB Antibiotic biosynthesis monooxygenase family protein OS=Mycobacterium abscessus MAB_110811_1470 GN=L835_3221 PE=4 SV=1;>tr|X8ELZ6|X8ELZ6_MYCAB Antibiotic biosynthesis monooxygenase family protein OS=Mycobacterium abscessus 103 GN=I5	L835_3221	59	5	62.7	10.969	206990000	165350000	150510000	214680000	68995000	55116000	50170000	71562000	8	8	7	6	737530000	29	245843000
X8EFK7;X8D1C7;X8BT32;X7XEW0;X7X5W7;X7VU26;X7UWF8;S9ZRD0;I9IAA6;I9G9K0;I9EI70;I9AGF7;I8Z359;I8VY92;I8UWD7;I8UQU5;I8SGG1;I8RZL3;I8NAI6;I8MWY8;I8MRY9;I8MEC7;I8KT63;I8JBG0;I8FDI5;I8E5M0;I8B7U3;I0PR59;I0PM90;F8SQ59;B1MDF1;H0IRX0;F8SQ61;X8DNT8;X7WJE7;X7W5E9;V6ZU66;V6Z8P4;S7QP24;R4UWZ9;I9JPR4;I9F7V2;I9D0J3;I9BMM6;I8YP40;I8Y826;I8XL45;I8WI08;I8T9K6;I8NKH4;I8MBA4;I8K2K0;I8HL30;I8HAI3;I8GH78;I8G358;I8CNX6;…	X8EFK7;X8D1C7;X8BT32;X7XEW0;X7X5W7;X7VU26;X7UWF8;S9ZRD0;I9IAA6;I9G9K0;I9EI70;I9AGF7;I8Z359;I8VY92;I8UWD7;I8UQU5;I8SGG1;I8RZL3;I8NAI6;I8MWY8;I8MRY9;I8MEC7;I8KT63;I8JBG0;I8FDI5;I8E5M0;I8B7U3;I0PR59;I0PM90;F8SQ59;B1MDF1;H0IRX0;F8SQ61;X8DNT8;X7WJE7;X7W5E9;V6ZU66;V6Z8P4;S7QP24;R4UWZ9;I9JPR4;I9F7V2;I9D0J3;I9BMM6;I8YP40;I8Y826;I8XL45;I8WI08;I8T9K6;I8NKH4;I8MBA4;I8K2K0;I8HL30;I8HAI3;I8GH78;I8G358;I8CNX6;…	>tr|X8EFK7|X8EFK7_MYCAB Elongation factor Ts OS=Mycobacterium abscessus 103 GN=tsf PE=3 SV=1;>tr|X8D1C7|X8D1C7_MYCAB Elongation factor Ts OS=Mycobacterium abscessus 1948 GN=tsf PE=3 SV=1;>tr|X8BT32|X8BT32_MYCAB Elongation factor Ts OS=Mycobacterium abscess	tsf	65	26	84.5	29.164	865490000	753630000	668630000	1107600000	61821000	53831000	47760000	79112000	40	39	41	30	3395350000	150	242524000
X8EF60;X8D1R7;X7XE36;X7X7G6;X7WIW7;X7W753;X7VTD4;X7UW09;V6ZIL6;T0B4B5;S7P1W0;R4UFM2;I9HMC0;I9GKD7;I9FV11;I9FNJ8;I9F9T4;I9CG56;I9C5G5;I9B4M1;I9ARC2;I8ZGL1;I8Z2T9;I8Z293;I8XE60;I8WQV1;I8WBU1;I8WAZ3;I8V676;I8SFY4;I8SA41;I8R6I4;I8Q5J8;I8Q237;I8PTM8;I8NWZ3;I8NJB3;I8NA27;I8MQV6;I8MMH8;I8LDQ2;I8JZI1;I8JM81;I8JJS6;I8JDU6;I8I5A1;I8DW98;I8DLB2;I8BIZ6;I6Y7E9;I0PML9;I0PDJ1;H0ICV2;G6X4K0;B1MD24;H0IRL3;X8DW60;…	X8EF60;X8D1R7;X7XE36;X7X7G6;X7WIW7;X7W753;X7VTD4;X7UW09;V6ZIL6;T0B4B5;S7P1W0;R4UFM2;I9HMC0;I9GKD7;I9FV11;I9FNJ8;I9F9T4;I9CG56;I9C5G5;I9B4M1;I9ARC2;I8ZGL1;I8Z2T9;I8Z293;I8XE60;I8WQV1;I8WBU1;I8WAZ3;I8V676;I8SFY4;I8SA41;I8R6I4;I8Q5J8;I8Q237;I8PTM8;I8NWZ3;I8NJB3;I8NA27;I8MQV6;I8MMH8;I8LDQ2;I8JZI1;I8JM81;I8JJS6;I8JDU6;I8I5A1;I8DW98;I8DLB2;I8BIZ6;I6Y7E9;I0PML9;I0PDJ1;H0ICV2;G6X4K0;B1MD24;H0IRL3;X8DW60;…	>tr|X8EF60|X8EF60_MYCAB PspA/IM30 family protein OS=Mycobacterium abscessus 103 GN=I544_0507 PE=4 SV=1;>tr|X8D1R7|X8D1R7_MYCAB PspA/IM30 family protein OS=Mycobacterium abscessus 1948 GN=I542_1831 PE=4 SV=1;>tr|X7XE36|X7XE36_MYCAB PspA/IM30 family protein	I544_0507	62	21	85.1	29.222	1132900000	884180000	684340000	1176200000	70806000	55262000	42771000	73512000	50	47	46	46	3877620000	189	242351000
I8N732;X8E9Q1;X8CYD8;X8BXK0;X7XK16;X7X3P4;X7VTW9;X7UUH7;T2R794;I9IKM4;I9HUX8;I9HLM4;I9GIS0;I9G099;I9AK77;I9AB96;I8Z9L2;I8YQC0;I8S8N2;I8LX06;I8KS26;I8JKX2;I8IN94;I8EU77;I8BHI3;I8BDT6;I8B6C6;I0PVY8;I0PGZ7;B1MBL5;X8DRK7;X7WJ83;X7W5J6;V6ZRT2;V6ZI97;S7QIB6;I9JHX7;I9BS77;I9APP6;I8ZBX5;I8XUA6;I8XT96;I8TUY2;I8RLJ7;I8QRD6;I8P7G7;I8MM36;I8L714;I8KCW2;I8JMN1;I8I7P8;I8HHP0;I8CRJ5;I8CNQ6;I6YH70;G6X1S5;R4USH9;…	I8N732;X8E9Q1;X8CYD8;X8BXK0;X7XK16;X7X3P4;X7VTW9;X7UUH7;T2R794;I9IKM4;I9HUX8;I9HLM4;I9GIS0;I9G099;I9AK77;I9AB96;I8Z9L2;I8YQC0;I8S8N2;I8LX06;I8KS26;I8JKX2;I8IN94;I8EU77;I8BHI3;I8BDT6;I8B6C6;I0PVY8;I0PGZ7;B1MBL5;X8DRK7;X7WJ83;X7W5J6;V6ZRT2;V6ZI97;S7QIB6;I9JHX7;I9BS77;I9APP6;I8ZBX5;I8XUA6;I8XT96;I8TUY2;I8RLJ7;I8QRD6;I8P7G7;I8MM36;I8L714;I8KCW2;I8JMN1;I8I7P8;I8HHP0;I8CRJ5;I8CNQ6;I6YH70;G6X1S5;R4USH9;…	>tr|I8N732|I8N732_MYCAB Beta-1,4-endoglucanase OS=Mycobacterium abscessus 3A-0930-R GN=cel PE=4 SV=1;>tr|X8E9Q1|X8E9Q1_MYCAB Cellulase B OS=Mycobacterium abscessus 103 GN=celB PE=4 SV=1;>tr|X8CYD8|X8CYD8_MYCAB Cellulase B OS=Mycobacterium abscessus 1948 GN	cel	58	6	70.8	12.624	470020000	388650000	350870000	471280000	67146000	55522000	50124000	67325000	20	19	16	16	1680820000	71	240117000
X8ELI4;X8DFN5;X8D8S3;X8BXG5;X7XLE6;X7WX85;X7WPF9;X7WCI5;X7VJL0;X7V1N9;V6ZLZ5;V6ZAH7;T2R9P1;S7QVU9;R4UND6;I9IFY1;I9I891;I9HYW4;I9GY41;I9F227;I9DTX8;I9D0M1;I9BU15;I9BL11;I9AE82;I9A9D5;I8Z9N7;I8YYC8;I8X8N1;I8WAW5;I8VNE3;I8V660;I8V1W5;I8TPP6;I8QZU6;I8QXB4;I8QEQ0;I8QDZ0;I8NTE3;I8M569;I8LRW5;I8L9G8;I8JB96;I8IYN8;I8ISR3;I8F745;I8EGW9;I8DUA0;I8DEE2;I8CBF0;I8BVG6;I6Y347;I0PUF4;I0PCX0;H0IIN5;H0I4N1;G6XAG2;…	X8ELI4;X8DFN5;X8D8S3;X8BXG5;X7XLE6;X7WX85;X7WPF9;X7WCI5;X7VJL0;X7V1N9;V6ZLZ5;V6ZAH7;T2R9P1;S7QVU9;R4UND6;I9IFY1;I9I891;I9HYW4;I9GY41;I9F227;I9DTX8;I9D0M1;I9BU15;I9BL11;I9AE82;I9A9D5;I8Z9N7;I8YYC8;I8X8N1;I8WAW5;I8VNE3;I8V660;I8V1W5;I8TPP6;I8QZU6;I8QXB4;I8QEQ0;I8QDZ0;I8NTE3;I8M569;I8LRW5;I8L9G8;I8JB96;I8IYN8;I8ISR3;I8F745;I8EGW9;I8DUA0;I8DEE2;I8CBF0;I8BVG6;I6Y347;I0PUF4;I0PCX0;H0IIN5;H0I4N1;G6XAG2;…	>tr|X8ELI4|X8ELI4_MYCAB Superoxide dismutase OS=Mycobacterium abscessus 103 GN=I544_2748 PE=3 SV=1;>tr|X8DFN5|X8DFN5_MYCAB Superoxide dismutase OS=Mycobacterium abscessus subsp. bolletii 1513 GN=I540_5942 PE=3 SV=1;>tr|X8D8S3|X8D8S3_MYCAB Superoxide dismut	I544_2748	66	11	92.3	23.025	652620000	538450000	488390000	693500000	65262000	53845000	48839000	69350000	24	17	19	22	2372960000	82	237296000
I8RZW3;I8FJK1;X8D329;X7UWE3;I9HIB6;I8SGK8;B1MDL8;S9ZXJ2;I0PM26;I0PT96;X8EGV9;X8BWK1;X7XKN5;X7X7T9;X7VU02;I9G9T2;I8Z3C6;I8VXE5;I8NAP0;I8MU22;I8KWH5;I8KJT9;I8FDP6;I8E5U0;I9ECA6;I8WRU5;I8V6U4;I8NKK3;I8AYI3;I8ASK1;H0IS38;X8DVH1;X7WKN6;X7W6M5;V6ZVZ5;V6Z553;S7NZW4;R4UDI6;I9J9T1;I9IPP4;I9F2X0;I9D042;I9BZC1;I9BG40;I8ZB96;I8XYM3;I8XDU0;I8RHH6;I8Q7F0;I8PXC3;I8KSZ1;I8J6B6;I8J1Y9;I8GW37;I8DGQ4;I8CAY4;I8BZ17;…	I8RZW3;I8FJK1;X8D329;X7UWE3;I9HIB6;I8SGK8;B1MDL8;S9ZXJ2;I0PM26;I0PT96	>tr|I8RZW3|I8RZW3_MYCAB Putative lipoprotein LpqH OS=Mycobacterium abscessus 6G-0212 GN=MA6G0212_3422 PE=4 SV=1;>tr|I8FJK1|I8FJK1_MYCAB Putative lipoprotein LpqH OS=Mycobacterium abscessus 6G-1108 GN=MA6G1108_3362 PE=4 SV=1;>tr|X8D329|X8D329_MYCAB Conserve	MA6G0212_3422	58	5	76.2	13.282	360820000	238060000	335360000	249990000	72164000	47613000	67072000	49999000	18	12	19	10	1184230000	59	236848000
X8EM77;X8DYC7;X8BUP0;X7WYY9;X7WTX3;X7WBJ0;X7VI19;X7V2F4;V6ZMK6;V6ZCX7;I9K8X5;I9K488;I9JGH5;I9H3K2;I9H2X4;I9F2L6;I9DWG2;I9D156;I9BM56;I9AEV3;I8ZQH5;I8XQE3;I8WG13;I8W4J8;I8V6Q8;I8QXS9;I8P502;I8NL08;I8NIX0;I8NHT0;I8NGL8;I8N2N5;I8M206;I8L3U6;I8JG90;I8JBT2;I8IXN8;I8IWF0;I8H138;I8GSU4;I8FPJ5;I8F7W7;I8E2M6;I8DVT5;I8CMT7;I8BWV8;I8BQ19;I8B4C0;I6Y3D3;I0PVL5;I0PBY1;G6XB27;B1MFR7;T2RAQ8;S7P7S8;R4UP11;H0IJX3;…	X8EM77;X8DYC7;X8BUP0;X7WYY9;X7WTX3;X7WBJ0;X7VI19;X7V2F4;V6ZMK6;V6ZCX7;I9K8X5;I9K488;I9JGH5;I9H3K2;I9H2X4;I9F2L6;I9DWG2;I9D156;I9BM56;I9AEV3;I8ZQH5;I8XQE3;I8WG13;I8W4J8;I8V6Q8;I8QXS9;I8P502;I8NL08;I8NIX0;I8NHT0;I8NGL8;I8N2N5;I8M206;I8L3U6;I8JG90;I8JBT2;I8IXN8;I8IWF0;I8H138;I8GSU4;I8FPJ5;I8F7W7;I8E2M6;I8DVT5;I8CMT7;I8BWV8;I8BQ19;I8B4C0;I6Y3D3;I0PVL5;I0PBY1;G6XB27;B1MFR7;T2RAQ8;S7P7S8;R4UP11;H0IJX3;…	>tr|X8EM77|X8EM77_MYCAB Short chain dehydrogenase family protein OS=Mycobacterium abscessus 103 GN=I544_2983 PE=3 SV=1;>tr|X8DYC7|X8DYC7_MYCAB Short chain dehydrogenase family protein OS=Mycobacterium abscessus subsp. bolletii 1513 GN=I540_0174 PE=3 SV=1;>	I544_2983	62	15	90.7	26.628	884640000	755510000	714780000	924600000	63189000	53965000	51056000	66043000	36	32	36	25	3279530000	129	234253000
X8D749;X7V092;I9DG67;I9A342;I8XVT8;I8UKJ4;I8MHF0;I8MCG3;I8M967;I8JM30;I8JGF6;I8JEU8;I8FAV3;I8BD06;B1MM89;I8P905;I8E961;I9GFH7;I8YWY0;I8VHW2;I8I2U3;X8EJQ0;X7WXP8;I0PFQ7;X7VGU5;X7XN04;H0IX05;I9FEN2;S9ZW73;G6XDR3;S7NTV8;H0IHW5;I8NWC1;I6YKN4;V6ZDH4;X8DH17;X7WQ04;X7WC77;V6ZJE6;I9F128;I9CN79;I9C3R7;I9BJD8;I8Z0T8;I8TF91;I8QWT9;I8PK93;I8PIZ0;I8M4K4;I8L4U9;I8H2N8;I8FSV8;I8DRV8;I8DA09;I8C9N7;I8C0I5;R4UKV4;…	X8D749;X7V092;I9DG67;I9A342;I8XVT8;I8UKJ4;I8MHF0;I8MCG3;I8M967;I8JM30;I8JGF6;I8JEU8;I8FAV3;I8BD06;B1MM89;I8P905;I8E961;I9GFH7;I8YWY0;I8VHW2;I8I2U3;X8EJQ0;X7WXP8;I0PFQ7;X7VGU5;X7XN04;H0IX05;I9FEN2;S9ZW73;G6XDR3;S7NTV8;H0IHW5;I8NWC1;I6YKN4;V6ZDH4;X8DH17;X7WQ04;X7WC77;V6ZJE6;I9F128;I9CN79;I9C3R7;I9BJD8;I8Z0T8;I8TF91;I8QWT9;I8PK93;I8PIZ0;I8M4K4;I8L4U9;I8H2N8;I8FSV8;I8DRV8;I8DA09;I8C9N7;I8C0I5;R4UKV4;…	>tr|X8D749|X8D749_MYCAB Phage Tail Protein X family protein OS=Mycobacterium abscessus 1948 GN=I542_3745 PE=4 SV=1;>tr|X7V092|X7V092_MYCAB Phage Tail Protein X family protein OS=Mycobacterium abscessus MAB_110811_2726 GN=L836_4824 PE=4 SV=1;>tr|I9DG67|I9DG	I542_3745	63	25	75.5	49.066	1511200000	1282000000	1290800000	1984700000	58123000	49306000	49648000	76335000	54	47	51	48	6068700000	200	233412000
I0PSC1;I8M171;I9CA16;I8DJ90;I8G9M3;I9EXG4;I8YHU4;I8CYH1;I9B1J4;I8BL52;I9EUG0;I8ZGW4;I8ZS67;I8X5N9;I8JXW6;I8KUB6;I8K3E4;I9I6W3;I8N729;I8ILL3;S7QMT6;I9JZD8;I8ZQE8;I8IL34;I8F0V5;X7XHP7;X8DSX0;X7WUF3;I8IPW6;X7X1E5;X7WE07;X7VDQ9;V6ZMF1;V6ZGI4;R4UQW7;I9B4L0;I8X0V4;I8RT78;I8HQ63;I8EM21;I8E4I3;I8E488;I6ZC96;I0PDZ7;H0I7E9;G6XBG2;X7V6Q3;X8EQI8;X8D9Z4;X8C1T1;X7VM37;T0AY08;I9GZ10;I9FZ85;I8WCY0;I8PP70;I8MSI7;…	I0PSC1;I8M171;I9CA16;I8DJ90;I8G9M3;I9EXG4;I8YHU4;I8CYH1;I9B1J4;I8BL52;I9EUG0;I8ZGW4;I8ZS67;I8X5N9;I8JXW6;I8KUB6;I8K3E4;I9I6W3;I8N729;I8ILL3;S7QMT6;I9JZD8;I8ZQE8;I8IL34;I8F0V5;X7XHP7;X8DSX0;X7WUF3;I8IPW6;X7X1E5;X7WE07;X7VDQ9;V6ZMF1;V6ZGI4;R4UQW7;I9B4L0;I8X0V4;I8RT78;I8HQ63;I8EM21;I8E4I3;I8E488;I6ZC96;I0PDZ7;H0I7E9;G6XBG2;X7V6Q3;X8EQI8;X8D9Z4;X8C1T1;X7VM37;T0AY08;I9GZ10;I9FZ85;I8WCY0;I8PP70;I8MSI7;…	>tr|I0PSC1|I0PSC1_MYCAB Uncharacterized protein (Fragment) OS=Mycobacterium abscessus M94 GN=S7W_09649 PE=4 SV=1;>tr|I8M171|I8M171_MYCAB Immunogenic protein MPT63 (Fragment) OS=Mycobacterium abscessus 3A-0122-R GN=mpt63 PE=4 SV=1;>tr|I9CA16|I9CA16_MYCAB Im	S7W_09649	60	5	60.5	17.039	489300000	480430000	439740000	627090000	54367000	53381000	48860000	69677000	15	14	11	12	2036560000	52	226285000
X8DV21;X8BYI3;X7X5N5;X7USM3;V6ZSV2;I8JFC4;H0IQB0;H0ICC0;X8EGH3;X7W655;X7VUM5;V6ZF26;I9IN29;I9HXR1;I9G0Z1;I9D7X1;I9BSW2;I8Z9E8;I8XJB5;I8X9I2;I8WPU8;I8WKQ5;I8PW53;I8L8L3;I8JIZ8;I8HER3;I8DVY2;I0P4J8;X8CYE0;X7XKQ6;X7WID1;T0B5V5;S7P0N9;R4UCA2;I9JU94;I9IL58;I9F907;I9EMX0;I9DMH0;I9CF72;I9ABZ4;I8XE51;I8VVY7;I8VCY1;I8Q1B1;I8PN78;I8MN88;I8LXH1;I8KS02;I8I6D9;I8GMR4;I8G228;I8EUT9;I8EAE0;I8BI62;I8B6N1;G6X5E4;…	X8DV21;X8BYI3;X7X5N5;X7USM3;V6ZSV2;I8JFC4;H0IQB0;H0ICC0;X8EGH3;X7W655;X7VUM5;V6ZF26;I9IN29;I9HXR1;I9G0Z1;I9D7X1;I9BSW2;I8Z9E8;I8XJB5;I8X9I2;I8WPU8;I8WKQ5;I8PW53;I8L8L3;I8JIZ8;I8HER3;I8DVY2;I0P4J8;X8CYE0;X7XKQ6;X7WID1;T0B5V5;S7P0N9;R4UCA2;I9JU94;I9IL58;I9F907;I9EMX0;I9DMH0;I9CF72;I9ABZ4;I8XE51;I8VVY7;I8VCY1;I8Q1B1;I8PN78;I8MN88;I8LXH1;I8KS02;I8I6D9;I8GMR4;I8G228;I8EUT9;I8EAE0;I8BI62;I8B6N1;G6X5E4;…	>tr|X8DV21|X8DV21_MYCAB MspA family protein OS=Mycobacterium abscessus subsp. bolletii 1513 GN=I540_2880 PE=4 SV=1;>tr|X8BYI3|X8BYI3_MYCAB MspA family protein OS=Mycobacterium abscessus 21 GN=I543_2989 PE=4 SV=1;>tr|X7X5N5|X7X5N5_MYCAB MspA family protein	I540_2880	61	7	50.9	17.213	396650000	340020000	331640000	499390000	56665000	48575000	47378000	71341000	15	15	17	14	1567700000	61	223959000
I8E9W5;H0IWE6;X8EM59;X8D4U7;X8C0W3;X7XBF7;X7WY69;X7VG69;X7UXX9;S9ZZS0;I9J623;I9IEM8;I9HBK8;I9G6K8;I9FDW4;I9EDQ3;I9BDN4;I9ADH7;I8WUQ5;I8WIN9;I8VQ46;I8VAP4;I8UV42;I8PIK0;I8KF28;I8JLF9;I8II76;I8I2C7;I8H2F6;I8GP33;I8FA65;I8EEH8;I0PPG8;I0PGU6;B1ML32;X7WPE3;X7WBS0;V6ZYV9;V6Z9V1;S7NU37;R4UHI4;I9E6Q7;I9CR20;I8YX50;I8Y412;I8XN84;I8X8K3;I8WEE8;I8W9R2;I8UFZ0;I8PK22;I8J0W1;I8HAW4;I8EMX1;I8BXG6;I6Y9R5;H0IHC4;…	I8E9W5;H0IWE6;X8EM59;X8D4U7;X8C0W3;X7XBF7;X7WY69;X7VG69;X7UXX9;S9ZZS0;I9J623;I9IEM8;I9HBK8;I9G6K8;I9FDW4;I9EDQ3;I9BDN4;I9ADH7;I8WUQ5;I8WIN9;I8VQ46;I8VAP4;I8UV42;I8PIK0;I8KF28;I8JLF9;I8II76;I8I2C7;I8H2F6;I8GP33;I8FA65;I8EEH8;I0PPG8;I0PGU6;B1ML32;X7WPE3;X7WBS0;V6ZYV9;V6Z9V1;S7NU37;R4UHI4;I9E6Q7;I9CR20;I8YX50;I8Y412;I8XN84;I8X8K3;I8WEE8;I8W9R2;I8UFZ0;I8PK22;I8J0W1;I8HAW4;I8EMX1;I8BXG6;I6Y9R5;H0IHC4;…	>tr|I8E9W5|I8E9W5_MYCAB 3-oxoacyl-[acyl-carrier-protein] synthase 1 OS=Mycobacterium abscessus 6G-0125-S GN=MA6G0125S_4836 PE=3 SV=1;>tr|H0IWE6|H0IWE6_MYCAB 3-oxoacyl-(Acyl carrier protein) synthase II OS=Mycobacterium abscessus subsp. bolletii BD GN=MBOL_	MA6G0125S_4836	61	22	74.8	42.433	1012100000	901110000	782750000	1292900000	56230000	50062000	43486000	71826000	54	49	53	47	3988860000	203	221604000
X8E983;X8DMP3;X8CZS4;X8BSJ9;X7XFJ3;X7X570;X7WIX2;X7W558;X7VTG4;X7UU06;V6ZTB1;V6ZKZ9;S9ZPF4;S7P308;R4UDS7;I9FF59;I9ERY0;I9ENL2;I9CFA1;I9AJI0;I8ZEM4;I8YAB3;I8XVA3;I8WTD0;I8VFN7;I8VA67;I8TKF6;I8SRG9;I8RIG1;I8R988;I8Q510;I8Q196;I8PXB3;I8PTA0;I8NVE5;I8NV28;I8N5X8;I8N1D7;I8N0Y9;I8MGT5;I8M097;I8LNP5;I8KRX1;I8KEK8;I8IE68;I8I7H6;I8GGP1;I8FNX8;I8EYR2;I8CZH9;I8CTF3;I8B616;I6YH23;I0PRS4;I0PJC0;H0IPN3;H0IAW4;…	X8E983;X8DMP3;X8CZS4;X8BSJ9;X7XFJ3;X7X570;X7WIX2;X7W558;X7VTG4;X7UU06;V6ZTB1;V6ZKZ9;S9ZPF4;S7P308;R4UDS7;I9FF59;I9ERY0;I9ENL2;I9CFA1;I9AJI0;I8ZEM4;I8YAB3;I8XVA3;I8WTD0;I8VFN7;I8VA67;I8TKF6;I8SRG9;I8RIG1;I8R988;I8Q510;I8Q196;I8PXB3;I8PTA0;I8NVE5;I8NV28;I8N5X8;I8N1D7;I8N0Y9;I8MGT5;I8M097;I8LNP5;I8KRX1;I8KEK8;I8IE68;I8I7H6;I8GGP1;I8FNX8;I8EYR2;I8CZH9;I8CTF3;I8B616;I6YH23;I0PRS4;I0PJC0;H0IPN3;H0IAW4;…	>tr|X8E983|X8E983_MYCAB Putative F420-dependent oxidoreductase family protein OS=Mycobacterium abscessus 103 GN=I544_5227 PE=4 SV=1;>tr|X8DMP3|X8DMP3_MYCAB Putative F420-dependent oxidoreductase family protein OS=Mycobacterium abscessus subsp. bolletii 151	I544_5227	59	12	45.9	35.745	767740000	668920000	457480000	673540000	63978000	55743000	38124000	56128000	24	29	25	26	2567680000	104	213973000
X8EH24;X8DHN1;X8D3G0;X8BU51;X7XNS5;X7X8R5;X7WMB4;X7W8N1;X7VX32;X7UUW7;V6ZVZ2;V6Z6A3;T2RC92;S7NXY6;I9JAL5;I9IBL8;I9GL50;I9GAL1;I9FKU0;I9F3Z0;I9EEV3;I9E418;I9CR53;I9C574;I9C076;I9A5G9;I8ZZE2;I8Z4G1;I8Z2L6;I8Y3C4;I8XCL5;I8WHG7;I8W2H6;I8V807;I8SHI1;I8S0R5;I8R276;I8PRZ9;I8NT29;I8MTD1;I8MQW4;I8MHJ1;I8M3Y3;I8KFG2;I8JCU4;I8J2X7;I8GIQ6;I8G4A1;I8EDI1;I8E7L6;I8C0E8;I8AZK1;I6Y871;I0PQJ2;I0PKZ1;H0IUD5;G6X2L0;…	X8EH24;X8DHN1;X8D3G0;X8BU51;X7XNS5;X7X8R5;X7WMB4;X7W8N1;X7VX32;X7UUW7;V6ZVZ2;V6Z6A3;T2RC92;S7NXY6;I9JAL5;I9IBL8;I9GL50;I9GAL1;I9FKU0;I9F3Z0;I9EEV3;I9E418;I9CR53;I9C574;I9C076;I9A5G9;I8ZZE2;I8Z4G1;I8Z2L6;I8Y3C4;I8XCL5;I8WHG7;I8W2H6;I8V807;I8SHI1;I8S0R5;I8R276;I8PRZ9;I8NT29;I8MTD1;I8MQW4;I8MHJ1;I8M3Y3;I8KFG2;I8JCU4;I8J2X7;I8GIQ6;I8G4A1;I8EDI1;I8E7L6;I8C0E8;I8AZK1;I6Y871;I0PQJ2;I0PKZ1;H0IUD5;G6X2L0;…	>tr|X8EH24|X8EH24_MYCAB Transcriptional regulatory family protein OS=Mycobacterium abscessus 103 GN=I544_1141 PE=4 SV=1;>tr|X8DHN1|X8DHN1_MYCAB Transcriptional regulatory family protein OS=Mycobacterium abscessus subsp. bolletii 1513 GN=I540_4242 PE=4 SV=1	I544_1141	60	13	79.6	24.958	496450000	419240000	396300000	767880000	49645000	41924000	39630000	76788000	25	23	22	28	2079870000	98	207987000
X8E8L3;X8CYA6;X8BNI3;X7X9A1;X7X3V2;X7VQ83;X7UTB4;T2R928;I9IJK7;I9D900;I8ZJ21;I8VJS6;I8V008;I8Q0Q2;I8N6M3;I8MQC1;I8LUP0;I8L4U0;I8KGT7;I8IUF0;I8G020;I8BRF4;I0PW55;I0PN46;B1MAN1;I9A3N6;I8P5Y4;I8NAB0;I8JSY6;I9GNM4;H0INA5;X7WGN6;X7W3J2;V6ZRQ6;V6ZGG9;S7P412;R4UD94;I9JXL3;I9JPB2;I9ERF7;I9EQR9;I9CD88;I9BVZ4;I9BFF7;I9ANS0;I8YAE4;I8Y924;I8XVU2;I8WYT7;I8WWJ7;I8WT87;I8SEJ0;I8RRW4;I8P3F7;I8KMC1;I8ESK2;A0A060K…	X8E8L3;X8CYA6;X8BNI3;X7X9A1;X7X3V2;X7VQ83;X7UTB4;T2R928;I9IJK7;I9D900;I8ZJ21;I8VJS6;I8V008;I8Q0Q2;I8N6M3;I8MQC1;I8LUP0;I8L4U0;I8KGT7;I8IUF0;I8G020;I8BRF4;I0PW55;I0PN46;B1MAN1;I9A3N6;I8P5Y4;I8NAB0;I8JSY6;I9GNM4;H0INA5;X7WGN6;X7W3J2;V6ZRQ6;V6ZGG9;S7P412;R4UD94;I9JXL3;I9JPB2;I9ERF7;I9EQR9;I9CD88;I9BVZ4;I9BFF7;I9ANS0;I8YAE4;I8Y924;I8XVU2;I8WYT7;I8WWJ7;I8WT87;I8SEJ0;I8RRW4;I8P3F7;I8KMC1;I8ESK2;A0A060K…	>tr|X8E8L3|X8E8L3_MYCAB Pyridoxamine 5-phosphate oxidase family protein OS=Mycobacterium abscessus 103 GN=I544_5010 PE=4 SV=1;>tr|X8CYA6|X8CYA6_MYCAB Pyridoxamine 5-phosphate oxidase family protein OS=Mycobacterium abscessus 1948 GN=I542_0902 PE=4 SV=1;>	I544_5010	60	8	68.1	15.903	412920000	680400000	229530000	531250000	45880000	75599000	25503000	59027000	11	11	11	13	1854100000	46	206009000
X8DTP5;X8D1P4;X8BN63;X7XKP9;X7WLN0;X7W5S6;X7VUC9;X7UU61;V6ZUB9;V6Z5Z6;S7QM15;R4UXA8;I9JC47;I9IPR0;I9F339;I9CV28;I8Z149;I8YJX2;I8XR46;I8WM29;I8W5P7;I8V6S0;I8S4Z4;I8R194;I8Q7P6;I8PXM1;I8PKX5;I8PEZ4;I8MNB0;I8M343;I8LXM2;I8J259;I8H7F8;I8GKN4;I8C1K9;I8ATA2;I6ZBS9;I0PSI8;I0PLW4;G6X3S4;X8EH18;X7X777;T2R7A2;I9HJJ0;I9HE11;I9GL72;I9G9V9;I9FG28;I9DBG0;I9C5N9;I8YSG5;I8T9X3;I8PVR2;I8MJ70;I8KS63;I8JHH3;I8JH94;…	X8DTP5;X8D1P4;X8BN63;X7XKP9;X7WLN0;X7W5S6;X7VUC9;X7UU61;V6ZUB9;V6Z5Z6;S7QM15;R4UXA8;I9JC47;I9IPR0;I9F339;I9CV28;I8Z149;I8YJX2;I8XR46;I8WM29;I8W5P7;I8V6S0;I8S4Z4;I8R194;I8Q7P6;I8PXM1;I8PKX5;I8PEZ4;I8MNB0;I8M343;I8LXM2;I8J259;I8H7F8;I8GKN4;I8C1K9;I8ATA2;I6ZBS9;I0PSI8;I0PLW4;G6X3S4;X8EH18;X7X777;T2R7A2;I9HJJ0;I9HE11;I9GL72;I9G9V9;I9FG28;I9DBG0;I9C5N9;I8YSG5;I8T9X3;I8PVR2;I8MJ70;I8KS63;I8JHH3;I8JH94;…	>tr|X8DTP5|X8DTP5_MYCAB Ketol-acid reductoisomerase OS=Mycobacterium abscessus subsp. bolletii 1513 GN=ilvC PE=3 SV=1;>tr|X8D1P4|X8D1P4_MYCAB Ketol-acid reductoisomerase OS=Mycobacterium abscessus 1948 GN=ilvC PE=3 SV=1;>tr|X8BN63|X8BN63_MYCAB Ketol-acid r	ilvC	60	25	82.2	36.69	1028600000	977340000	830070000	1243900000	51428000	48867000	41504000	62197000	53	61	54	48	4079910000	216	203996000
X8E6T9;X8CWH5;X7USI4;T2R753;I9HRC6;I9GWY1;I9FSQ7;I9DQX9;I9BY17;I9B0L1;I9AYB6;I9AJ87;I8ZN66;I8XIN5;I8W4R9;I8Q3L1;I8P510;I8N8W4;I8LEF0;I8JRN2;I8IKB8;I8HRM1;I8GJT2;I8EXC1;I8BUS5;I8BMX5;I8BGI3;B1MNW4;X8BRJ1;X7XK35;X7X341;X7VMK4;I0P8G9;X7WHQ5;X7W3R0;V6ZTV5;V6ZFL9;S7QST9;I9ETL8;I8UV59;I8RQZ6;I8QCJ2;I8Q098;I8JX52;I6YG55;G6X6L0;I0PAT7;R4UA11;H0I9N8;X8DVM5;I9DI76;I8YCM4;I8WVM6;I8LMU2;I8EKP0;I8E269;I8DNP7;…	X8E6T9;X8CWH5;X7USI4;T2R753;I9HRC6;I9GWY1;I9FSQ7;I9DQX9;I9BY17;I9B0L1;I9AYB6;I9AJ87;I8ZN66;I8XIN5;I8W4R9;I8Q3L1;I8P510;I8N8W4;I8LEF0;I8JRN2;I8IKB8;I8HRM1;I8GJT2;I8EXC1;I8BUS5;I8BMX5;I8BGI3;B1MNW4;X8BRJ1;X7XK35;X7X341;X7VMK4;I0P8G9;X7WHQ5;X7W3R0;V6ZTV5;V6ZFL9;S7QST9;I9ETL8;I8UV59;I8RQZ6;I8QCJ2;I8Q098;I8JX52;I6YG55;G6X6L0;I0PAT7;R4UA11;H0I9N8;X8DVM5;I9DI76;I8YCM4;I8WVM6;I8LMU2;I8EKP0;I8E269;I8DNP7;…	>tr|X8E6T9|X8E6T9_MYCAB DJ-1/PfpI family protein OS=Mycobacterium abscessus 103 GN=I544_4710 PE=4 SV=1;>tr|X8CWH5|X8CWH5_MYCAB DJ-1/PfpI family protein OS=Mycobacterium abscessus 1948 GN=I542_0582 PE=4 SV=1;>tr|X7USI4|X7USI4_MYCAB DJ-1/PfpI family protein	I544_4710	59	20	86.6	31.687	718430000	625880000	559470000	886590000	51316000	44705000	39962000	63328000	30	31	24	35	2790370000	120	199311000
H0IHZ0;X8EL45;X8D5P0;X8BYY0;X7WXQ3;X7WR69;X7WAA4;X7VGV0;X7V1K4;T2RAB2;S7QC52;R4V1V6;I9J6Y2;I9IF51;I9HA52;I9H666;I9FF13;I9E788;I9DFM3;I9BHN6;I9ADP6;I9A3D0;I8ZXL8;I8YXP0;I8YPK2;I8Y7A9;I8XMJ7;I8UVV9;I8UMB5;I8TKT1;I8S4E5;I8PEA2;I8NFE3;I8MDZ2;I8LGL4;I8LCH9;I8L2K5;I8KBS3;I8K0X2;I8JXC1;I8HSV3;I8HBH6;I8H2J6;I8GSD4;I8EM68;I8D928;I8C8F7;I8C1J5;I8B2W6;I6YA20;I0PFT3;H0IX15;G6XDP0;B1MMI1;I0PIH5;X8DF52;X7XBF8;…	H0IHZ0;X8EL45;X8D5P0;X8BYY0;X7WXQ3;X7WR69;X7WAA4;X7VGV0;X7V1K4;T2RAB2;S7QC52;R4V1V6;I9J6Y2;I9IF51;I9HA52;I9H666;I9FF13;I9E788;I9DFM3;I9BHN6;I9ADP6;I9A3D0;I8ZXL8;I8YXP0;I8YPK2;I8Y7A9;I8XMJ7;I8UVV9;I8UMB5;I8TKT1;I8S4E5;I8PEA2;I8NFE3;I8MDZ2;I8LGL4;I8LCH9;I8L2K5;I8KBS3;I8K0X2;I8JXC1;I8HSV3;I8HBH6;I8H2J6;I8GSD4;I8EM68;I8D928;I8C8F7;I8C1J5;I8B2W6;I6YA20;I0PFT3;H0IX15;G6XDP0;B1MMI1;I0PIH5;X8DF52;X7XBF8	>tr|H0IHZ0|H0IHZ0_MYCAB Single-stranded DNA-binding protein OS=Mycobacterium abscessus subsp. bolletii CCUG 48898 = JCM 15300 GN=MMAS_47270 PE=4 SV=1;>tr|X8EL45|X8EL45_MYCAB Single-stranded DNA-binding protein OS=Mycobacterium abscessus 103 GN=I544_2568 PE	MMAS_47270	59	5	48.1	17.021	299830000	269550000	253950000	569550000	42833000	38508000	36278000	81365000	15	14	12	11	1392880000	52	198984000
I0PRZ2;X8EFH8;X8D0W9;X8BU56;X7XDV0;X7X4H5;X7VSV3;X7UV12;T0BCK9;I9JS03;I9HMD9;I9GPY6;I9FMX0;I9D4C6;I8ZFM2;I8YQX5;I8VGL7;I8V5F2;I8SSJ0;I8NW75;I8N673;I8LKT2;I8L619;I8JYW4;I8J883;I8FY20;I8FRC7;I0PHM4;H0IQB1;I9HUP6;B1MCA8;X7WKB0;X7W4C6;V6ZTF3;V6ZFQ9;S7P0E7;I9AQH5;I8R5T6;I8KDL8;I8HBZ4;I8GHI3;G6X5E3;A0A060KYW1;R4UEV5;I9EJQ0;I8ZCQ2;I8TVM5;I8PT23;I8HPQ0;X8DMQ8;I9D7I8;I8Y8J9;I8L827;I8ER43;I8DDT6;I8CGS6;H0I…	I0PRZ2;X8EFH8;X8D0W9;X8BU56;X7XDV0;X7X4H5;X7VSV3;X7UV12;T0BCK9;I9JS03;I9HMD9;I9GPY6;I9FMX0;I9D4C6;I8ZFM2;I8YQX5;I8VGL7;I8V5F2;I8SSJ0;I8NW75;I8N673;I8LKT2;I8L619;I8JYW4;I8J883;I8FY20;I8FRC7;I0PHM4;H0IQB1;I9HUP6;B1MCA8;X7WKB0;X7W4C6;V6ZTF3;V6ZFQ9;S7P0E7;I9AQH5;I8R5T6;I8KDL8;I8HBZ4;I8GHI3;G6X5E3;A0A060KYW1;R4UEV5;I9EJQ0;I8ZCQ2;I8TVM5;I8PT23;I8HPQ0;X8DMQ8;I9D7I8;I8Y8J9;I8L827;I8ER43;I8DDT6;I8CGS6;H0I…	>tr|I0PRZ2|I0PRZ2_MYCAB Uncharacterized protein (Fragment) OS=Mycobacterium abscessus M94 GN=S7W_10369 PE=4 SV=1;>tr|X8EFH8|X8EFH8_MYCAB MspA family protein OS=Mycobacterium abscessus 103 GN=I544_0230 PE=4 SV=1;>tr|X8D0W9|X8D0W9_MYCAB MspA family protein O	S7W_10369	59	8	58.8	18.76	215330000	204100000	177000000	390280000	43066000	40820000	35400000	78056000	13	13	10	13	986710000	49	197342000
X8D6L2;X7UZS4;I9DWW6;I9A9R2;I8ZTN6;I8SZK0;I8R041;I8EH55;B1MFE4	X8D6L2;X7UZS4;I9DWW6;I9A9R2;I8ZTN6;I8SZK0;I8R041;I8EH55;B1MFE4	>tr|X8D6L2|X8D6L2_MYCAB Uncharacterized protein OS=Mycobacterium abscessus 1948 GN=I542_4174 PE=4 SV=1;>tr|X7UZS4|X7UZS4_MYCAB Uncharacterized protein OS=Mycobacterium abscessus MAB_110811_2726 GN=L836_5243 PE=4 SV=1;>tr|I9DWW6|I9DWW6_MYCAB Uncharacterized	I542_4174	9	9	67.4	16.215	437740000	311760000	224880000	400540000	62534000	44537000	32126000	57220000	11	11	12	15	1374920000	49	196417000
X8EGW9;X8BWW2;X7XAB3;X7X7U8;X7VV34;X7UVS6;S9ZLL7;I9IAJ7;I9GKE6;I9G9R0;I9FRG2;I8UWN2;I8UQT1;I8PVK8;I8N381;I8MTE1;I8MKP5;I8MJ03;I8JBQ5;I8IFD2;I8I253;I8FHY2;I8FBX7;I8ECP7;I8B838;I0PTA4;I0PM18;H0IS47;B1MDM6;I8JDZ6;X8DSW9;X7WKP6;X7W6N2;V6Z563;S7NYE1;R4UX62;I9F2X8;I9D0X2;I9BZC8;I8XLQ6;I8Q7G1;I8PXD4;I8PJU7;I8L3Y9;I8J6C2;I8J1Z6;I8HCP9;I8GW52;I8GKV4;I8ES19;I8DVT1;I8D803;I8C539;I8C1T4;H0IDF4;G6X3Z2;A0A060K…	X8EGW9;X8BWW2;X7XAB3;X7X7U8;X7VV34;X7UVS6;S9ZLL7;I9IAJ7;I9GKE6;I9G9R0;I9FRG2;I8UWN2;I8UQT1;I8PVK8;I8N381;I8MTE1;I8MKP5;I8MJ03;I8JBQ5;I8IFD2;I8I253;I8FHY2;I8FBX7;I8ECP7;I8B838;I0PTA4;I0PM18;H0IS47;B1MDM6;I8JDZ6;X8DSW9;X7WKP6;X7W6N2;V6Z563;S7NYE1;R4UX62;I9F2X8;I9D0X2;I9BZC8;I8XLQ6;I8Q7G1;I8PXD4;I8PJU7;I8L3Y9;I8J6C2;I8J1Z6;I8HCP9;I8GW52;I8GKV4;I8ES19;I8DVT1;I8D803;I8C539;I8C1T4;H0IDF4;G6X3Z2;A0A060K…	>tr|X8EGW9|X8EGW9_MYCAB Thioredoxin family protein OS=Mycobacterium abscessus 103 GN=I544_0719 PE=4 SV=1;>tr|X8BWW2|X8BWW2_MYCAB Thioredoxin family protein OS=Mycobacterium abscessus 21 GN=I543_3509 PE=4 SV=1;>tr|X7XAB3|X7XAB3_MYCAB Thioredoxin family prot	I544_0719	59	13	59.5	27.947	835310000	650700000	624830000	954740000	52207000	40669000	39052000	59671000	27	26	28	21	3065580000	102	191599000
T2RB42;S7NYL5;R4UYT9;I9J8U9;I9F4D3;I9E0D8;I8YUQ1;I8VZT4;I8USE2;I8MPB6;I8G4T2;I8D8C2;I8B9N5;I6Y8I4;I0PKD8;I0PJ38;G6X1K0;B1MGB3;X8EJJ6;X8D362;X8BQE6;X7XIW8;X7X9T4;X7WNB4;X7W730;X7VVJ0;X7UVK7;V6ZZH1;V6Z6R6;I9IR88;I8R2U8;I8PX38;I9HJE8;I9HIP7;I9HE70;I9GKL5;I9FL58;I9CR01;I9C820;I9BCM7;I9A6B8;I8Z2Z1;I8WE33;I8W4W1;I8VM83;I8TKG0;I8RBG7;I8NEQ2;I8N4Q9;I8KKB1;I8J2Y1;I8IGF6;I8I385;I8FF85;I8ECK7;I8DEL9;I8B035;…	T2RB42;S7NYL5;R4UYT9;I9J8U9;I9F4D3;I9E0D8;I8YUQ1;I8VZT4;I8USE2;I8MPB6;I8G4T2;I8D8C2;I8B9N5;I6Y8I4;I0PKD8;I0PJ38;G6X1K0;B1MGB3;X8EJJ6;X8D362;X8BQE6;X7XIW8;X7X9T4;X7WNB4;X7W730;X7VVJ0;X7UVK7;V6ZZH1;V6Z6R6;I9IR88;I8R2U8;I8PX38;I9HJE8;I9HIP7;I9HE70;I9GKL5;I9FL58;I9CR01;I9C820;I9BCM7;I9A6B8;I8Z2Z1;I8WE33;I8W4W1;I8VM83;I8TKG0;I8RBG7;I8NEQ2;I8N4Q9;I8KKB1;I8J2Y1;I8IGF6;I8I385;I8FF85;I8ECK7;I8DEL9;I8B035;…	>tr|T2RB42|T2RB42_MYCAB Adenylate kinase OS=Mycobacterium abscessus V06705 GN=adk PE=3 SV=1;>tr|S7NYL5|S7NYL5_MYCAB Adenylate kinase OS=Mycobacterium abscessus subsp. bolletii CRM-0020 GN=adk PE=3 SV=1;>tr|R4UYT9|R4UYT9_MYCAB Adenylate kinase OS=Mycobacter	adk	60	14	89	19.704	678040000	432010000	376630000	810470000	56503000	36001000	31386000	67539000	20	14	13	22	2297150000	69	191429000
X8ES90;X7VMR8;X8CW96;X8BTF7;X7XGR3;X7X3N6;X7V470;T0B597;I9IWD1;I9I4A7;I9GS81;I9G8Q5;I9ESC8;I9DQ14;I8ZM43;I8VTG5;I8VEM4;I8Q7B5;I8PYQ4;I8NZV6;I8N1B8;I8MUN4;I8M4M5;I8KY25;I8IJM0;I8G8U8;I8BMD3;I0PTR6;I0P9Y6;B1MMY8;R4USV1;X8DQZ0;X7WRE3;X7WF73;V6ZQ71;V6ZIQ6;S7P522;I9K0Z8;I9FQZ9;I9EYS1;I9DIG0;I9BY38;I9BDG9;I8YCI9;I8XX54;I8X357;I8RV14;I8RMX3;I8QEM9;I8Q0I9;I8MX59;I8LJ23;I8JVT1;I8EJ52;I8CS72;H0IMR9;H0I922;…	X8ES90;X7VMR8;X8CW96;X8BTF7;X7XGR3;X7X3N6;X7V470;T0B597;I9IWD1;I9I4A7;I9GS81;I9G8Q5;I9ESC8;I9DQ14;I8ZM43;I8VTG5;I8VEM4;I8Q7B5;I8PYQ4;I8NZV6;I8N1B8;I8MUN4;I8M4M5;I8KY25;I8IJM0;I8G8U8;I8BMD3;I0PTR6;I0P9Y6;B1MMY8;R4USV1;X8DQZ0;X7WRE3;X7WF73;V6ZQ71;V6ZIQ6;S7P522;I9K0Z8;I9FQZ9;I9EYS1;I9DIG0;I9BY38;I9BDG9;I8YCI9;I8XX54;I8X357;I8RV14;I8RMX3;I8QEM9;I8Q0I9;I8MX59;I8LJ23;I8JVT1;I8EJ52;I8CS72;H0IMR9;H0I922;…	>tr|X8ES90|X8ES90_MYCAB Lumazine-binding domain protein OS=Mycobacterium abscessus 103 GN=I544_4340 PE=4 SV=1;>tr|X7VMR8|X7VMR8_MYCAB Lumazine-binding domain protein OS=Mycobacterium abscessus MAB_110811_1470 GN=L835_4287 PE=4 SV=1;>tr|X8CW96|X8CW96_MYCAB	I544_4340	59	9	80.6	19.813	228880000	199430000	178640000	529390000	38147000	33239000	29773000	88232000	16	12	13	22	1136340000	63	189391000
X8EPK3;X8DXP5;X8CU42;X8BSE4;X7XNZ8;X7X1Y7;X7WSU4;X7WFG4;X7VNB2;X7V3M7;V6ZNV3;V6ZEB2;S9ZPK2;S7QRN5;R4UBB9;I9K0Q3;I9JVK7;I9IX71;I9I5S6;I9I0J6;I9GXS9;I9FV90;I9FQE3;I9EVS7;I9ET37;I9CJL3;I9B528;I9AWD7;I8ZQA4;I8ZLR6;I8YC30;I8XW18;I8X1M6;I8WXU2;I8VIS2;I8PYB2;I8NZC9;I8N2G6;I8N0H0;I8LXK1;I8LN90;I8LMP9;I8KDE2;I8JXU8;I8IMM1;I8IJB2;I8II21;I8HYD1;I8H6L4;I8G955;I8ELN1;I8BMB8;I6YFJ5;I0PEW2;I0P9G6;H0I8K7;G6X8L2;…	X8EPK3;X8DXP5;X8CU42;X8BSE4;X7XNZ8;X7X1Y7;X7WSU4;X7WFG4;X7VNB2;X7V3M7;V6ZNV3;V6ZEB2;S9ZPK2;S7QRN5;R4UBB9;I9K0Q3;I9JVK7;I9IX71;I9I5S6;I9I0J6;I9GXS9;I9FV90;I9FQE3;I9EVS7;I9ET37;I9CJL3;I9B528;I9AWD7;I8ZQA4;I8ZLR6;I8YC30;I8XW18;I8X1M6;I8WXU2;I8VIS2;I8PYB2;I8NZC9;I8N2G6;I8N0H0;I8LXK1;I8LN90;I8LMP9;I8KDE2;I8JXU8;I8IMM1;I8IJB2;I8II21;I8HYD1;I8H6L4;I8G955;I8ELN1;I8BMB8;I6YFJ5;I0PEW2;I0P9G6;H0I8K7;G6X8L2;…	>tr|X8EPK3|X8EPK3_MYCAB ATP synthase subunit b OS=Mycobacterium abscessus 103 GN=atpF PE=3 SV=1;>tr|X8DXP5|X8DXP5_MYCAB ATP synthase subunit b OS=Mycobacterium abscessus subsp. bolletii 1513 GN=atpF PE=3 SV=1;>tr|X8CU42|X8CU42_MYCAB ATP synthase subunit b	atpF	59	8	53.1	18.525	357890000	341740000	288010000	332010000	51127000	48820000	41144000	47430000	13	11	13	13	1319650000	50	188521000
X8EIN2;X8DHM4;X8D4L3;X8BTT1;X7XJM0;X7X7G4;X7WM39;X7W924;X7VXK4;X7UXY0;V6ZVN5;V6Z8L8;T2RC34;S7QF53;R4UF22;I9JA22;I9HI53;I9FL40;I9FFZ1;I9EAE1;I9E4H4;I9CA42;I9ATR8;I9A6A4;I8ZBG8;I8Y2L2;I8XBU0;I8WYZ9;I8WSU6;I8W1A3;I8VM67;I8USC4;I8QVF1;I8PX23;I8PG09;I8NEN5;I8M3L9;I8LQC4;I8K8T7;I8J3D5;I8IGE6;I8I378;I8I1C6;I8H6Z2;I8GW62;I8FF52;I8ECJ4;I8E6W3;I8CHX9;I8C3Y0;I8B9M6;I8B021;I6Z3Y5;I0PKF2;I0P5K7;H0IUQ0;H0IG38;…	X8EIN2;X8DHM4;X8D4L3;X8BTT1;X7XJM0;X7X7G4;X7WM39;X7W924;X7VXK4;X7UXY0;V6ZVN5;V6Z8L8;T2RC34;S7QF53;R4UF22;I9JA22;I9HI53;I9FL40;I9FFZ1;I9EAE1;I9E4H4;I9CA42;I9ATR8;I9A6A4;I8ZBG8;I8Y2L2;I8XBU0;I8WYZ9;I8WSU6;I8W1A3;I8VM67;I8USC4;I8QVF1;I8PX23;I8PG09;I8NEN5;I8M3L9;I8LQC4;I8K8T7;I8J3D5;I8IGE6;I8I378;I8I1C6;I8H6Z2;I8GW62;I8FF52;I8ECJ4;I8E6W3;I8CHX9;I8C3Y0;I8B9M6;I8B021;I6Z3Y5;I0PKF2;I0P5K7;H0IUQ0;H0IG38;…	>tr|X8EIN2|X8EIN2_MYCAB DNA-directed RNA polymerase subunit alpha OS=Mycobacterium abscessus 103 GN=rpoA PE=3 SV=1;>tr|X8DHM4|X8DHM4_MYCAB DNA-directed RNA polymerase subunit alpha OS=Mycobacterium abscessus subsp. bolletii 1513 GN=rpoA PE=3 SV=1;>tr|X8D4L	rpoA	59	27	68.3	38.001	819080000	662470000	599960000	1110600000	48181000	38969000	35292000	65328000	36	33	29	44	3192110000	142	187770000
X8E7W0;X8BRX7;X7XFK3;X7X244;X7VPJ1;X7UPY1;T0B7L3;I9JWI5;I9IJ15;I9GN12;I9G325;I9FPQ0;I9D890;I9CL35;I9AMR0;I8ZN38;I8ZIH3;I8XIE2;I8XGT7;I8VXA9;I8VJ78;I8MX90;I8LXB9;I8KAY8;I8JT14;I8ITM1;I8H426;I8FJF5;I0PWT4;I0PNM7;B1MP09;X8DNS1;R4UL05;I9D9K3;I8ZCW3;I8XW25;I8WTI3;I8MUY4;I8DZC5;I8CUI6;I8CTA1;H0INZ4;H0I9T8;X7WGP6;X7W2S0;V6ZQB3;V6ZFV2;S7P3M7;I9JPE0;I9FH27;I9EPD4;I8Q150;I8JPE0;I8HRQ3;I6Z164;G6X6R0;I8Q3R4;…	X8E7W0;X8BRX7;X7XFK3;X7X244;X7VPJ1;X7UPY1;T0B7L3;I9JWI5;I9IJ15;I9GN12;I9G325;I9FPQ0;I9D890;I9CL35;I9AMR0;I8ZN38;I8ZIH3;I8XIE2;I8XGT7;I8VXA9;I8VJ78;I8MX90;I8LXB9;I8KAY8;I8JT14;I8ITM1;I8H426;I8FJF5;I0PWT4;I0PNM7;B1MP09;X8DNS1;R4UL05;I9D9K3;I8ZCW3;I8XW25;I8WTI3;I8MUY4;I8DZC5;I8CUI6;I8CTA1;H0INZ4;H0I9T8;X7WGP6;X7W2S0;V6ZQB3;V6ZFV2;S7P3M7;I9JPE0;I9FH27;I9EPD4;I8Q150;I8JPE0;I8HRQ3;I6Z164;G6X6R0;I8Q3R4;…	>tr|X8E7W0|X8E7W0_MYCAB Long-chain-fatty-acid--CoA ligase FadD15 OS=Mycobacterium abscessus 103 GN=fadD15 PE=4 SV=1;>tr|X8BRX7|X8BRX7_MYCAB Long-chain-fatty-acid--CoA ligase FadD15 OS=Mycobacterium abscessus 21 GN=fadD15 PE=4 SV=1;>tr|X7XFK3|X7XFK3_MYCAB L	fadD15	60	35	80.9	63.867	1641700000	1327200000	1184300000	1754500000	51303000	41474000	37009000	54829000	60	47	53	53	5907700000	213	184615000
X8EPX6;X8DWF4;X8CVF0;X8C119;X7XDN4;X7X327;X7WR37;X7WEQ2;X7VMP2;X7V442;V6ZR46;V6ZIP0;T0A2Z2;S7QKT1;I9HSH8;I9FTD9;I9ERU9;I8W971;I8U7M0;I8LZ74;I8H5I3;I6ZD31;I0PTN2;I0P9V2;H0IMN4;H0I8Z0;G6X5W4;B1MMV4;R4UK46;I9K2Q1;I9IZT2;I9I2N9;I9I231;I9GC14;I9FQT2;I9EWN0;I9DHM6;I9BDY2;I9AXB0;I8ZM17;I8ZJZ2;I8Z0K3;I8XWQ1;I8X3G3;I8X0K2;I8WVZ9;I8VLD4;I8RQJ1;I8PZX4;I8PYL9;I8P632;I8MVU0;I8KDR7;I8ISJ1;I8IKF7;I8HYP5;I8GB26;…	X8EPX6;X8DWF4;X8CVF0;X8C119;X7XDN4;X7X327;X7WR37;X7WEQ2;X7VMP2;X7V442;V6ZR46;V6ZIP0;T0A2Z2;S7QKT1;I9HSH8;I9FTD9;I9ERU9;I8W971;I8U7M0;I8LZ74;I8H5I3;I6ZD31;I0PTN2;I0P9V2;H0IMN4;H0I8Z0;G6X5W4;B1MMV4;R4UK46;I9K2Q1;I9IZT2;I9I2N9;I9I231;I9GC14;I9FQT2;I9EWN0;I9DHM6;I9BDY2;I9AXB0;I8ZM17;I8ZJZ2;I8Z0K3;I8XWQ1;I8X3G3;I8X0K2;I8WVZ9;I8VLD4;I8RQJ1;I8PZX4;I8PYL9;I8P632;I8MVU0;I8KDR7;I8ISJ1;I8IKF7;I8HYP5;I8GB26;…	>tr|X8EPX6|X8EPX6_MYCAB ATP-dependent Clp protease proteolytic subunit OS=Mycobacterium abscessus 103 GN=clpP1 PE=3 SV=1;>tr|X8DWF4|X8DWF4_MYCAB ATP-dependent Clp protease proteolytic subunit OS=Mycobacterium abscessus subsp. bolletii 1513 GN=clpP1 PE=3 SV	clpP1	60	11	59.9	21.469	439250000	398530000	341330000	479900000	48806000	44281000	37925000	53323000	15	16	11	14	1659010000	56	184335000
X7VKT4;I8FNF9;X8EPV5;X8DCC2;X8BMG8;X7XEZ1;X7X0D1;X7V9H3;T2R8M0;I9K6G1;I9J1T3;I9GMC1;I9B264;I8ZSZ3;I8ZKU6;I8XLT4;I8X701;I8VSP2;I8VI93;I8V916;I8U204;I8N7R3;I8M6K8;I8M288;I8K5X9;I8IQJ2;I8IM91;I0P8S9;H0ILL7;B1MKK0;X8DS34;X7WRV0;X7WFQ7;V6ZS47;V6ZDH7;S7P302;R4UIR3;I9JZW0;I9JYK8;I9DMQ6;I9CHC4;I8V4G4;I8U3T1;I8NPQ6;I8LWS1;I8LP39;I8JX71;I8HUG8;I8HIZ4;I8GFB7;I8GA20;I8E4H1;I8E393;I8CXV8;I8CV03;I0PP56;H0I7X5;…	X7VKT4;I8FNF9;X8EPV5;X8DCC2;X8BMG8;X7XEZ1;X7X0D1;X7V9H3;T2R8M0;I9K6G1;I9J1T3;I9GMC1;I9B264;I8ZSZ3;I8ZKU6;I8XLT4;I8X701;I8VSP2;I8VI93;I8V916;I8U204;I8N7R3;I8M6K8;I8M288;I8K5X9;I8IQJ2;I8IM91;I0P8S9;H0ILL7;B1MKK0	>tr|X7VKT4|X7VKT4_MYCAB Uncharacterized protein OS=Mycobacterium abscessus MAB_110811_1470 GN=L835_3864 PE=4 SV=1;>tr|I8FNF9|I8FNF9_MYCAB Uncharacterized protein OS=Mycobacterium abscessus 6G-0728-S GN=MA6G0728S_2055 PE=4 SV=1;>tr|X8EPV5|X8EPV5_MYCAB Uncha	L835_3864	59	7	100	10.175	176780000	162640000	140330000	248340000	44194000	40659000	35081000	62085000	13	14	11	14	728090000	52	182019000
X8EHQ5;X8BP31;X7XHZ8;X7X7Y4;X7WMA5;X7W9A3;X7VWU4;X7UY41;V6ZXR1;T2RB18;S7NXB4;R4UI08;I9GFH4;I9G4C9;I9FIL1;I9E4Q4;I9CWK8;I9CTL6;I9BNR4;I9B6M7;I9A6I3;I9A034;I8YUX2;I8YLI9;I8YKB0;I8Y476;I8XRG9;I8WSY3;I8WI37;I8W1K3;I8USL5;I8PIQ3;I8NEW8;I8MAU9;I8KDA4;I8K922;I8JD09;I8J3K7;I8IGJ7;I8HFL5;I8H750;I8G4X2;I8EHS7;I8ECQ3;I8D5L1;I8CC01;I8C9E0;I8B9X0;I8B0A4;I6ZCL5;I0PK74;I0PIX3;H0ITC2;H0IGB9;G6X154;B1MGH8;X8D2F6;…	X8EHQ5;X8BP31;X7XHZ8;X7X7Y4;X7WMA5;X7W9A3;X7VWU4;X7UY41;V6ZXR1;T2RB18;S7NXB4;R4UI08;I9GFH4;I9G4C9;I9FIL1;I9E4Q4;I9CWK8;I9CTL6;I9BNR4;I9B6M7;I9A6I3;I9A034;I8YUX2;I8YLI9;I8YKB0;I8Y476;I8XRG9;I8WSY3;I8WI37;I8W1K3;I8USL5;I8PIQ3;I8NEW8;I8MAU9;I8KDA4;I8K922;I8JD09;I8J3K7;I8IGJ7;I8HFL5;I8H750;I8G4X2;I8EHS7;I8ECQ3;I8D5L1;I8CC01;I8C9E0;I8B9X0;I8B0A4;I6ZCL5;I0PK74;I0PIX3;H0ITC2;H0IGB9;G6X154;B1MGH8;X8D2F6;…	>tr|X8EHQ5|X8EHQ5_MYCAB Elongation factor G OS=Mycobacterium abscessus 103 GN=fusA PE=3 SV=1;>tr|X8BP31|X8BP31_MYCAB Elongation factor G OS=Mycobacterium abscessus 21 GN=fusA PE=3 SV=1;>tr|X7XHZ8|X7XHZ8_MYCAB Elongation factor G OS=Mycobacterium abscessus	fusA	60	52	87.2	77.042	1533900000	1304800000	1097800000	1838300000	47935000	40774000	34305000	57448000	97	92	81	76	5774800000	346	180462000
X8E8P5;X8CX54;X8BWU9;X7XFN5;X7X2Z8;X7WHL4;X7W3L4;X7VM08;X7UPQ9;V6ZQM8;V6ZHE1;T0A028;S7P5G2;R4UT98;I9GSS1;I9G950;I9EWL2;I9ESL3;I9DHQ1;I9CKD8;I8ZI09;I8YB83;I8V3M7;I8RQV7;I8QTS4;I8QCF6;I8PZG9;I8P0N6;I8N535;I8N369;I8MUQ2;I8LY94;I8KP94;I8K3D1;I8K0P2;I8INR8;I8H6F1;I8GBH1;I8G9G9;I8FXV0;I8F3K0;I8BVC3;I8BNB9;I6ZDD9;I0PAP0;G6X6G1;B1MNR9;H0INP9;X8DSB0;I8Z4J4;I8YDZ1;I8X3Q5;I8SPD7;I8DZP1;I8DMF5;I8CUK5;I8CSL5;…	X8E8P5;X8CX54;X8BWU9;X7XFN5;X7X2Z8;X7WHL4;X7W3L4;X7VM08;X7UPQ9;V6ZQM8;V6ZHE1;T0A028;S7P5G2;R4UT98;I9GSS1;I9G950;I9EWL2;I9ESL3;I9DHQ1;I9CKD8;I8ZI09;I8YB83;I8V3M7;I8RQV7;I8QTS4;I8QCF6;I8PZG9;I8P0N6;I8N535;I8N369;I8MUQ2;I8LY94;I8KP94;I8K3D1;I8K0P2;I8INR8;I8H6F1;I8GBH1;I8G9G9;I8FXV0;I8F3K0;I8BVC3;I8BNB9;I6ZDD9;I0PAP0;G6X6G1;B1MNR9;H0INP9;X8DSB0;I8Z4J4;I8YDZ1;I8X3Q5;I8SPD7;I8DZP1;I8DMF5;I8CUK5;I8CSL5;…	>tr|X8E8P5|X8E8P5_MYCAB Peroxiredoxin family protein OS=Mycobacterium abscessus 103 GN=I544_4663 PE=4 SV=1;>tr|X8CX54|X8CX54_MYCAB Peroxiredoxin family protein OS=Mycobacterium abscessus 1948 GN=I542_0533 PE=4 SV=1;>tr|X8BWU9|X8BWU9_MYCAB Peroxiredoxin fam	I544_4663	59	9	94.8	16.672	338960000	311610000	264180000	344770000	48423000	44516000	37739000	49252000	16	13	12	13	1259520000	54	179930000
X8EJK5;X8BQA1;X7XFF3;X7X8B6;X7WNT8;X7W7N7;X7VYC1;X7UYV1;V6ZX23;V6Z7F6;T0BAI1;S7QLN1;R4UWV8;I9JDC7;I9JAG0;I9HFB4;I9HAB1;I9H662;I9GFB9;I9FDG1;I9F4Z1;I9E0Z8;I9C7A6;I8Z9T8;I8XBI3;I8WJ49;I8V8U3;I8TM71;I8TCZ6;I8RW90;I8Q9M3;I8P6H1;I8NMV3;I8L9X9;I8KJ30;I8JJL4;I8IGU4;I8I3L6;I8H7I7;I8GWQ0;I8GLI1;I8FJW9;I8FFQ6;I8EEB6;I8DS57;I8DHR8;I8C784;I8C030;I8AUU6;I0PMY5;I0PJU2;H0IUX6;H0IF68;G6X9E9;B1MHH3;A0A060L292;X8D…	X8EJK5;X8BQA1;X7XFF3;X7X8B6;X7WNT8;X7W7N7;X7VYC1;X7UYV1;V6ZX23;V6Z7F6;T0BAI1;S7QLN1;R4UWV8;I9JDC7;I9JAG0;I9HFB4;I9HAB1;I9H662;I9GFB9;I9FDG1;I9F4Z1;I9E0Z8;I9C7A6;I8Z9T8;I8XBI3;I8WJ49;I8V8U3;I8TM71;I8TCZ6;I8RW90;I8Q9M3;I8P6H1;I8NMV3;I8L9X9;I8KJ30;I8JJL4;I8IGU4;I8I3L6;I8H7I7;I8GWQ0;I8GLI1;I8FJW9;I8FFQ6;I8EEB6;I8DS57;I8DHR8;I8C784;I8C030;I8AUU6;I0PMY5;I0PJU2;H0IUX6;H0IF68;G6X9E9;B1MHH3;A0A060L292;X8D…	>tr|X8EJK5|X8EJK5_MYCAB Deazaflavin-dependent oxidoreductase, nitroreductase family protein OS=Mycobacterium abscessus 103 GN=I544_1612 PE=4 SV=1;>tr|X8BQA1|X8BQA1_MYCAB Deazaflavin-dependent oxidoreductase, nitroreductase family protein OS=Mycobacterium a	I544_1612	59	8	66.7	13.692	466640000	223660000	189500000	559070000	58331000	27958000	23687000	69883000	9	10	12	12	1438870000	43	179859000
X8EFW8;X8DF97;X8D1H8;X7XJT1;X7X6Y7;X7WLD5;X7W6K0;X7VUS9;X7UVA8;V6ZV73;V6Z637;T2RCA4;S7NWL5;R4UYA1;I9JN20;I9J8P3;I9HIB9;I9GKI7;I9GAH0;I9FPF8;I9EDN2;I9E3Y9;I9CVN8;I9BZ33;I9BNZ0;I9BCL5;I9ATJ4;I8Z5Q9;I8YT48;I8XR33;I8XGM1;I8W5X0;I8UQ28;I8RXY3;I8RIS2;I8PWF6;I8PLI1;I8NE41;I8MT39;I8MEF8;I8K3L3;I8JTB1;I8IY14;I8IFV3;I8FCK9;I8E6C7;I8DWM6;I8CH83;I8BZN2;I8AZ36;I8AU04;I0PL51;I0P4P5;H0ISW8;H0IE76;G6X2X5;B1MF00;…	X8EFW8;X8DF97;X8D1H8;X7XJT1;X7X6Y7;X7WLD5;X7W6K0;X7VUS9;X7UVA8;V6ZV73;V6Z637;T2RCA4;S7NWL5;R4UYA1;I9JN20;I9J8P3;I9HIB9;I9GKI7;I9GAH0;I9FPF8;I9EDN2;I9E3Y9;I9CVN8;I9BZ33;I9BNZ0;I9BCL5;I9ATJ4;I8Z5Q9;I8YT48;I8XR33;I8XGM1;I8W5X0;I8UQ28;I8RXY3;I8RIS2;I8PWF6;I8PLI1;I8NE41;I8MT39;I8MEF8;I8K3L3;I8JTB1;I8IY14;I8IFV3;I8FCK9;I8E6C7;I8DWM6;I8CH83;I8BZN2;I8AZ36;I8AU04;I0PL51;I0P4P5;H0ISW8;H0IE76;G6X2X5;B1MF00;…	>tr|X8EFW8|X8EFW8_MYCAB tRNA-hydroxylase MiaE-like family protein OS=Mycobacterium abscessus 103 GN=I544_1079 PE=4 SV=1;>tr|X8DF97|X8DF97_MYCAB tRNA-hydroxylase MiaE-like family protein OS=Mycobacterium abscessus subsp. bolletii 1513 GN=I540_4202 PE=4 SV=1	I544_1079	59	10	60.4	24.657	503070000	390200000	385430000	1039700000	38698000	30016000	29649000	79975000	22	19	21	30	2318400000	92	178338000
X8EP53;X8D9T0;X8BS30;X7XEA9;X7X1H9;X7WTY0;X7WEY8;X7VK05;X7V8H0;V6ZMV4;V6ZCJ7;I9K1S0;I9IA43;I9H0F8;I9GZF4;I9GPA3;I9DYX4;I9DM57;I9D7E3;I9CNY6;I9CL09;I8Z6E4;I8YAA6;I8X6F7;I8VRH5;I8VA14;I8V841;I8QHA8;I8QDE8;I8QBW0;I8PP02;I8NT02;I8NIC0;I8NFZ3;I8N2I3;I8K455;I8K3M2;I8JYF1;I8HLB1;I8GKT2;I8GC87;I8F5K0;I8E555;I8DCJ2;I8CVH6;I8CCL7;I8BNS5;I8BNP7;I6Z852;I0PE93;I0P8A2;H0IKK3;H0I6Q1;G6XBP5;B1MJ80;T2R721;S7P6R1;…	X8EP53;X8D9T0;X8BS30;X7XEA9;X7X1H9;X7WTY0;X7WEY8;X7VK05;X7V8H0;V6ZMV4;V6ZCJ7;I9K1S0;I9IA43;I9H0F8;I9GZF4;I9GPA3;I9DYX4;I9DM57;I9D7E3;I9CNY6;I9CL09;I8Z6E4;I8YAA6;I8X6F7;I8VRH5;I8VA14;I8V841;I8QHA8;I8QDE8;I8QBW0;I8PP02;I8NT02;I8NIC0;I8NFZ3;I8N2I3;I8K455;I8K3M2;I8JYF1;I8HLB1;I8GKT2;I8GC87;I8F5K0;I8E555;I8DCJ2;I8CVH6;I8CCL7;I8BNS5;I8BNP7;I6Z852;I0PE93;I0P8A2;H0IKK3;H0I6Q1;G6XBP5;B1MJ80;T2R721;S7P6R1;…	>tr|X8EP53|X8EP53_MYCAB Citrate synthase OS=Mycobacterium abscessus 103 GN=I544_3643 PE=3 SV=1;>tr|X8D9T0|X8D9T0_MYCAB Citrate synthase OS=Mycobacterium abscessus 1948 GN=I542_4962 PE=3 SV=1;>tr|X8BS30|X8BS30_MYCAB Citrate synthase OS=Mycobacterium abscess	I544_3643	60	31	83.5	47.551	887800000	779700000	693380000	1560200000	40354000	35441000	31517000	70917000	61	50	49	52	3921080000	212	178229000
I0PP64;X8ERR6;X8DRP2;X8C146;X7WQ42;X7WE38;X7V8C1;V6ZN65;V6ZFG6;T2R7T1;S7P6B3;I9JYR6;I9I7A0;I9I544;I9GZE4;I9FZ97;I9EXL7;I9ETI2;I9DSK8;I9DKR4;I9CNS1;I9CBM1;I9AYU7;I8Z276;I8X4I5;I8VSA3;I8RQE3;I8QHV9;I8QGL2;I8QAU0;I8PRE3;I8PBR6;I8P9N9;I8N0W0;I8MTV7;I8LUE9;I8LSS5;I8KV33;I8JUN6;I8IKY3;I8GG72;I8F1M8;I8E355;I8CY42;I8CWY9;I8BL80;I8BJL5;I0P8S1;H0ILK9;H0I7W6;G6X7X1;B1MKJ2;A0A060L5W0;R4URE3;I9H119;X8DAP5;X7X…	I0PP64;X8ERR6;X8DRP2;X8C146;X7WQ42;X7WE38;X7V8C1;V6ZN65;V6ZFG6;T2R7T1;S7P6B3;I9JYR6;I9I7A0;I9I544;I9GZE4;I9FZ97;I9EXL7;I9ETI2;I9DSK8;I9DKR4;I9CNS1;I9CBM1;I9AYU7;I8Z276;I8X4I5;I8VSA3;I8RQE3;I8QHV9;I8QGL2;I8QAU0;I8PRE3;I8PBR6;I8P9N9;I8N0W0;I8MTV7;I8LUE9;I8LSS5;I8KV33;I8JUN6;I8IKY3;I8GG72;I8F1M8;I8E355;I8CY42;I8CWY9;I8BL80;I8BJL5;I0P8S1;H0ILK9;H0I7W6;G6X7X1;B1MKJ2;A0A060L5W0;R4URE3;I9H119;X8DAP5;X7X…	>tr|I0PP64|I0PP64_MYCAB Proline-rich antigen OS=Mycobacterium abscessus M94 GN=S7W_12924 PE=4 SV=1;>tr|X8ERR6|X8ERR6_MYCAB RDD family protein OS=Mycobacterium abscessus 103 GN=I544_3908 PE=4 SV=1;>tr|X8DRP2|X8DRP2_MYCAB RDD family protein OS=Mycobacterium	S7W_12924	59	3	19.7	14.638	201720000	114340000	172810000	223170000	50430000	28585000	43203000	55793000	10	8	8	7	712040000	33	178011000
X8ERI6;X8DAV7;X8BUE7;X7XE11;X7X0G5;X7VMN3;X7V9K7;T2R7K8;I9I4S9;I9HPU6;I9EU37;I9DJZ4;I9AA99;I8WDJ3;I8WAY6;I8VK84;I8SYW8;I8QBD4;I8P416;I8N8Z5;I8LNW2;I8L3V6;I8GD19;I8F8J6;I8F026;I8BT97;I8BJC9;I0PP12;I0P8X3;B1MKP6;H0ILR1;X7WQE1;X7WDU4;V6ZS78;S7QMG4;R4UP18;I9FUJ8;I9EVS0;I9CAL1;I9AYC2;I8U6M4;I8RU08;I8Q4J6;I8Q200;I8HNK3;I8GEP7;I6YFB8;G6X824;I8YHG7;I8X971;I8X254;I8X0N3;I8STQ8;I8EK67;I8E307;I8CZ75;H0I819;…	X8ERI6;X8DAV7;X8BUE7;X7XE11;X7X0G5;X7VMN3;X7V9K7;T2R7K8;I9I4S9;I9HPU6;I9EU37;I9DJZ4;I9AA99;I8WDJ3;I8WAY6;I8VK84;I8SYW8;I8QBD4;I8P416;I8N8Z5;I8LNW2;I8L3V6;I8GD19;I8F8J6;I8F026;I8BT97;I8BJC9;I0PP12;I0P8X3;B1MKP6;H0ILR1;X7WQE1;X7WDU4;V6ZS78;S7QMG4;R4UP18;I9FUJ8;I9EVS0;I9CAL1;I9AYC2;I8U6M4;I8RU08;I8Q4J6;I8Q200;I8HNK3;I8GEP7;I6YFB8;G6X824;I8YHG7;I8X971;I8X254;I8X0N3;I8STQ8;I8EK67;I8E307;I8CZ75;H0I819	>tr|X8ERI6|X8ERI6_MYCAB Fumarate hydratase class II OS=Mycobacterium abscessus 103 GN=fumC PE=3 SV=1;>tr|X8DAV7|X8DAV7_MYCAB Fumarate hydratase class II OS=Mycobacterium abscessus 1948 GN=fumC PE=3 SV=1;>tr|X8BUE7|X8BUE7_MYCAB Fumarate hydratase class II O	fumC	61	20	56	49.221	930970000	770630000	771620000	1263600000	44332000	36697000	36744000	60172000	35	34	29	43	3736820000	141	177945000
X8EFB7;X7XH83;X7X5D2;X7VUG0;X7USC0;T0A141;I9JRT8;I9G0Q7;I9DMB3;I9D430;I8ZFF0;I8X946;I8X145;I8W185;I8VCR6;I8V574;I8NW12;I8N752;I8LKM0;I8KTP1;I8JI00;I8FXV1;I8FR63;I8EA74;I8BHY9;I0PSX6;B1MC30;X8BYM7;I0PHF0;X8DQS7;X7WI19;X7W5Y5;V6ZHZ9;S7QMX7;I9F8S7;I9EMN6;I9BSN1;I8WS02;I8WNF1;I8QTW9;I8Q5R7;I8Q4F7;I8PTM5;I8JIQ7;I8IBZ4;I8HL20;I8HGK3;I8EP61;I8DTS9;I8DC74;I8D7M3;I8CBZ3;I6Z2E6;G6X5M9;R4UT24;H0IQQ2;H0IC46;…	X8EFB7;X7XH83;X7X5D2;X7VUG0;X7USC0;T0A141;I9JRT8;I9G0Q7;I9DMB3;I9D430;I8ZFF0;I8X946;I8X145;I8W185;I8VCR6;I8V574;I8NW12;I8N752;I8LKM0;I8KTP1;I8JI00;I8FXV1;I8FR63;I8EA74;I8BHY9;I0PSX6;B1MC30;X8BYM7;I0PHF0;X8DQS7;X7WI19;X7W5Y5;V6ZHZ9;S7QMX7;I9F8S7;I9EMN6;I9BSN1;I8WS02;I8WNF1;I8QTW9;I8Q5R7;I8Q4F7;I8PTM5;I8JIQ7;I8IBZ4;I8HL20;I8HGK3;I8EP61;I8DTS9;I8DC74;I8D7M3;I8CBZ3;I6Z2E6;G6X5M9;R4UT24;H0IQQ2;H0IC46;…	>tr|X8EFB7|X8EFB7_MYCAB Enoyl-[acyl-carrier-protein] reductase [NADH] OS=Mycobacterium abscessus 103 GN=inhA PE=3 SV=1;>tr|X7XH83|X7XH83_MYCAB Enoyl-[acyl-carrier-protein] reductase [NADH] OS=Mycobacterium abscessus MAB_030201_1061 GN=inhA PE=3 SV=1;>tr|X7	inhA	61	18	91.4	28.636	701900000	566500000	456300000	938770000	46793000	37767000	30420000	62585000	37	36	36	38	2663470000	147	177565000
I9J9G8;I9C0T3;I8K477;I8I0U1;I8FDC2;X8D3Y9;X7XKW3;X7X9S0;X7WL87;X7W836;X7VWL8;V6ZWF4;T2RAV2;S7NYJ4;I9JCQ1;I9GKM0;I9EB50;I9C6S4;I9BPJ3;I9A605;I8YTX0;I8YLC1;I8W655;I8TAY1;I8Q947;I8LGA4;I8IYK5;I8GJ97;I0PKF9;I0P5K0;H0IUP3;H0IG31;G6X1M1;X8EHG4;X8BQQ2;X7UX90;R4UW74;I9IC86;I9HII3;I8XI01;I8V874;I8UVR0;I8USJ2;I8PQR3;I8MT42;I8MIT2;I8MFG3;I8ICU6;I8HYT5;I8EPQ4;I8D6R7;I8CC13;I8C278;I8AZL5;I6ZCE6;B1MG92;X8DJ36;…	I9J9G8;I9C0T3;I8K477;I8I0U1;I8FDC2;X8D3Y9;X7XKW3;X7X9S0;X7WL87;X7W836;X7VWL8;V6ZWF4;T2RAV2;S7NYJ4;I9JCQ1;I9GKM0;I9EB50;I9C6S4;I9BPJ3;I9A605;I8YTX0;I8YLC1;I8W655;I8TAY1;I8Q947;I8LGA4;I8IYK5;I8GJ97;I0PKF9;I0P5K0;H0IUP3;H0IG31;G6X1M1;X8EHG4;X8BQQ2;X7UX90;R4UW74;I9IC86;I9HII3;I8XI01;I8V874;I8UVR0;I8USJ2;I8PQR3;I8MT42;I8MIT2;I8MFG3;I8ICU6;I8HYT5;I8EPQ4;I8D6R7;I8CC13;I8C278;I8AZL5;I6ZCE6;B1MG92;X8DJ36;…	>tr|I9J9G8|I9J9G8_MYCAB Putative cutinase cut2 OS=Mycobacterium abscessus subsp. bolletii 2B-1231 GN=MM2B1231_3709 PE=4 SV=1;>tr|I9C0T3|I9C0T3_MYCAB Putative cutinase cut2 OS=Mycobacterium abscessus subsp. bolletii 2B-0626 GN=MM2B0626_3646 PE=4 SV=1;>tr|I8	MM2B1231_3709	59	8	61.5	20.741	373800000	312200000	295410000	437510000	46725000	39025000	36927000	54689000	16	16	14	15	1418920000	61	177366000
X8ESL3;X8CXG6;X8BSY2;X7XHM7;X7X336;X7VN90;X7V350;T0B9L1;I9HQD0;I9GXQ8;I9DQF0;I8ZLI1;I8YDJ2;I8VIX6;I8QH48;I8QBK5;I8NFL6;I8N4Q7;I8M4E5;I8LIM1;I8L0U2;I8JW91;I8IFW7;I8FWM4;I8BUB3;I8BLU8;I0PEV9;I0P9G9;H0IMA7;B1MLW1;I8EXK9;X7WSK4;X7WEN5;V6ZPK1;V6ZG71;S7P4K2;I9K0I6;I9EYS2;I9CIK5;I9AZH2;I8Z1A3;I8YH16;I8WY64;I8V0B4;I8U4L2;I8SQ10;I8Q0H8;I8MEW2;I8HV64;I8H531;I8GEF4;I8E0U3;I8CZR0;I8CV57;I6Z903;H0I8L0;G6X8L5;…	X8ESL3;X8CXG6;X8BSY2;X7XHM7;X7X336;X7VN90;X7V350;T0B9L1;I9HQD0;I9GXQ8;I9DQF0;I8ZLI1;I8YDJ2;I8VIX6;I8QH48;I8QBK5;I8NFL6;I8N4Q7;I8M4E5;I8LIM1;I8L0U2;I8JW91;I8IFW7;I8FWM4;I8BUB3;I8BLU8;I0PEV9;I0P9G9;H0IMA7;B1MLW1;I8EXK9;X7WSK4;X7WEN5;V6ZPK1;V6ZG71;S7P4K2;I9K0I6;I9EYS2;I9CIK5;I9AZH2;I8Z1A3;I8YH16;I8WY64;I8V0B4;I8U4L2;I8SQ10;I8Q0H8;I8MEW2;I8HV64;I8H531;I8GEF4;I8E0U3;I8CZR0;I8CV57;I6Z903;H0I8L0;G6X8L5;…	>tr|X8ESL3|X8ESL3_MYCAB ATP synthase gamma chain OS=Mycobacterium abscessus 103 GN=atpG PE=3 SV=1;>tr|X8CXG6|X8CXG6_MYCAB ATP synthase gamma chain OS=Mycobacterium abscessus 1948 GN=atpG PE=3 SV=1;>tr|X8BSY2|X8BSY2_MYCAB ATP synthase gamma chain OS=Mycobac	atpG	60	21	85.1	33.149	642630000	481800000	392990000	965150000	45902000	34414000	28071000	68939000	22	17	17	29	2482570000	85	177326000
T2RA11;I9H9F6;I0PXL6;I0P5Z3;H0ITZ6;B1MIQ6;X8EKM0;X8D3I6;X8BRL5;X7UYG6;I9J523;I9HDG0;I9G5G6;I9FJD1;I9EAT1;I9CXH6;I9A189;I8VRK1;I8UTX8;I8NNM7;I8MEC9;I8KGD4;I8IHB4;I8F904;I8EEX3;I8E7V9;I8BB66;I8B1D8;X7VP59;X7XP47;X7X931;R4V018;H0IFU2;S7QDT5;I9BQU7;G6XA23;A0A060L1Y5;I8P279;I8CC33;X7WNF5;X7W8L4;V6ZXS8;V6Z824;I9F5Y0;I9B9I7;I8YRU8;I8T887;I8PNQ9;I8J923;I8HD96;I8H9X3;I8G7B3;I9CTK1;I8XLA8;I8XF11;I8NT99;I8K…	T2RA11;I9H9F6;I0PXL6;I0P5Z3;H0ITZ6;B1MIQ6;X8EKM0;X8D3I6;X8BRL5;X7UYG6;I9J523;I9HDG0;I9G5G6;I9FJD1;I9EAT1;I9CXH6;I9A189;I8VRK1;I8UTX8;I8NNM7;I8MEC9;I8KGD4;I8IHB4;I8F904;I8EEX3;I8E7V9;I8BB66;I8B1D8;X7VP59;X7XP47;X7X931;R4V018;H0IFU2;S7QDT5;I9BQU7;G6XA23;A0A060L1Y5;I8P279;I8CC33;X7WNF5;X7W8L4;V6ZXS8;V6Z824;I9F5Y0;I9B9I7;I8YRU8;I8T887;I8PNQ9;I8J923;I8HD96;I8H9X3;I8G7B3;I9CTK1;I8XLA8;I8XF11;I8NT99;I8K…	>tr|T2RA11|T2RA11_MYCAB Tyramine oxidase OS=Mycobacterium abscessus V06705 GN=M879_04545 PE=3 SV=1;>tr|I9H9F6|I9H9F6_MYCAB Primary amine oxidase OS=Mycobacterium abscessus 3A-0930-S GN=maoI PE=3 SV=1;>tr|I0PXL6|I0PXL6_MYCAB Tyramine oxidase OS=Mycobacteriu	M879_04545	61	36	71.4	73.344	1556700000	1275400000	1192300000	2079900000	44478000	36439000	34066000	59427000	64	68	68	68	6104300000	268	174410000
X8EB28;X8DPA0;X8C145;X7URM1;T0B618;I9IK91;I9HZD9;I9HY01;I9GIF7;I9FNV4;I9D7K9;I9ABA9;I8ZEP6;I8ZCV1;I8YJ39;I8WSW3;I8W5Q1;I8VFY6;I8VCB6;I8V4K4;I8PV07;I8N884;I8MP48;I8LE41;I8L568;I8JK03;I8IN19;I8I5R6;I8FX36;I8DMG9;I8DKM4;I8CK54;I0PRE5;H0IPY7;H0IBD7;B1MBD4;X8CY58;X7XHK3;X7X5B1;X7WH05;X7W5A4;X7VSQ7;V6ZSE1;V6ZJ99;S7P2R1;I9F8E1;I9B6U2;I8ZBR5;I8TUS6;I8TSA3;I8Q547;I8PLE0;I8HNT8;I8HCR8;I8GZX2;I6Z211;I0PQY6;…	X8EB28;X8DPA0;X8C145;X7URM1;T0B618;I9IK91;I9HZD9;I9HY01;I9GIF7;I9FNV4;I9D7K9;I9ABA9;I8ZEP6;I8ZCV1;I8YJ39;I8WSW3;I8W5Q1;I8VFY6;I8VCB6;I8V4K4;I8PV07;I8N884;I8MP48;I8LE41;I8L568;I8JK03;I8IN19;I8I5R6;I8FX36;I8DMG9;I8DKM4;I8CK54;I0PRE5;H0IPY7;H0IBD7;B1MBD4;X8CY58;X7XHK3;X7X5B1;X7WH05;X7W5A4;X7VSQ7;V6ZSE1;V6ZJ99;S7P2R1;I9F8E1;I9B6U2;I8ZBR5;I8TUS6;I8TSA3;I8Q547;I8PLE0;I8HNT8;I8HCR8;I8GZX2;I6Z211;I0PQY6;…	>tr|X8EB28|X8EB28_MYCAB NlpC/P60 family protein OS=Mycobacterium abscessus 103 GN=I544_5271 PE=4 SV=1;>tr|X8DPA0|X8DPA0_MYCAB NlpC/P60 family protein OS=Mycobacterium abscessus subsp. bolletii 1513 GN=I540_2454 PE=4 SV=1;>tr|X8C145|X8C145_MYCAB NlpC/P60 fa	I544_5271	59	4	42.9	19.141	202590000	200210000	172480000	289800000	40518000	40041000	34497000	57959000	14	9	10	9	865080000	42	173015000
X8EP98;X8DBJ9;X7V7Q6;S9ZW10;I9H0M4;I9GYV8;I9A8D5;I8ZRT6;I8Z0F4;I8XL69;I8STA9;I8NCL7;I8LWC6;I8KZU1;I8J158;I8GDP2;I8F5R2;H0IKR2;B1MJD9;X8BT26;X7XIM2;X7X1P0;X7VK78;I9II82;I8VRP2;I8VMN9;I8MUK2;I8K8L1;I8JY38;I0PE35;I0P757;R4UA62;I8Z4P1;I8YIY4;I8WG65;I8SBG6;I8LQG7;I8DZL7;I8DG54;I8CUT2;H0I6V8;X7WS87;X7WD54;V6ZME2;V6ZEL1;S7P6B4;I9K2L8;I9K1Q0;I9FY36;I9F029;I9EZK4;I9CI63;I9CBR8;I9B0T3;I8HX50;I8GN50;G6XBI8;…	X8EP98;X8DBJ9;X7V7Q6;S9ZW10;I9H0M4;I9GYV8;I9A8D5;I8ZRT6;I8Z0F4;I8XL69;I8STA9;I8NCL7;I8LWC6;I8KZU1;I8J158;I8GDP2;I8F5R2;H0IKR2;B1MJD9;X8BT26;X7XIM2;X7X1P0;X7VK78;I9II82;I8VRP2;I8VMN9;I8MUK2;I8K8L1;I8JY38;I0PE35;I0P757;R4UA62;I8Z4P1;I8YIY4;I8WG65;I8SBG6;I8LQG7;I8DZL7;I8DG54;I8CUT2;H0I6V8;X7WS87;X7WD54;V6ZME2;V6ZEL1;S7P6B4;I9K2L8;I9K1Q0;I9FY36;I9F029;I9EZK4;I9CI63;I9CBR8;I9B0T3;I8HX50;I8GN50;G6XBI8;…	>tr|X8EP98|X8EP98_MYCAB Mce related family protein OS=Mycobacterium abscessus 103 GN=I544_3703 PE=4 SV=1;>tr|X8DBJ9|X8DBJ9_MYCAB Mce related family protein OS=Mycobacterium abscessus 1948 GN=I542_5021 PE=4 SV=1;>tr|X7V7Q6|X7V7Q6_MYCAB Mce related family pr	I544_3703	118	19	71.9	44.312	669530000	645230000	562700000	1056300000	39384000	37955000	33100000	62137000	31	29	27	41	2933760000	128	172576000
X8EHR4;X8DUQ4;X8CZT1;X8BT38;X7XJG4;X7X625;X7WJH1;X7W5H6;X7VW31;X7UVI9;V6ZUV3;V6Z518;T0AZJ6;S7QGJ7;R4UX19;I9JPU5;I9IAL9;I9HIU0;I9HGJ0;I9FRE3;I9FG25;I9F809;I9E3V6;I9C412;I9BMQ8;I9A4K0;I8ZYB7;I8Z189;I8YTN0;I8YJN3;I8WB46;I8W0T4;I8VKI7;I8UW87;I8UQW3;I8TM81;I8PP55;I8MPQ6;I8MM54;I8M3I2;I8LME0;I8JMB4;I8IBL8;I8I3T3;I8HZU0;I8HL52;I8GHX3;I8G383;I8EBD4;I8D582;I8C3W8;I8B853;I6Z360;I0PT57;I0PM66;H0IRZ9;H0IDA5;…	X8EHR4;X8DUQ4;X8CZT1;X8BT38;X7XJG4;X7X625;X7WJH1;X7W5H6;X7VW31;X7UVI9;V6ZUV3;V6Z518;T0AZJ6;S7QGJ7;R4UX19;I9JPU5;I9IAL9;I9HIU0;I9HGJ0;I9FRE3;I9FG25;I9F809;I9E3V6;I9C412;I9BMQ8;I9A4K0;I8ZYB7;I8Z189;I8YTN0;I8YJN3;I8WB46;I8W0T4;I8VKI7;I8UW87;I8UQW3;I8TM81;I8PP55;I8MPQ6;I8MM54;I8M3I2;I8LME0;I8JMB4;I8IBL8;I8I3T3;I8HZU0;I8HL52;I8GHX3;I8G383;I8EBD4;I8D582;I8C3W8;I8B853;I6Z360;I0PT57;I0PM66;H0IRZ9;H0IDA5;…	>tr|X8EHR4|X8EHR4_MYCAB Uncharacterized protein OS=Mycobacterium abscessus 103 GN=I544_0668 PE=4 SV=1;>tr|X8DUQ4|X8DUQ4_MYCAB Uncharacterized protein OS=Mycobacterium abscessus subsp. bolletii 1513 GN=I540_3749 PE=4 SV=1;>tr|X8CZT1|X8CZT1_MYCAB Uncharacter	I544_0668	59	11	93.1	12.229	219490000	203010000	196650000	588840000	31356000	29001000	28093000	84120000	18	17	16	14	1207990000	65	172570000
X8D6F7;X7XPT6;X7UY76;I8UUY6;H0IH52;X8BV52;X7WB69;I9AHB2;I0PPN9;I0PGM5;G6XC06;S7NWM6;V6Z8Z2;I9FAG0;X8DHD8;V7A1M4;X7WXJ7;X7WQB9;R4V0Z3;I9ITC5;I9E3A6;I9C1U6;I9BV18;I9BGW3;I9B7V6;I8Y322;I8XDJ6;I8W150;I8PPL6;I8PAN9;I8KAX9;I8J523;I8HYC0;I8ERI3;I8DE95;I8CF41;I8C6B4;I6Y9M9;H0IVW6;X8ELM0;X7VGD5;T0B8Z2;I9J5Y6;I9H9H7;I9H4S8;I9CZG4;I8YWC3;I8XUZ8;I8WSG4;I8V0K5;I8LJQ1;I8JWA7;I8J9I5;I8IEH1;I8FH97;I8FBS9;I8E8J9;…	X8D6F7;X7XPT6;X7UY76;I8UUY6;H0IH52;X8BV52;X7WB69;I9AHB2;I0PPN9;I0PGM5;G6XC06;S7NWM6;V6Z8Z2;I9FAG0;X8DHD8;V7A1M4;X7WXJ7;X7WQB9;R4V0Z3;I9ITC5;I9E3A6;I9C1U6;I9BV18;I9BGW3;I9B7V6;I8Y322;I8XDJ6;I8W150;I8PPL6;I8PAN9;I8KAX9;I8J523;I8HYC0;I8ERI3;I8DE95;I8CF41;I8C6B4;I6Y9M9;H0IVW6;X8ELM0;X7VGD5;T0B8Z2;I9J5Y6;I9H9H7;I9H4S8;I9CZG4;I8YWC3;I8XUZ8;I8WSG4;I8V0K5;I8LJQ1;I8JWA7;I8J9I5;I8IEH1;I8FH97;I8FBS9;I8E8J9;…	>tr|X8D6F7|X8D6F7_MYCAB L,D-transpeptidase catalytic domain protein OS=Mycobacterium abscessus 1948 GN=I542_3445 PE=4 SV=1;>tr|X7XPT6|X7XPT6_MYCAB L,D-transpeptidase catalytic domain protein OS=Mycobacterium abscessus MAB_030201_1061 GN=L828_2371 PE=4 SV=1	I542_3445	60	12	69.6	26.477	535200000	439380000	434700000	812970000	41169000	33798000	33438000	62536000	36	31	30	26	2222250000	123	170941000
X8D2C6;I9BNM0;X8EJM0;X7UW87;T2RC22;I9JM31;I9IC74;I9HIF1;I9GLT9;I9FFV3;I9DDK0;I8YTX2;I8WY00;I8WRM6;I8V8L9;I8UY57;I8PMD0;I8N4T0;I8LCD8;I8KR19;I8JG86;I8JDE7;I8I3A1;I8FFA5;B1MGD9;X8DH77;X8BSY1;X7XEK4;X7X9U9;X7WL37;X7W7E8;X7VVL3;V6ZXL8;V6ZAJ7;S7QF93;R4UHW7;I9F4T9;I9E1A6;I9BZW4;I9B5W3;I9ATV8;I8XNA7;I8XGS2;I8RVS6;I8RH73;I8PG53;I8PCM6;I8J7V3;I8EKF0;I8DUZ1;I8CIW4;I8C7J0;I8BZX5;I6Z408;I0PJ12;G6X193;I0PKB3;…	X8D2C6;I9BNM0;X8EJM0;X7UW87;T2RC22;I9JM31;I9IC74;I9HIF1;I9GLT9;I9FFV3;I9DDK0;I8YTX2;I8WY00;I8WRM6;I8V8L9;I8UY57;I8PMD0;I8N4T0;I8LCD8;I8KR19;I8JG86;I8JDE7;I8I3A1;I8FFA5;B1MGD9;X8DH77;X8BSY1;X7XEK4;X7X9U9;X7WL37;X7W7E8;X7VVL3;V6ZXL8;V6ZAJ7;S7QF93;R4UHW7;I9F4T9;I9E1A6;I9BZW4;I9B5W3;I9ATV8;I8XNA7;I8XGS2;I8RVS6;I8RH73;I8PG53;I8PCM6;I8J7V3;I8EKF0;I8DUZ1;I8CIW4;I8C7J0;I8BZX5;I6Z408;I0PJ12;G6X193;I0PKB3;…	>tr|X8D2C6|X8D2C6_MYCAB Cutinase family protein OS=Mycobacterium abscessus 1948 GN=I542_2651 PE=4 SV=1;>tr|I9BNM0|I9BNM0_MYCAB Cutinase, Cut3 OS=Mycobacterium abscessus subsp. bolletii 1S-153-0915 GN=cut3 PE=4 SV=1;>tr|X8EJM0|X8EJM0_MYCAB Cutinase family p	I542_2651	60	11	43.8	29.236	619820000	505130000	418910000	658980000	47678000	38856000	32224000	50691000	30	29	30	24	2202840000	113	169449000
X8DJQ1;X8D4U6;X8BP79;X7XK54;X7WL73;X7W7J0;X7UWB5;V6ZW23;V6ZAN5;T2RB06;S7NYN5;R4URA3;I9ICA8;I9F4X8;I9E1E4;I9DDM3;I9CRM9;I9C3X6;I9BZZ9;I9ATZ8;I8Z7Z7;I8YU11;I8YRR4;I8Y8C4;I8W9L9;I8V8T3;I8UYA1;I8USW6;I8PMG5;I8PG90;I8P658;I8N4W1;I8M8H7;I8LXG1;I8JDI3;I8I3C8;I8GXY3;I8GMB4;I8FFD7;I8DDT3;I8CJ40;I8BZ73;I6Z447;I0PK73;I0PIX2;H0ITC3;H0IGC0;G6X153;B1MGH9;X8EJP9;X7X9Y4;X7VVP7;I9HC12;I8M957;I8LFB5;I8L9K6;I8KG72;…	X8DJQ1;X8D4U6;X8BP79;X7XK54;X7WL73;X7W7J0;X7UWB5;V6ZW23;V6ZAN5;T2RB06;S7NYN5;R4URA3;I9ICA8;I9F4X8;I9E1E4;I9DDM3;I9CRM9;I9C3X6;I9BZZ9;I9ATZ8;I8Z7Z7;I8YU11;I8YRR4;I8Y8C4;I8W9L9;I8V8T3;I8UYA1;I8USW6;I8PMG5;I8PG90;I8P658;I8N4W1;I8M8H7;I8LXG1;I8JDI3;I8I3C8;I8GXY3;I8GMB4;I8FFD7;I8DDT3;I8CJ40;I8BZ73;I6Z447;I0PK73;I0PIX2;H0ITC3;H0IGC0;G6X153;B1MGH9;X8EJP9;X7X9Y4;X7VVP7;I9HC12;I8M957;I8LFB5;I8L9K6;I8KG72;…	>tr|X8DJQ1|X8DJQ1_MYCAB 30S ribosomal protein S7 OS=Mycobacterium abscessus subsp. bolletii 1513 GN=rpsG PE=3 SV=1;>tr|X8D4U6|X8D4U6_MYCAB 30S ribosomal protein S7 OS=Mycobacterium abscessus 1948 GN=rpsG PE=3 SV=1;>tr|X8BP79|X8BP79_MYCAB 30S ribosomal prot	rpsG	59	14	69.9	17.507	375040000	297150000	217900000	280850000	53576000	42450000	31128000	40121000	23	18	17	13	1170940000	71	167275000
X8ENF3;X8D7F0;X8BQJ6;X7XHL9;X7WXJ2;X7VHX5;X7V1Z8;T2R8T6;I9K9I4;I9IJ53;I9IFX9;I9I7I4;I9HYY8;I9H3G8;I9EEJ6;I9DW30;I9DTA9;I9A9A5;I8ZTR9;I8VIV7;I8VIT5;I8M5G3;I8KFM7;I8GV01;I8EFN5;I8BQ69;I8B3Y5;I0PCN3;I0P767;B1MEP0;X8DJN9;I8XLT2;I8WDK9;I8W7A1;I8NJG7;I8IT38;I8DVB2;I8D8J1;I8D2Q4;H0I4W5;X7WVH8;X7WC24;V6ZKF5;V6ZAM4;S7QV27;I9K3H8;I9JG55;I9FW53;I9D1S9;I9BT62;I9BHG1;I9AEX1;I8TG45;I8QZ05;I8K1K8;I6Y393;G6XAQ0;…	X8ENF3;X8D7F0;X8BQJ6;X7XHL9;X7WXJ2;X7VHX5;X7V1Z8;T2R8T6;I9K9I4;I9IJ53;I9IFX9;I9I7I4;I9HYY8;I9H3G8;I9EEJ6;I9DW30;I9DTA9;I9A9A5;I8ZTR9;I8VIV7;I8VIT5;I8M5G3;I8KFM7;I8GV01;I8EFN5;I8BQ69;I8B3Y5;I0PCN3;I0P767;B1MEP0;X8DJN9;I8XLT2;I8WDK9;I8W7A1;I8NJG7;I8IT38;I8DVB2;I8D8J1;I8D2Q4;H0I4W5;X7WVH8;X7WC24;V6ZKF5;V6ZAM4;S7QV27;I9K3H8;I9JG55;I9FW53;I9D1S9;I9BT62;I9BHG1;I9AEX1;I8TG45;I8QZ05;I8K1K8;I6Y393;G6XAQ0;…	>tr|X8ENF3|X8ENF3_MYCAB Uncharacterized protein OS=Mycobacterium abscessus 103 GN=I544_2837 PE=4 SV=1;>tr|X8D7F0|X8D7F0_MYCAB Uncharacterized protein OS=Mycobacterium abscessus 1948 GN=I542_4133 PE=4 SV=1;>tr|X8BQJ6|X8BQJ6_MYCAB Uncharacterized protein OS=	I544_2837	59	10	83.7	18.636	380340000	413100000	325420000	553330000	38034000	41310000	32542000	55333000	14	17	14	9	1672190000	54	167219000
X8EA74;X8DRK9;X8CZP2;X8BZU1;X7XBQ3;X7X5H7;X7WJ12;X7W2W8;X7VTL3;X7USY7;V6ZRI9;V6ZH33;I9HXN2;I9FZP5;I9FM40;I9FI82;I9EPE1;I9DKI5;I9DAJ1;I9BWF6;I9B676;I9APA4;I9AJU1;I8ZDQ8;I8Z947;I8YAJ7;I8XV34;I8X590;I8WTV4;I8VUQ1;I8Q3K5;I8PZH6;I8NYE2;I8NB45;I8MHC8;I8M058;I8JQL2;I8IB96;I8HKC9;I8HCV6;I8FQB4;I8F0D0;I8ETP7;I8CSN6;I6YH04;I8Y0W6;I8N8A3;I8JPT9;I8JDH0;I8BVK1;I8BGS6;T0B2D7;S7QQG2;R4US08;I0PRP6;I0PJE9;H0IAT5;…	X8EA74;X8DRK9;X8CZP2;X8BZU1;X7XBQ3;X7X5H7;X7WJ12;X7W2W8;X7VTL3;X7USY7;V6ZRI9;V6ZH33;I9HXN2;I9FZP5;I9FM40;I9FI82;I9EPE1;I9DKI5;I9DAJ1;I9BWF6;I9B676;I9APA4;I9AJU1;I8ZDQ8;I8Z947;I8YAJ7;I8XV34;I8X590;I8WTV4;I8VUQ1;I8Q3K5;I8PZH6;I8NYE2;I8NB45;I8MHC8;I8M058;I8JQL2;I8IB96;I8HKC9;I8HCV6;I8FQB4;I8F0D0;I8ETP7;I8CSN6;I6YH04;I8Y0W6;I8N8A3;I8JPT9;I8JDH0;I8BVK1;I8BGS6;T0B2D7;S7QQG2;R4US08;I0PRP6;I0PJE9;H0IAT5;…	>tr|X8EA74|X8EA74_MYCAB Oxoglutarate dehydrogenase inhibitor OS=Mycobacterium abscessus 103 GN=odhI PE=4 SV=1;>tr|X8DRK9|X8DRK9_MYCAB Oxoglutarate dehydrogenase inhibitor OS=Mycobacterium abscessus subsp. bolletii 1513 GN=odhI PE=4 SV=1;>tr|X8CZP2|X8CZP2_M	odhI	60	9	82.7	16.289	287790000	340050000	338300000	332440000	35973000	42506000	42287000	41555000	17	17	16	14	1298580000	64	162321000
X8E8H3;X8D0N0;X7XD24;X7X5C5;X7WI52;X7W3F1;X7VSS0;X7UUA7;V6ZRS2;V6ZHF5;S9ZUA0;S7P2S9;R4UBC7;I9JTC6;I9GTX9;I9G006;I9EM25;I9EJN7;I9CEB4;I8Z9D4;I8YQ53;I8UY44;I8S8H8;I8Q0G5;I8PU75;I8N3S5;I8MZ51;I8LJR3;I8KCQ6;I8IN31;I8FQH8;I8ETY0;I6Z216;I0PRD0;I0PQX1;G6X1Y4;B1MBE9;I9BQW6;I8QIX1;I8Q556;I8HDT7;H0IBF1;I8X0J2;I8NMX9;I8JPM8;I8BH24;I8BDF7;I8B5U0;X8BR24;I9D7U8;I8WV69;I8MD97;I8ERV8;I8E6I2;I8DMI5;I8CPD0;I8CJK5;…	X8E8H3;X8D0N0;X7XD24;X7X5C5;X7WI52;X7W3F1;X7VSS0;X7UUA7;V6ZRS2;V6ZHF5;S9ZUA0;S7P2S9;R4UBC7;I9JTC6;I9GTX9;I9G006;I9EM25;I9EJN7;I9CEB4;I8Z9D4;I8YQ53;I8UY44;I8S8H8;I8Q0G5;I8PU75;I8N3S5;I8MZ51;I8LJR3;I8KCQ6;I8IN31;I8FQH8;I8ETY0;I6Z216;I0PRD0;I0PQX1;G6X1Y4;B1MBE9;I9BQW6;I8QIX1;I8Q556;I8HDT7;H0IBF1;I8X0J2;I8NMX9;I8JPM8;I8BH24;I8BDF7;I8B5U0;X8BR24;I9D7U8;I8WV69;I8MD97;I8ERV8;I8E6I2;I8DMI5;I8CPD0;I8CJK5;…	>tr|X8E8H3|X8E8H3_MYCAB Universal stress protein OS=Mycobacterium abscessus 103 GN=I544_5285 PE=4 SV=1;>tr|X8D0N0|X8D0N0_MYCAB Universal stress protein OS=Mycobacterium abscessus 1948 GN=I542_1198 PE=4 SV=1;>tr|X7XD24|X7XD24_MYCAB Universal stress protein	I544_5285	62	13	81.7	30.874	438610000	363610000	322330000	482390000	43861000	36361000	32233000	48239000	24	22	21	16	1606940000	83	160694000
X8D3Q9;X7VWP7;I8Z474;I8WVY5;I8MU28;X8EIP0;I9J9A2;I9GLX0;I9E3V4;I8ZZ48;I8YKE5;I8WU32;I8KLC9;I8K3H0;I8JF76;I8IXY2;I8B955;I8ATH3;H0IE31;B1MEV4;A0A060KXQ8;R4UY26;X8BV37;X7X933;X7WL95;X7W6C6;X7UWA9;T2RBW9;S7NZE0;I9JMY3;I9IQ77;I9GAA9;I9FP55;I9C7P0;I9BYZ0;I8ZA62;I8UXA5;I8S0G0;I8NLH1;I8NB80;I8MNU0;I8M262;I8LVI4;I8KNT0;I8KJT6;I8IC69;I8HYB3;I8GWW7;I8GJ63;I8G5K1;I8FK63;I8CJ49;I0PL98;I0PBF1;H0ISS0;G6X321;X7X…	X8D3Q9;X7VWP7;I8Z474;I8WVY5;I8MU28;X8EIP0;I9J9A2;I9GLX0;I9E3V4;I8ZZ48;I8YKE5;I8WU32;I8KLC9;I8K3H0;I8JF76;I8IXY2;I8B955;I8ATH3;H0IE31;B1MEV4;A0A060KXQ8;R4UY26;X8BV37;X7X933;X7WL95;X7W6C6;X7UWA9;T2RBW9;S7NZE0;I9JMY3;I9IQ77;I9GAA9;I9FP55;I9C7P0;I9BYZ0;I8ZA62;I8UXA5;I8S0G0;I8NLH1;I8NB80;I8MNU0;I8M262;I8LVI4;I8KNT0;I8KJT6;I8IC69;I8HYB3;I8GWW7;I8GJ63;I8G5K1;I8FK63;I8CJ49;I0PL98;I0PBF1;H0ISS0;G6X321;X7X…	>tr|X8D3Q9|X8D3Q9_MYCAB Uncharacterized protein OS=Mycobacterium abscessus 1948 GN=I542_2291 PE=4 SV=1;>tr|X7VWP7|X7VWP7_MYCAB Uncharacterized protein OS=Mycobacterium abscessus MAB_110811_1470 GN=L835_1234 PE=4 SV=1;>tr|I8Z474|I8Z474_MYCAB Uncharacterized	I542_2291	58	5	31.7	17.298	292090000	194400000	159780000	307870000	48681000	32400000	26630000	51312000	15	13	10	5	954140000	43	159023000
X8CY12;X8BQL6;X7XEJ7;X7UT02;T0A089;I9JQZ3;I9D5T8;I8ZJK8;I8XC15;I8L0Y4;I8IJ42;I8FYK1;I0PRR5;I0PJC9;B1MB82;X8EBC1;X7VRU3;X7X3I8;I9GIE2;I9AAW2;I8W509;I8NX52;I8N1H5;I8KSH0;I9IK95;I8VU30;I8V463;I8K1D8;I8TN70;I8N8G6;V6ZTA0;I8JSE6;X8DUH4;X7WH68;X7W405;V6ZKY8;S7QQ74;I9JT50;I9D9V3;I9B5T6;I8ZDX8;I8Z7I8;I8YCE5;I8XXJ6;I8XVH2;I8WUA0;I8UPC1;I8TZR0;I8RLD7;I8REK7;I8H3X0;I8G157;I8DYT4;I8CZQ5;I8CTG9;G6X2D2;H0IAV5;…	X8CY12;X8BQL6;X7XEJ7;X7UT02;T0A089;I9JQZ3;I9D5T8;I8ZJK8;I8XC15;I8L0Y4;I8IJ42;I8FYK1;I0PRR5;I0PJC9;B1MB82;X8EBC1;X7VRU3;X7X3I8;I9GIE2;I9AAW2;I8W509;I8NX52;I8N1H5;I8KSH0;I9IK95;I8VU30;I8V463;I8K1D8;I8TN70;I8N8G6;V6ZTA0;I8JSE6;X8DUH4;X7WH68;X7W405;V6ZKY8;S7QQ74;I9JT50;I9D9V3;I9B5T6;I8ZDX8;I8Z7I8;I8YCE5;I8XXJ6;I8XVH2;I8WUA0;I8UPC1;I8TZR0;I8RLD7;I8REK7;I8H3X0;I8G157;I8DYT4;I8CZQ5;I8CTG9;G6X2D2;H0IAV5;…	>tr|X8CY12|X8CY12_MYCAB PknH-like extracellular domain protein OS=Mycobacterium abscessus 1948 GN=I542_1127 PE=4 SV=1;>tr|X8BQL6|X8BQL6_MYCAB PknH-like extracellular domain protein OS=Mycobacterium abscessus 21 GN=I543_2562 PE=4 SV=1;>tr|X7XEJ7|X7XEJ7_MYCA	I542_1127	60	11	45.8	27.061	513460000	424820000	401660000	403530000	46678000	38620000	36514000	36685000	16	17	16	15	1743470000	64	158497000
X8DAP1;X8BR28;X7XGW6;X7VKD3;X7V6T6;T2R7N4;I9K6I4;I9J1V6;I9I797;I9GMD6;I9AAM9;I8ZL43;I8X6L4;I8VKA2;I8VI10;I8SQQ9;I8N782;I8M8B7;I8M5U0;I8L0R6;I8KCR0;I8JXR9;I8IV90;I8GBF9;I8F6K5;I0PP68;I0P8R7;H0ILK5;H0I7W2;B1MKI8;X8ER05;X7WS41;X7WFZ9;V6ZQ35;V6ZDK3;S7QT48;R4U859;I9K031;I9FU94;I9EV01;I8RPW1;I8RJ76;I8QDF9;I8Q349;I8K1R7;I8HXR2;I8GHM2;I6ZCH7;G6X7W7;X8DUS6;I8YGB7;I8XEV2;I8LPF5;I8IQ66;I8EJU4;I8E4L9;I8CXQ8;…	X8DAP1;X8BR28;X7XGW6;X7VKD3;X7V6T6;T2R7N4;I9K6I4;I9J1V6;I9I797;I9GMD6;I9AAM9;I8ZL43;I8X6L4;I8VKA2;I8VI10;I8SQQ9;I8N782;I8M8B7;I8M5U0;I8L0R6;I8KCR0;I8JXR9;I8IV90;I8GBF9;I8F6K5;I0PP68;I0P8R7;H0ILK5;H0I7W2;B1MKI8;X8ER05;X7WS41;X7WFZ9;V6ZQ35;V6ZDK3;S7QT48;R4U859;I9K031;I9FU94;I9EV01;I8RPW1;I8RJ76;I8QDF9;I8Q349;I8K1R7;I8HXR2;I8GHM2;I6ZCH7;G6X7W7;X8DUS6;I8YGB7;I8XEV2;I8LPF5;I8IQ66;I8EJU4;I8E4L9;I8CXQ8;…	>tr|X8DAP1|X8DAP1_MYCAB Acetyl-CoA C-acetyltransferase family protein OS=Mycobacterium abscessus 1948 GN=I542_5316 PE=3 SV=1;>tr|X8BR28|X8BR28_MYCAB Acetyl-CoA C-acetyltransferase family protein OS=Mycobacterium abscessus 21 GN=I543_1356 PE=3 SV=1;>tr|X7XG	I542_5316	60	25	82.5	42.245	1056000000	884660000	766910000	1253000000	42241000	35387000	30676000	50120000	50	47	52	49	3960570000	198	158424000
X8D477;X7X9Z8;X7VI18;X7UZT5;I9H5N4;I9FK24;I9A1U6;I8ZW17;I8SK06;I8N6J5;I8I4K1;I8EFE2;B1MJZ9;X7WVN5;X8EL01;I9H8E8;I9GGJ2;I8YM59;I8UKL8;I8LB92;X8DE59;X8BPT4;X7WNW8;X7WAV9;V7A1C5;V6Z8R0;S7QDD1;I9JEG5;I9C2N8;I8Z6K5;I8YQL1;I8XPX7;I8WB02;I8VZ94;I8V0D7;I8UUG6;I8UFD1;I8R721;I8QVY1;I8PXL6;I8NGQ6;I8MNQ0;I8JW27;I8J9L3;I8J0D2;I8HWN4;I8GKJ1;I8D5M8;I8CG31;I6ZDH1;I0PPX6;I0PGD2;H0IGV8;G6XCM3;T0A0T3;I8JKF0;I9IT38;…	X8D477;X7X9Z8;X7VI18;X7UZT5;I9H5N4;I9FK24;I9A1U6;I8ZW17;I8SK06;I8N6J5;I8I4K1;I8EFE2;B1MJZ9;X7WVN5;X8EL01;I9H8E8;I9GGJ2;I8YM59;I8UKL8;I8LB92;X8DE59;X8BPT4;X7WNW8;X7WAV9;V7A1C5;V6Z8R0;S7QDD1;I9JEG5;I9C2N8;I8Z6K5;I8YQL1;I8XPX7;I8WB02;I8VZ94;I8V0D7;I8UUG6;I8UFD1;I8R721;I8QVY1;I8PXL6;I8NGQ6;I8MNQ0;I8JW27;I8J9L3;I8J0D2;I8HWN4;I8GKJ1;I8D5M8;I8CG31;I6ZDH1;I0PPX6;I0PGD2;H0IGV8;G6XCM3;T0A0T3;I8JKF0;I9IT38;…	>tr|X8D477|X8D477_MYCAB DinB family protein OS=Mycobacterium abscessus 1948 GN=I542_3336 PE=4 SV=1;>tr|X7X9Z8|X7X9Z8_MYCAB DinB family protein OS=Mycobacterium abscessus MAB_030201_1061 GN=L828_2279 PE=4 SV=1;>tr|X7VI18|X7VI18_MYCAB DinB family protein OS=	I542_3336	59	14	98.9	20.462	499440000	514080000	302690000	579750000	41620000	42840000	25224000	48312000	9	8	9	12	1895960000	38	157996000
X8EQR9;X8DBH7;X8BRM0;X7XNA0;X7VJP0;X7V7M9;T2R772;I9K7A4;I9H0G3;I9GP88;I9DY33;I8WB24;I8V9H4;I8ST81;I8P8Q9;I8NC32;I8N8K1;I8GDL6;I8FMU8;I8EIR3;I0PE65;I0P876;B1MJA8;I9IHV4;I8X821;I8VRZ7;I8VMU8;I8JTV1;I8BNC3;H0IKN1;X8E1T9;X7WT94;X7WEQ9;V6ZMB0;V6ZCJ1;S7QTP6;R4UA31;I9CMW0;I8Z0Y7;I8Q723;I8Q696;I8N2P2;I8M2I0;I8L322;I8JZP9;I8JZ62;I8I7S1;I8HRQ2;I8HID1;I8GNR1;I8GAU1;I8E017;I8D1I9;I8CWC3;I8CI36;I6Y472;H0I6S9;…	X8EQR9;X8DBH7;X8BRM0;X7XNA0;X7VJP0;X7V7M9;T2R772;I9K7A4;I9H0G3;I9GP88;I9DY33;I8WB24;I8V9H4;I8ST81;I8P8Q9;I8NC32;I8N8K1;I8GDL6;I8FMU8;I8EIR3;I0PE65;I0P876;B1MJA8;I9IHV4;I8X821;I8VRZ7;I8VMU8;I8JTV1;I8BNC3;H0IKN1;X8E1T9;X7WT94;X7WEQ9;V6ZMB0;V6ZCJ1;S7QTP6;R4UA31;I9CMW0;I8Z0Y7;I8Q723;I8Q696;I8N2P2;I8M2I0;I8L322;I8JZP9;I8JZ62;I8I7S1;I8HRQ2;I8HID1;I8GNR1;I8GAU1;I8E017;I8D1I9;I8CWC3;I8CI36;I6Y472;H0I6S9;…	>tr|X8EQR9|X8EQR9_MYCAB Aldehyde dehydrogenase family protein OS=Mycobacterium abscessus 103 GN=I544_3672 PE=3 SV=1;>tr|X8DBH7|X8DBH7_MYCAB Aldehyde dehydrogenase family protein OS=Mycobacterium abscessus 1948 GN=I542_4991 PE=3 SV=1;>tr|X8BRM0|X8BRM0_MYCAB	I544_3672	89	26	72.1	54.829	1115700000	988480000	906970000	1091600000	42912000	38019000	34883000	41984000	52	55	50	45	4102750000	202	157798000
X8EMH0;X8E020;X8D7G3;X8BW21;X7XHB0;X7X143;X7VLD4;X7V631;I9K878;I9HQK6;I9GRT5;I9GQ84;I9EFR5;I9DPW1;I8ZR60;I8YZK5;I8XL39;I8X8Y4;I8X791;I8WA77;I8VR03;I8V3J6;I8T3X9;I8T088;I8QIA5;I8NSG8;I8NJ56;I8MYZ8;I8LGL3;I8L2N9;I8FKM3;I8F437;I8DUE2;I8CH91;I8BP51;H0IJ44;S9ZLR1;I0PV28;I0P6Y1;B1MI16;X7WVZ2;X7WEN2;V6ZLW5;V6ZCT7;I9JHG9;I9D271;I9CJ17;I8QEE4;I8PWZ3;I8KYH1;I8K0A3;I8J801;I8HJU8;I8GL48;H0I6C3;A0A060L1E7;S7Q…	X8EMH0;X8E020;X8D7G3;X8BW21;X7XHB0;X7X143;X7VLD4;X7V631;I9K878;I9HQK6;I9GRT5;I9GQ84;I9EFR5;I9DPW1;I8ZR60;I8YZK5;I8XL39;I8X8Y4;I8X791;I8WA77;I8VR03;I8V3J6;I8T3X9;I8T088;I8QIA5;I8NSG8;I8NJ56;I8MYZ8;I8LGL3;I8L2N9;I8FKM3;I8F437;I8DUE2;I8CH91;I8BP51;H0IJ44;S9ZLR1;I0PV28;I0P6Y1;B1MI16;X7WVZ2;X7WEN2;V6ZLW5;V6ZCT7;I9JHG9;I9D271;I9CJ17;I8QEE4;I8PWZ3;I8KYH1;I8K0A3;I8J801;I8HJU8;I8GL48;H0I6C3;A0A060L1E7;S7Q…	>tr|X8EMH0|X8EMH0_MYCAB Thioredoxin family protein OS=Mycobacterium abscessus 103 GN=I544_3430 PE=4 SV=1;>tr|X8E020|X8E020_MYCAB Thioredoxin family protein OS=Mycobacterium abscessus subsp. bolletii 1513 GN=I540_0557 PE=4 SV=1;>tr|X8D7G3|X8D7G3_MYCAB Thior	I544_3430	59	4	61.2	14.339	138970000	141270000	134680000	215240000	34743000	35318000	33670000	53809000	10	7	6	8	630160000	31	157540000
I8NHC7;I8BRC3;X7VJ10;X8EMY8;X8E3D7;X8D9G8;X8BZ48;X7XGF1;X7WYG6;X7V5F8;I9J3D5;I9I9V5;I9GR97;I9GQG1;I9G1G0;I9DPA5;I9B2N5;I9AMC5;I8ZS48;I8ZQU9;I8YF61;I8Y1G0;I8XXK4;I8XPG3;I8WBW8;I8VWE8;I8T0F3;I8N4T5;I8MUA3;I8KV15;I8KA87;I8JCF5;I8IV99;I8F4Z3;I8D1N8;I0P7X2;I0P7B9;B1MGX9;H0I5U7;S9ZVC6;I9GBW3;R4UPM4;A0A060L6H2;X7WW35;X7WBT6;V6ZQ23;V6ZFE1;I9JH20;I9FX39;I9F0K9;I9CE09;I8ZNY2;I8S6Q6;I8HSI0;I8GGZ4;I8FUN6;G6X…	I8NHC7;I8BRC3;X7VJ10;X8EMY8;X8E3D7;X8D9G8;X8BZ48;X7XGF1;X7WYG6;X7V5F8;I9J3D5;I9I9V5;I9GR97;I9GQG1;I9G1G0;I9DPA5;I9B2N5;I9AMC5;I8ZS48;I8ZQU9;I8YF61;I8Y1G0;I8XXK4;I8XPG3;I8WBW8;I8VWE8;I8T0F3;I8N4T5;I8MUA3;I8KV15;I8KA87;I8JCF5;I8IV99;I8F4Z3;I8D1N8;I0P7X2;I0P7B9;B1MGX9;H0I5U7;S9ZVC6;I9GBW3;R4UPM4;A0A060L6H2;X7WW35;X7WBT6;V6ZQ23;V6ZFE1;I9JH20;I9FX39;I9F0K9;I9CE09;I8ZNY2;I8S6Q6;I8HSI0;I8GGZ4;I8FUN6;G6X…	>tr|I8NHC7|I8NHC7_MYCAB Uncharacterized protein OS=Mycobacterium abscessus 6G-0125-R GN=MA6G0125R_4761 PE=4 SV=1;>tr|I8BRC3|I8BRC3_MYCAB Uncharacterized protein OS=Mycobacterium abscessus 4S-0726-RB GN=MA4S0726RB_0007 PE=4 SV=1;>tr|X7VJ10|X7VJ10_MYCAB Cons	MA6G0125R_4761	60	9	86	11.5	315180000	270510000	229870000	404310000	39398000	33814000	28734000	50539000	21	24	19	13	1219870000	77	152485000
X8EFP4;X7UWX2;T2RBN7;I9JLC7;I9HIG0;I9GJZ6;I9GAD1;I9FPB2;I9FH22;I9CVJ0;I8YSZ8;I8WXX2;I8PLC8;I8IFQ7;I8FCH2;I8E698;B1MEV1;X8BZF4;I0PLA1;X7XDQ3;X7X6I5;X7VWU1;I9EBF6;I8XRX6;I8MEU3;I8JT68;I8AZ01;I8ATW0;I0PBE8;X7WM32;X7W6K3;V6ZVN2;S7NWI6;R4UH15;I9E4N2;I9BZZ7;I8RGU9;I8R1X1;I8Q897;I8PRT3;I8PIN7;I8K808;I8J2Q5;I8GGP4;G6X324;A0A060KU83;H0ISR7;H0IE28;X8D0J1;I8XYK5;I8W402;I8NNM4;I8LX89;I8L669;I8KJC9;I8HX72;I8D…	X8EFP4;X7UWX2;T2RBN7;I9JLC7;I9HIG0;I9GJZ6;I9GAD1;I9FPB2;I9FH22;I9CVJ0;I8YSZ8;I8WXX2;I8PLC8;I8IFQ7;I8FCH2;I8E698;B1MEV1;X8BZF4;I0PLA1;X7XDQ3;X7X6I5;X7VWU1;I9EBF6;I8XRX6;I8MEU3;I8JT68;I8AZ01;I8ATW0;I0PBE8;X7WM32;X7W6K3;V6ZVN2;S7NWI6;R4UH15;I9E4N2;I9BZZ7;I8RGU9;I8R1X1;I8Q897;I8PRT3;I8PIN7;I8K808;I8J2Q5;I8GGP4;G6X324;A0A060KU83;H0ISR7;H0IE28;X8D0J1;I8XYK5;I8W402;I8NNM4;I8LX89;I8L669;I8KJC9;I8HX72;I8D…	>tr|X8EFP4|X8EFP4_MYCAB Acyl-CoA dehydrogenase, C-terminal domain protein OS=Mycobacterium abscessus 103 GN=I544_1028 PE=3 SV=1;>tr|X7UWX2|X7UWX2_MYCAB Acyl-CoA dehydrogenase, C-terminal domain protein OS=Mycobacterium abscessus MAB_110811_2726 GN=L836_343	I544_1028	59	32	61.2	64.623	1157300000	786650000	780320000	1542100000	41331000	28095000	27869000	55076000	51	50	51	53	4266370000	205	152371000
X8EGU3;X8D3H9;X8C023;X7X9V4;X7VVT9;X7UXJ3;I9HBG0;I9H586;I9GF57;I9FII2;I9FCZ9;I9A6B5;I8YUA5;I8YLI3;I8XT20;I8WT71;I8VF68;I8UYL5;I8TJT5;I8S1L8;I8PGJ6;I8PDT7;I8ID48;I8BA06;I8AV20;I0PK32;I0PIT1;H0IUS3;B1MH84;X7X822;X8DGI4;X7WLJ2;X7W8G3;V6ZW71;V6ZAT1;R4UWJ8;I9J7H5;I9E5P6;I9CTQ7;I9C699;I9AUJ7;I8Y7H1;I8Y5L4;I8XBB6;I8WE63;I8VYB5;I8RBP0;I8R338;I8QQY1;I8PMW0;I8K4J5;I8IYY8;I8EMQ6;I8DJY0;I8C4X3;I6Y8P7;G6X8Y9;…	X8EGU3;X8D3H9;X8C023;X7X9V4;X7VVT9;X7UXJ3;I9HBG0;I9H586;I9GF57;I9FII2;I9FCZ9;I9A6B5;I8YUA5;I8YLI3;I8XT20;I8WT71;I8VF68;I8UYL5;I8TJT5;I8S1L8;I8PGJ6;I8PDT7;I8ID48;I8BA06;I8AV20;I0PK32;I0PIT1;H0IUS3;B1MH84;X7X822;X8DGI4;X7WLJ2;X7W8G3;V6ZW71;V6ZAT1;R4UWJ8;I9J7H5;I9E5P6;I9CTQ7;I9C699;I9AUJ7;I8Y7H1;I8Y5L4;I8XBB6;I8WE63;I8VYB5;I8RBP0;I8R338;I8QQY1;I8PMW0;I8K4J5;I8IYY8;I8EMQ6;I8DJY0;I8C4X3;I6Y8P7;G6X8Y9;…	>tr|X8EGU3|X8EGU3_MYCAB Transcriptional regulatory protein devR OS=Mycobacterium abscessus 103 GN=devR PE=4 SV=1;>tr|X8D3H9|X8D3H9_MYCAB Transcriptional regulatory protein devR OS=Mycobacterium abscessus 1948 GN=devR PE=4 SV=1;>tr|X8C023|X8C023_MYCAB Trans	devR	60	11	73.1	23.457	380770000	288600000	279730000	556490000	38077000	28860000	27973000	55649000	13	13	12	18	1505590000	56	150559000
A0A060L1W3;X8EMB2;X8DYQ8;X8BRY8;X7XHY0;X7WXX1;X7WVL0;X7WDB9;X7VKE1;X7V0P8;V6ZLG2;V6ZEW8;T2R9F8;S7P909;I9K912;I9I7G3;I9FWP8;I9BIY4;I8YEU3;I8XZ12;I8WR72;I8WLI2;I8W7C7;I8R7D6;I8QYP8;I8QEA9;I8PRI1;I8P707;I8M241;I8K6M9;I8IX45;I8I4B7;I8FSH7;I8DSL4;I8DEK1;I0PVI1;I0PBU8;H0IIU4;H0I5E3;G6XB60;R4U632;I9G2R5;I9E8E9;I8WFH7;I8MBE3;B1MFV1;I8XX52;I8VW25;I8V2U9;I8K9Y0;I9EFS6;I8X5E7;X8D809;I9DWJ2;I9BM95;I8NGQ4;I8I…	A0A060L1W3;X8EMB2;X8DYQ8;X8BRY8;X7XHY0;X7WXX1;X7WVL0;X7WDB9;X7VKE1;X7V0P8;V6ZLG2;V6ZEW8;T2R9F8;S7P909;I9K912;I9I7G3;I9FWP8;I9BIY4;I8YEU3;I8XZ12;I8WR72;I8WLI2;I8W7C7;I8R7D6;I8QYP8;I8QEA9;I8PRI1;I8P707;I8M241;I8K6M9;I8IX45;I8I4B7;I8FSH7;I8DSL4;I8DEK1;I0PVI1;I0PBU8;H0IIU4;H0I5E3;G6XB60;R4U632;I9G2R5;I9E8E9;I8WFH7;I8MBE3;B1MFV1;I8XX52;I8VW25;I8V2U9;I8K9Y0;I9EFS6;I8X5E7;X8D809;I9DWJ2;I9BM95;I8NGQ4;I8I…	>tr|A0A060L1W3|A0A060L1W3_MYCAB Uncharacterized protein OS=Mycobacterium abscessus subsp. bolletii str. GO 06 GN=MYCMA_13160 PE=4 SV=1;>tr|X8EMB2|X8EMB2_MYCAB GDSL-like Lipase/Acylhydrolase family protein OS=Mycobacterium abscessus 103 GN=I544_3018 PE=4 SV	MYCMA_13160	59	10	71.1	20.97	438270000	395280000	276250000	789760000	33713000	30406000	21250000	60751000	18	21	19	22	1899560000	80	146120000
X8EJJ1;X8BLI5;X7XF92;X7X9S9;X7VVI7;X7UVK2;T2RAU8;I9JM23;I9EFA0;I8ZZT8;I8WXG2;I8NC45;I8JTX7;I0PKE3;I0P5L6;B1MGA8;I9GB81;I9HIV4;I9HE58;I9FFZ6;I9DCP1;I9CWE5;I8XSM4;I8UYA9;I8N4Q5;I8LL32;I8KLE5;I8FL23;I8AUM0;X8DED5;I8WCH7;I8HX43;I8EMB3;I8DD45;I8D6Z4;I8C724;I8C0S7;H0IG47;I8Y793;H0IT52;X7WNB2;X7W727;V6ZZG6;S7QLA6;I9JB16;I9F4C8;I9E0D3;I9B9X8;I8YUP7;I8RBG4;I8R2U5;I8J2X6;I8HF39;I8G4T0;G6X1K5;A0A060L2H0;X8D…	X8EJJ1;X8BLI5;X7XF92;X7X9S9;X7VVI7;X7UVK2;T2RAU8;I9JM23;I9EFA0;I8ZZT8;I8WXG2;I8NC45;I8JTX7;I0PKE3;I0P5L6;B1MGA8;I9GB81;I9HIV4;I9HE58;I9FFZ6;I9DCP1;I9CWE5;I8XSM4;I8UYA9;I8N4Q5;I8LL32;I8KLE5;I8FL23;I8AUM0;X8DED5;I8WCH7;I8HX43;I8EMB3;I8DD45;I8D6Z4;I8C724;I8C0S7;H0IG47;I8Y793;H0IT52;X7WNB2;X7W727;V6ZZG6;S7QLA6;I9JB16;I9F4C8;I9E0D3;I9B9X8;I8YUP7;I8RBG4;I8R2U5;I8J2X6;I8HF39;I8G4T0;G6X1K5;A0A060L2H0;X8D…	>tr|X8EJJ1|X8EJJ1_MYCAB F420-dependent oxidoreductase family protein OS=Mycobacterium abscessus 103 GN=I544_1332 PE=4 SV=1;>tr|X8BLI5|X8BLI5_MYCAB F420-dependent oxidoreductase family protein OS=Mycobacterium abscessus 21 GN=I543_4097 PE=4 SV=1;>tr|X7XF92|	I544_1332	61	11	64.6	29.424	486500000	401710000	314940000	388530000	44228000	36519000	28631000	35321000	18	15	16	16	1591680000	65	144699000
V6ZNL5;X8EMY6;X8D7U7;X8C0S5;X7XMI7;X7WYI6;X7WPC3;X7WCH2;X7VJG8;X7V0Q5;V6ZA14;I9IU97;I9H8L1;I9E8C1;I9CLV5;I9C2Y1;I9BJQ6;I8XGQ3;I8X877;I8UVU2;I8PUV8;I8PQI5;I8PJM2;I8PFA8;I8PE18;I8M8F4;I8M0P7;I8LCQ4;I8KYN1;I8KQC5;I8K7G1;I8K138;I8IIT8;I8I356;I8H464;I8GRB8;I8ET78;I8EFA6;I8EAR0;I8DTN1;I6YYI2;I0PTH2;I0PG11;H0IX91;G6XDG3;B1ME58;T2RA24;S7P9E2;R4U568;H0II66;X8DIL6;I9H4Z2;I8VBZ0;I8PH08;I8NQM2;I8MNP0;I8LJM5;…	V6ZNL5;X8EMY6;X8D7U7;X8C0S5;X7XMI7;X7WYI6;X7WPC3;X7WCH2;X7VJG8;X7V0Q5;V6ZA14;I9IU97;I9H8L1;I9E8C1;I9CLV5;I9C2Y1;I9BJQ6;I8XGQ3;I8X877;I8UVU2;I8PUV8;I8PQI5;I8PJM2;I8PFA8;I8PE18;I8M8F4;I8M0P7;I8LCQ4;I8KYN1;I8KQC5;I8K7G1;I8K138;I8IIT8;I8I356;I8H464;I8GRB8;I8ET78;I8EFA6;I8EAR0;I8DTN1;I6YYI2;I0PTH2;I0PG11;H0IX91;G6XDG3;B1ME58;T2RA24;S7P9E2;R4U568;H0II66;X8DIL6;I9H4Z2;I8VBZ0;I8PH08;I8NQM2;I8MNP0;I8LJM5;…	>tr|V6ZNL5|V6ZNL5_MYCAB DNA gyrase subunit A OS=Mycobacterium abscessus MAB_091912_2446 GN=gyrA PE=3 SV=1;>tr|X8EMY6|X8EMY6_MYCAB DNA gyrase subunit A OS=Mycobacterium abscessus 103 GN=gyrA PE=3 SV=1;>tr|X8D7U7|X8D7U7_MYCAB DNA gyrase subunit A OS=Mycobact	gyrA	88	51	73.8	89.615	1490400000	1196800000	975080000	2190900000	36350000	29189000	23782000	53436000	60	66	57	77	5853180000	260	142757000
X8EKK1;X8DFA3;X8D594;X8BS76;X7XFN1;X7XAZ4;X7WMA2;X7WAK6;X7VP30;X7UWR7;V7A0R6;V6ZBQ1;T2RBA0;S7NX41;R4UZX4;I9JDV3;I9J945;I9ISG6;I9HBZ5;I9H9A1;I9E6J1;I9DEL3;I9CS84;I9C240;I9BB78;I9AVE3;I8ZV99;I8Z975;I8YV84;I8YLB5;I8Y3U2;I8XI24;I8XBU8;I8WDE1;I8W646;I8VZX9;I8VFY4;I8UET0;I8R408;I8PHC7;I8NNG3;I8MCI7;I8LFA4;I8KP54;I8KFE7;I8IZR5;I8I430;I8HD01;I8E7U7;I8BB18;I8B177;I8AVU7;I0PXJ6;I0P612;H0ITX7;G6XA04;B1MIN7;…	X8EKK1;X8DFA3;X8D594;X8BS76;X7XFN1;X7XAZ4;X7WMA2;X7WAK6;X7VP30;X7UWR7;V7A0R6;V6ZBQ1;T2RBA0;S7NX41;R4UZX4;I9JDV3;I9J945;I9ISG6;I9HBZ5;I9H9A1;I9E6J1;I9DEL3;I9CS84;I9C240;I9BB78;I9AVE3;I8ZV99;I8Z975;I8YV84;I8YLB5;I8Y3U2;I8XI24;I8XBU8;I8WDE1;I8W646;I8VZX9;I8VFY4;I8UET0;I8R408;I8PHC7;I8NNG3;I8MCI7;I8LFA4;I8KP54;I8KFE7;I8IZR5;I8I430;I8HD01;I8E7U7;I8BB18;I8B177;I8AVU7;I0PXJ6;I0P612;H0ITX7;G6XA04;B1MIN7;…	>tr|X8EKK1|X8EKK1_MYCAB LytR cell envelope-related transcriptional attenuator family protein OS=Mycobacterium abscessus 103 GN=I544_1820 PE=4 SV=1;>tr|X8DFA3|X8DFA3_MYCAB LytR cell envelope-related transcriptional attenuator family protein OS=Mycobacterium	I544_1820	60	7	61.7	15.854	425190000	340830000	222790000	434920000	42519000	34083000	22279000	43492000	16	13	16	16	1423730000	61	142373000
X8EGH0;X8D353;X8C0H4;X7XIW7;X7X9C2;X7VVQ0;X7UW53;T2RBY8;I9JLY8;I9IC34;I9HKB7;I9HCR2;I9DDH1;I9CXE7;I8ZZY1;I8YTT3;I8YL79;I8WVU9;I8V8I4;I8UY10;I8PM93;I8LL26;I8LCA2;I8KQY5;I8KH29;I8JKY2;I8JDB2;I0PKF1;I0P5K8;B1MGA0;X8DFX8;X7WL05;X7W7A8;V6ZXH5;V6Z6T7;S7NX38;R4UHS6;I9JCM0;I9F4Q1;I9E170;I9BZS4;I9BNI1;I8XYI2;I8XF02;I8W103;I8PJT4;I8KPD1;I8J7R7;I8I164;I8HE67;I8GIE8;I8G694;I8EJT6;I8DDB4;I8CI87;I6YJ46;H0IUQ1;…	X8EGH0;X8D353;X8C0H4;X7XIW7;X7X9C2;X7VVQ0;X7UW53;T2RBY8;I9JLY8;I9IC34;I9HKB7;I9HCR2;I9DDH1;I9CXE7;I8ZZY1;I8YTT3;I8YL79;I8WVU9;I8V8I4;I8UY10;I8PM93;I8LL26;I8LCA2;I8KQY5;I8KH29;I8JKY2;I8JDB2;I0PKF1;I0P5K8;B1MGA0;X8DFX8;X7WL05;X7W7A8;V6ZXH5;V6Z6T7;S7NX38;R4UHS6;I9JCM0;I9F4Q1;I9E170;I9BZS4;I9BNI1;I8XYI2;I8XF02;I8W103;I8PJT4;I8KPD1;I8J7R7;I8I164;I8HE67;I8GIE8;I8G694;I8EJT6;I8DDB4;I8CI87;I6YJ46;H0IUQ1;…	>tr|X8EGH0|X8EGH0_MYCAB 30S ribosomal protein S4 OS=Mycobacterium abscessus 103 GN=rpsD PE=3 SV=1;>tr|X8D353|X8D353_MYCAB 30S ribosomal protein S4 OS=Mycobacterium abscessus 1948 GN=rpsD PE=3 SV=1;>tr|X8C0H4|X8C0H4_MYCAB 30S ribosomal protein S4 OS=Mycobac	rpsD	59	15	73.6	23.198	547860000	398840000	322490000	723140000	39133000	28489000	23035000	51653000	15	16	22	20	1992330000	73	142310000
X8ER70;X8DC53;X7V985;T2R7W1;I9K688;I9I710;I9I4P9;I9H0W9;I9GM57;I8ZKP2;I8YI32;I8VK59;I8VHU8;I8U1X0;I8SQK7;I8N225;I8M5Y5;I8L0G9;I8IV38;I8GBC0;I8FNK5;I8F6D1;I8BT09;B1MKD9;X8DTY7;X8BTJ3;X7XE70;X7X295;X7WSU3;X7WFG7;V6ZMQ5;V6ZD35;S7P5R3;R4UR98;I9CPD8;I8X5F1;I8X0Y2;I8QTT3;I8QAB3;I8Q2N9;I8N1H8;I8LLS6;I8KUL7;I8K1F6;I8JU89;I8IQ41;I8HQ74;I8HH52;I8G8I1;I8ET24;I8E409;I8DKQ3;I6ZCG1;I0P8J5;I0P826;H0ILF2;H0I7P8;…	X8ER70;X8DC53;X7V985;T2R7W1;I9K688;I9I710;I9I4P9;I9H0W9;I9GM57;I8ZKP2;I8YI32;I8VK59;I8VHU8;I8U1X0;I8SQK7;I8N225;I8M5Y5;I8L0G9;I8IV38;I8GBC0;I8FNK5;I8F6D1;I8BT09;B1MKD9;X8DTY7;X8BTJ3;X7XE70;X7X295;X7WSU3;X7WFG7;V6ZMQ5;V6ZD35;S7P5R3;R4UR98;I9CPD8;I8X5F1;I8X0Y2;I8QTT3;I8QAB3;I8Q2N9;I8N1H8;I8LLS6;I8KUL7;I8K1F6;I8JU89;I8IQ41;I8HQ74;I8HH52;I8G8I1;I8ET24;I8E409;I8DKQ3;I6ZCG1;I0P8J5;I0P826;H0ILF2;H0I7P8;…	>tr|X8ER70|X8ER70_MYCAB 50S ribosomal protein L25 OS=Mycobacterium abscessus 103 GN=rplY PE=3 SV=1;>tr|X8DC53|X8DC53_MYCAB 50S ribosomal protein L25 OS=Mycobacterium abscessus 1948 GN=rplY PE=3 SV=1;>tr|X7V985|X7V985_MYCAB 50S ribosomal protein L25 OS=Myco	rplY	59	8	36.7	22.488	251540000	190030000	181120000	230570000	41923000	31672000	30187000	38429000	16	15	17	10	853260000	58	142211000
X7X0J8;X8ERN1;X8DB05;X8BNE2;X7XGF5;X7WS74;X7WE97;X7VL21;X7V544;V6ZNH7;V6ZEH0;R4URN2;I9K6R9;I9JYR0;I9J226;I9I6T8;I9HTU2;I9FUQ3;I9DRX4;I9DMV2;I9AYF7;I8ZQS9;I8ZL27;I8ZJ70;I8Z832;I8XJS9;I8X232;I8X0I8;I8W865;I8VSX4;I8VIH9;I8RNV2;I8QU63;I8QGV0;I8MZL5;I8M2I1;I8LN57;I8L4Q5;I8K650;I8K204;I8JZB1;I8JXR1;I8IL66;I8HXZ9;I8HJ66;I8FZG5;I8E454;I8D9L2;I8D0U7;I6Z0B2;I0PNX3;I0P914;H0ILV3;H0I857;G6X861;B1MKT6;S9ZKA6;…	X7X0J8;X8ERN1;X8DB05;X8BNE2;X7XGF5;X7WS74;X7WE97;X7VL21;X7V544;V6ZNH7;V6ZEH0;R4URN2;I9K6R9;I9JYR0;I9J226;I9I6T8;I9HTU2;I9FUQ3;I9DRX4;I9DMV2;I9AYF7;I8ZQS9;I8ZL27;I8ZJ70;I8Z832;I8XJS9;I8X232;I8X0I8;I8W865;I8VSX4;I8VIH9;I8RNV2;I8QU63;I8QGV0;I8MZL5;I8M2I1;I8LN57;I8L4Q5;I8K650;I8K204;I8JZB1;I8JXR1;I8IL66;I8HXZ9;I8HJ66;I8FZG5;I8E454;I8D9L2;I8D0U7;I6Z0B2;I0PNX3;I0P914;H0ILV3;H0I857;G6X861;B1MKT6;S9ZKA6;…	>tr|X7X0J8|X7X0J8_MYCAB Probable thiol peroxidase OS=Mycobacterium abscessus MAB_030201_1075 GN=tpx PE=3 SV=1;>tr|X8ERN1|X8ERN1_MYCAB Probable thiol peroxidase OS=Mycobacterium abscessus 103 GN=tpx PE=3 SV=1;>tr|X8DB05|X8DB05_MYCAB Probable thiol peroxidas	tpx	59	5	47.2	16.468	189960000	129260000	138750000	248360000	37993000	25852000	27749000	49673000	9	10	13	10	706330000	42	141267000
B1MJL5;A0A060KT26;X8DG92;V6ZAB5;T0A199;I9E1T5;I8YW97;I8YR59;I8MG96;I8LX14;I8K5R8;I8G7K5;I8DVH9;I8BYT0;I8BBJ2;I8AVQ1;I0PQ77;X8EKX7;X8D5I6;X8BQP9;X7XCT9;X7WMK6;X7W8X1;X7VFQ5;X7UZV3;V6ZXH4;S7NWY6;R4UJB9;I9J5B8;I9H6B0;I9GFA8;I9FBH4;I9BF98;I9BF06;I8W3R9;I8UZW8;I8TLG4;I8TDW8;I8RFS4;I8RCK2;I8PC70;I8NNY8;I8MQ11;I8MAT9;I8LAY0;I8KJV8;I8IHH3;I8I1S4;I8HZZ4;I8FGN2;I8ET44;I8EDS0;I8E997;I8CH18;I0PG40;H0IU95;H0I…	B1MJL5;A0A060KT26;X8DG92;V6ZAB5;T0A199;I9E1T5;I8YW97;I8YR59;I8MG96;I8LX14;I8K5R8;I8G7K5;I8DVH9;I8BYT0;I8BBJ2;I8AVQ1;I0PQ77;X8EKX7;X8D5I6;X8BQP9;X7XCT9;X7WMK6;X7W8X1;X7VFQ5;X7UZV3;V6ZXH4;S7NWY6;R4UJB9;I9J5B8;I9H6B0;I9GFA8;I9FBH4;I9BF98;I9BF06;I8W3R9;I8UZW8;I8TLG4;I8TDW8;I8RFS4;I8RCK2;I8PC70;I8NNY8;I8MQ11;I8MAT9;I8LAY0;I8KJV8;I8IHH3;I8I1S4;I8HZZ4;I8FGN2;I8ET44;I8EDS0;I8E997;I8CH18;I0PG40;H0IU95;H0I…	>tr|B1MJL5|B1MJL5_MYCA9 Uncharacterized protein OS=Mycobacterium abscessus (strain ATCC 19977 / DSM 44196) GN=MAB_4299c PE=4 SV=1;>tr|A0A060KT26|A0A060KT26_MYCAB Uncharacterized protein OS=Mycobacterium abscessus subsp. bolletii str. GO 06 GN=MYCMA_04225 P	MAB_4299c	59	10	71.1	22.629	207990000	200490000	165340000	271150000	34665000	33415000	27557000	45191000	17	18	20	16	844970000	71	140828000
X8EIQ5;X8D0Z8;X8BWM0;X7XC01;X7X6W0;X7VV23;X7UWM2;T2RBG8;I9JLJ1;I9HEY0;I9GLJ8;I9FGH8;I9DCZ5;I9CWU1;I8YTC5;I8YKP2;I8UXS1;I8URU7;I8NE76;I8MTB4;I8MJZ8;I8LBQ0;I8KQH6;I8JDL8;I8FIT7;I8FEQ0;I8B978;I0PQI8;I0PKY7;B1MF64;H0IUD9;X7WKP3;X7W6W4;V6ZYZ1;S7NWP6;I9JN82;I9E0T1;I9B8C5;I9AT68;I8RIF7;I8RB30;I8PIU0;I8K8B8;I8J7A2;I8GVM2;I6ZG04;G6X2K4;X8DKF9;I9IQE5;I8XQA9;I8RY31;I8LZJ8;I8KVV4;I8KK84;I8EMV2;I8DT87;I8CAU2;…	X8EIQ5;X8D0Z8;X8BWM0;X7XC01;X7X6W0;X7VV23;X7UWM2;T2RBG8;I9JLJ1;I9HEY0;I9GLJ8;I9FGH8;I9DCZ5;I9CWU1;I8YTC5;I8YKP2;I8UXS1;I8URU7;I8NE76;I8MTB4;I8MJZ8;I8LBQ0;I8KQH6;I8JDL8;I8FIT7;I8FEQ0;I8B978;I0PQI8;I0PKY7;B1MF64;H0IUD9;X7WKP3;X7W6W4;V6ZYZ1;S7NWP6;I9JN82;I9E0T1;I9B8C5;I9AT68;I8RIF7;I8RB30;I8PIU0;I8K8B8;I8J7A2;I8GVM2;I6ZG04;G6X2K4;X8DKF9;I9IQE5;I8XQA9;I8RY31;I8LZJ8;I8KVV4;I8KK84;I8EMV2;I8DT87;I8CAU2;…	>tr|X8EIQ5|X8EIQ5_MYCAB Adenosylhomocysteinase OS=Mycobacterium abscessus 103 GN=ahcY PE=3 SV=1;>tr|X8D0Z8|X8D0Z8_MYCAB Adenosylhomocysteinase OS=Mycobacterium abscessus 1948 GN=ahcY PE=3 SV=1;>tr|X8BWM0|X8BWM0_MYCAB Adenosylhomocysteinase OS=Mycobacterium	ahcY	61	28	66.3	53.217	711950000	664440000	539050000	743320000	37471000	34970000	28371000	39122000	46	46	47	35	2658760000	174	139934000
X8ELP8;X8D7D7;X7XC48;X7WZJ2;X7VJR6;X7V034;T2R8T3;I9I819;I9H3Q8;I9GYA3;I9BLP1;I8ZU56;I8YXZ8;I8PAF6;I8NTL4;I8LDJ5;I8L8Z5;I8IYV6;I8IW03;I8FP47;I0PCP7;H0IIK1;H0I4V1;B1MEM7;X8BRL0;I9EGL6;I8VNM0;I8V230;I8NR35;I8N043;I8BVQ0;I0P781;X8DCF9;X7WUF8;X7WAY6;V6ZKE3;V6ZCH9;S7QP80;R4UNJ3;I9F1S3;I9BUF6;I8ZNP4;I8XZC4;I8WFV3;I8S5Q7;I8QY65;I8PVG2;I8PR27;I8LY87;I8L189;I8J6I2;I8IXA3;I8GRT5;I8EKE4;I8DI89;I8D2G0;I8C277;…	X8ELP8;X8D7D7;X7XC48;X7WZJ2;X7VJR6;X7V034;T2R8T3;I9I819;I9H3Q8;I9GYA3;I9BLP1;I8ZU56;I8YXZ8;I8PAF6;I8NTL4;I8LDJ5;I8L8Z5;I8IYV6;I8IW03;I8FP47;I0PCP7;H0IIK1;H0I4V1;B1MEM7;X8BRL0;I9EGL6;I8VNM0;I8V230;I8NR35;I8N043;I8BVQ0;I0P781;X8DCF9;X7WUF8;X7WAY6;V6ZKE3;V6ZCH9;S7QP80;R4UNJ3;I9F1S3;I9BUF6;I8ZNP4;I8XZC4;I8WFV3;I8S5Q7;I8QY65;I8PVG2;I8PR27;I8LY87;I8L189;I8J6I2;I8IXA3;I8GRT5;I8EKE4;I8DI89;I8D2G0;I8C277;…	>tr|X8ELP8|X8ELP8_MYCAB Putative decaprenylphosphoryl-D-2-keto erythropentose reductase OS=Mycobacterium abscessus 103 GN=I544_2823 PE=4 SV=1;>tr|X8D7D7|X8D7D7_MYCAB Putative decaprenylphosphoryl-D-2-keto erythropentose reductase OS=Mycobacterium abscessus	I544_2823	59	16	64.9	27.97	509410000	425250000	392440000	488890000	39185000	32711000	30187000	37607000	19	22	20	18	1815990000	79	139690000
X8EN53;X8DEZ3;X8D865;X8BM43;X7XBE4;X7WWH4;X7WQ22;X7WC99;X7VJ29;X7V0I4;V6ZK57;V6ZDJ9;T2RA48;S7NTJ3;R4UI75;I9J965;I9G7E9;I9F7H2;I9F170;I9CMV8;I9C3T6;I8WK95;I8VYG7;I8VRA3;I8V1J9;I8UP76;I8R8F6;I8QWV5;I8PJF9;I8PJ10;I8PGS7;I8PDU0;I8NQE5;I8NJU6;I8ML84;I8MB30;I8M2Z7;I8KG06;I8JEB0;I8JAN7;I8IIP5;I8I307;I8GUJ7;I8FSX8;I8EF51;I8EAK0;I8DS53;I8D9C9;I8CCJ7;I8C696;I8BCU4;I8AXU8;I0PIH6;I0PFT4;H0IX16;H0IHZ1;B1MMI2;…	X8EN53;X8DEZ3;X8D865;X8BM43;X7XBE4;X7WWH4;X7WQ22;X7WC99;X7VJ29;X7V0I4;V6ZK57;V6ZDJ9;T2RA48;S7NTJ3;R4UI75;I9J965;I9G7E9;I9F7H2;I9F170;I9CMV8;I9C3T6;I8WK95;I8VYG7;I8VRA3;I8V1J9;I8UP76;I8R8F6;I8QWV5;I8PJF9;I8PJ10;I8PGS7;I8PDU0;I8NQE5;I8NJU6;I8ML84;I8MB30;I8M2Z7;I8KG06;I8JEB0;I8JAN7;I8IIP5;I8I307;I8GUJ7;I8FSX8;I8EF51;I8EAK0;I8DS53;I8D9C9;I8CCJ7;I8C696;I8BCU4;I8AXU8;I0PIH6;I0PFT4;H0IX16;H0IHZ1;B1MMI2;…	>tr|X8EN53|X8EN53_MYCAB 30S ribosomal protein S6 OS=Mycobacterium abscessus 103 GN=rpsF PE=3 SV=1;>tr|X8DEZ3|X8DEZ3_MYCAB 30S ribosomal protein S6 OS=Mycobacterium abscessus subsp. bolletii 1513 GN=rpsF PE=3 SV=1;>tr|X8D865|X8D865_MYCAB 30S ribosomal prote	rpsF	59	5	66.7	10.64	194480000	177500000	182740000	282630000	32414000	29584000	30457000	47104000	5	6	7	8	837350000	26	139559000
X8EHY0;X8D0S3;X7UWU2;I9JKQ9;I9GKE5;I9DBD9;I9CV05;I8YSD8;I8YJV0;I8PKV4;I8PET8;I8ML03;I8LAV4;I8KFI7;I0PLY9;B1MDQ5;X7XIF9;T2R7M6;H0ISG9;I9HGD5;I9EGM8;I8UQU7;I8ND73;I8JSD0;I8AY51;I0PSL2;I9HH90;I8KS37;R4UUN8;H0IDI1;X8DWM4;X8BLY6;X7WJX1;X7W5Y4;V6ZW35;V6Z907;S7NZZ1;I9F3I0;I9AS26;I8Z5F5;I8YPF3;I8XC59;I8W006;I8T9U8;I8T5L5;I8R166;I8I6R6;I8HDZ6;I8H5P7;I8GLX6;I8DQ81;I8CD95;I6ZFL7;G6X3V8;X7X698;X7VU37;I8Z698;…	X8EHY0;X8D0S3;X7UWU2;I9JKQ9;I9GKE5;I9DBD9;I9CV05;I8YSD8;I8YJV0;I8PKV4;I8PET8;I8ML03;I8LAV4;I8KFI7;I0PLY9;B1MDQ5;X7XIF9;T2R7M6;H0ISG9;I9HGD5;I9EGM8;I8UQU7;I8ND73;I8JSD0;I8AY51;I0PSL2;I9HH90;I8KS37;R4UUN8;H0IDI1;X8DWM4;X8BLY6;X7WJX1;X7W5Y4;V6ZW35;V6Z907;S7NZZ1;I9F3I0;I9AS26;I8Z5F5;I8YPF3;I8XC59;I8W006;I8T9U8;I8T5L5;I8R166;I8I6R6;I8HDZ6;I8H5P7;I8GLX6;I8DQ81;I8CD95;I6ZFL7;G6X3V8;X7X698;X7VU37;I8Z698;…	>tr|X8EHY0|X8EHY0_MYCAB Glutamate--tRNA ligase OS=Mycobacterium abscessus 103 GN=gltX PE=3 SV=1;>tr|X8D0S3|X8D0S3_MYCAB Glutamate--tRNA ligase OS=Mycobacterium abscessus 1948 GN=gltX PE=3 SV=1;>tr|X7UWU2|X7UWU2_MYCAB Glutamate--tRNA ligase OS=Mycobacterium	gltX	59	27	72.8	54.71	910450000	648520000	647600000	1139500000	37935000	27022000	26983000	47480000	37	37	34	34	3346070000	142	139420000
X7X465;I8WN25;I8ENZ8;X8ED83;X8DRT5;X8CY76;X8BWV1;X7XCB5;X7VSP4;X7UUP2;I9IL59;I9HMG2;I9GJ91;I9FLJ9;I9AKC5;I9AC18;I8YQQ4;I8Y2U9;I8XD37;I8WJP2;I8VGD4;I8TK16;I8SSC5;I8Q298;I8N7A7;I8MWZ9;I8LRJ5;I8LBA7;I8L5T5;I8JYN5;I8IBN0;I8I9X0;I8EW80;I8DHD4;I8B6Q7;S9ZSN0;I0PSX2;I0PHE6;B1MC26;X7WJY5;X7W458;V6ZSD4;V6ZJY9;I9JU05;I9JI71;I9IMV4;I9EJG4;I9CEY7;I8TVE2;I8R5L9;I8KDD6;I8HDA6;I8GEU7;I8G1U9;H0IQA5;S7QGX4;R4UVJ6;…	X7X465;I8WN25;I8ENZ8;X8ED83;X8DRT5;X8CY76;X8BWV1;X7XCB5;X7VSP4;X7UUP2;I9IL59;I9HMG2;I9GJ91;I9FLJ9;I9AKC5;I9AC18;I8YQQ4;I8Y2U9;I8XD37;I8WJP2;I8VGD4;I8TK16;I8SSC5;I8Q298;I8N7A7;I8MWZ9;I8LRJ5;I8LBA7;I8L5T5;I8JYN5;I8IBN0;I8I9X0;I8EW80;I8DHD4;I8B6Q7;S9ZSN0;I0PSX2;I0PHE6;B1MC26;X7WJY5;X7W458;V6ZSD4;V6ZJY9;I9JU05;I9JI71;I9IMV4;I9EJG4;I9CEY7;I8TVE2;I8R5L9;I8KDD6;I8HDA6;I8GEU7;I8G1U9;H0IQA5;S7QGX4;R4UVJ6;…	>tr|X7X465|X7X465_MYCAB SPFH domain / Band 7 family protein OS=Mycobacterium abscessus MAB_030201_1075 GN=L829_3309 PE=4 SV=1;>tr|I8WN25|I8WN25_MYCAB Uncharacterized protein OS=Mycobacterium abscessus 5S-0421 GN=MA5S0421_1904 PE=4 SV=1;>tr|I8ENZ8|I8ENZ8_MY	L829_3309	60	17	62	40.33	728980000	637000000	522430000	734980000	38367000	33526000	27496000	38683000	22	25	26	21	2623390000	94	138072000
X8D606;I9H3I0;I9G2Z8;I8MA41;X8EM05;T2R9U2;B1MFK6;X7V0G9;I9GUN8;I9DTJ1;I9BKV7;I9A9L3;I8QK90;I8PAR9;I8NKS2;I8NHF3;I8NGH1;I8IUF2;I0PC43;X8BLZ8;X7XBC1;X7WZT0;X7VK56;I0PAX3;I8V2K0;I8NIQ2;I8BWR0;I9E9U4;I8X7N4;I8BPV3;X8DYJ5;X7WTR3;X7WBD6;V6ZCR1;I9F2G4;I9D106;I8ZMU4;I8V6K0;I8P4V4;A0A060L1Q4;I9BV01;I9BLA2;I8GQK4;H0IJQ8;H0I551;G6XAW9;V6ZMF8;S7QV73;R4UNV7;I9E905;I9DVV5;I8YYQ8;I8WPI1;I8W9S2;I8FTX6;I8F4M0;I8E…	X8D606;I9H3I0;I9G2Z8;I8MA41;X8EM05;T2R9U2;B1MFK6;X7V0G9;I9GUN8;I9DTJ1;I9BKV7;I9A9L3;I8QK90;I8PAR9;I8NKS2;I8NHF3;I8NGH1;I8IUF2;I0PC43;X8BLZ8;X7XBC1;X7WZT0;X7VK56;I0PAX3;I8V2K0;I8NIQ2;I8BWR0;I9E9U4;I8X7N4;I8BPV3;X8DYJ5;X7WTR3;X7WBD6;V6ZCR1;I9F2G4;I9D106;I8ZMU4;I8V6K0;I8P4V4;A0A060L1Q4;I9BV01;I9BLA2;I8GQK4;H0IJQ8;H0I551;G6XAW9;V6ZMF8;S7QV73;R4UNV7;I9E905;I9DVV5;I8YYQ8;I8WPI1;I8W9S2;I8FTX6;I8F4M0;I8E…	>tr|X8D606|X8D606_MYCAB Uncharacterized protein OS=Mycobacterium abscessus 1948 GN=I542_4239 PE=4 SV=1;>tr|I9H3I0|I9H3I0_MYCAB Uncharacterized protein OS=Mycobacterium abscessus 3A-0731 GN=MA3A0731_0245 PE=4 SV=1;>tr|I9G2Z8|I9G2Z8_MYCAB Uncharacterized pro	I542_4239	60	13	68.8	24.969	435980000	338390000	316820000	427290000	39635000	30762000	28802000	38845000	32	29	30	23	1518480000	114	138044000
X8EID3;X8D340;X8C0A5;X7XMR2;X7VUP7;X7UV83;T2RCB4;I9HBZ7;I9EF09;I9DCP3;I8ZYZ4;I8YKE1;I8VLB0;I8UZ49;I8UXL2;I8URN3;I8PWD3;I8NE15;I8MTA0;I8MRN8;I8LS94;I8KF80;I8I2K4;I8FII8;I8ED75;I8B906;I0PL80;I0PBG9;B1MEX1;X7X8U3;H0IST9;X8DI98;X7WKG9;X7W8M8;V6Z652;S7QEN0;R4UQG0;I9JN15;I9F426;I9E0M6;I9CSK8;I8XLF1;I8W168;I8TAH8;I8RAY4;I8PFG2;I8L0Q5;I8KPK0;I8HH24;I8GVC8;I8GKV8;I8G438;I8EKP8;I8DWP9;I8D9G6;G6X303;A0A060L…	X8EID3;X8D340;X8C0A5;X7XMR2;X7VUP7;X7UV83;T2RCB4;I9HBZ7;I9EF09;I9DCP3;I8ZYZ4;I8YKE1;I8VLB0;I8UZ49;I8UXL2;I8URN3;I8PWD3;I8NE15;I8MTA0;I8MRN8;I8LS94;I8KF80;I8I2K4;I8FII8;I8ED75;I8B906;I0PL80;I0PBG9;B1MEX1;X7X8U3;H0IST9;X8DI98;X7WKG9;X7W8M8;V6Z652;S7QEN0;R4UQG0;I9JN15;I9F426;I9E0M6;I9CSK8;I8XLF1;I8W168;I8TAH8;I8RAY4;I8PFG2;I8L0Q5;I8KPK0;I8HH24;I8GVC8;I8GKV8;I8G438;I8EKP8;I8DWP9;I8D9G6;G6X303;A0A060L…	>tr|X8EID3|X8EID3_MYCAB Hydrolase family protein OS=Mycobacterium abscessus 103 GN=I544_1050 PE=4 SV=1;>tr|X8D340|X8D340_MYCAB Hydrolase family protein OS=Mycobacterium abscessus 1948 GN=I542_2310 PE=4 SV=1;>tr|X8C0A5|X8C0A5_MYCAB Hydrolase family protein	I544_1050	59	22	64.5	47.606	668320000	558460000	471440000	756190000	37129000	31025000	26191000	42010000	34	34	35	29	2454410000	132	136355000
X8ED86;X8DMN5;X8D0Q4;X8BS25;X7XBJ4;X7X472;X7WJZ1;X7W463;X7VSP7;X7UUP7;V6ZU83;V6ZJZ5;T0A415;S7QGX9;R4UVK0;I9JU11;I9IL64;I9HXU0;I9GJ94;I9FNC7;I9EJG8;I9CEZ2;I9AKC8;I9AC22;I8Z0F1;I8YQQ8;I8X8Q2;I8W1L6;I8VGD9;I8TVE6;I8SSC8;I8SBL3;I8R5M0;I8Q2A3;I8N3D4;I8MMT9;I8L5T9;I8KDE0;I8JYP8;I8JL10;I8I9X4;I8HHA9;I8G1V4;I8EW83;I8EQT7;I8DT08;I8DFY8;I8CP55;I8CKM8;I8CG56;I8B6R1;I0PSX7;I0PHF1;H0IQQ3;H0IC47;G6X5M8;B1MC31;…	X8ED86;X8DMN5;X8D0Q4;X8BS25;X7XBJ4;X7X472;X7WJZ1;X7W463;X7VSP7;X7UUP7;V6ZU83;V6ZJZ5;T0A415;S7QGX9;R4UVK0;I9JU11;I9IL64;I9HXU0;I9GJ94;I9FNC7;I9EJG8;I9CEZ2;I9AKC8;I9AC22;I8Z0F1;I8YQQ8;I8X8Q2;I8W1L6;I8VGD9;I8TVE6;I8SSC8;I8SBL3;I8R5M0;I8Q2A3;I8N3D4;I8MMT9;I8L5T9;I8KDE0;I8JYP8;I8JL10;I8I9X4;I8HHA9;I8G1V4;I8EW83;I8EQT7;I8DT08;I8DFY8;I8CP55;I8CKM8;I8CG56;I8B6R1;I0PSX7;I0PHF1;H0IQQ3;H0IC47;G6X5M8;B1MC31;…	>tr|X8ED86|X8ED86_MYCAB 3-oxoacyl-[acyl-carrier-protein] reductase FabG1 OS=Mycobacterium abscessus 103 GN=fabG1 PE=3 SV=1;>tr|X8DMN5|X8DMN5_MYCAB 3-oxoacyl-[acyl-carrier-protein] reductase FabG1 OS=Mycobacterium abscessus subsp. bolletii 1513 GN=fabG1 PE=	fabG1	59	11	62.9	25.095	385450000	348540000	303630000	597610000	32121000	29045000	25303000	49801000	15	20	17	24	1635230000	76	136270000
X8E9I6;X8DQY9;X8CW90;X8BNP3;X7XBX1;X7X4L9;X7WGD4;X7W3A9;X7VPU7;X7US21;V6ZSF6;V6ZGZ6;T2R9D0;S7P3W1;I9GU34;I9EQG7;I8ZIY3;I8ZG45;I8Z8C1;I8Y076;I8WYG8;I8TZ04;I8RRM9;I8R8N5;I8Q456;I8Q3E8;I8PZM8;I8NC95;I8NBT7;I8MX14;I8MSK6;I8MFP4;I8LVC2;I8L4I6;I8KUY4;I8KM00;I8KAQ9;I8K535;I8JNG0;I8IU21;I8IDN5;I8IDE8;I8HIV1;I8GN17;I8FIW6;I8F2L1;I8EUM4;I8DZL6;I8CS97;I8CQ50;I8BXV9;I0PWE6;I0PND6;H0IN78;H0IA26;B1MPG1;A0A060K…	X8E9I6;X8DQY9;X8CW90;X8BNP3;X7XBX1;X7X4L9;X7WGD4;X7W3A9;X7VPU7;X7US21;V6ZSF6;V6ZGZ6;T2R9D0;S7P3W1;I9GU34;I9EQG7;I8ZIY3;I8ZG45;I8Z8C1;I8Y076;I8WYG8;I8TZ04;I8RRM9;I8R8N5;I8Q456;I8Q3E8;I8PZM8;I8NC95;I8NBT7;I8MX14;I8MSK6;I8MFP4;I8LVC2;I8L4I6;I8KUY4;I8KM00;I8KAQ9;I8K535;I8JNG0;I8IU21;I8IDN5;I8IDE8;I8HIV1;I8GN17;I8FIW6;I8F2L1;I8EUM4;I8DZL6;I8CS97;I8CQ50;I8BXV9;I0PWE6;I0PND6;H0IN78;H0IA26;B1MPG1;A0A060K…	>tr|X8E9I6|X8E9I6_MYCAB Phosphoribosyl-ATP pyrophosphatase OS=Mycobacterium abscessus 103 GN=hisE PE=3 SV=1;>tr|X8DQY9|X8DQY9_MYCAB Phosphoribosyl-ATP pyrophosphatase OS=Mycobacterium abscessus subsp. bolletii 1513 GN=hisE PE=3 SV=1;>tr|X8CW90|X8CW90_MYCAB	hisE	59	5	51.7	9.6167	101130000	76155000	60435000	169600000	33711000	25385000	20145000	56534000	8	4	4	7	407320000	23	135775000
X8EIN9;X8DIT6;X8D3A5;X7XDY8;X7WN23;X7W8D9;X7VYQ0;X7UWG9;V6ZWQ4;T2RBJ8;S7NVY2;I9JDK2;I9FJD5;I9FBK7;I9F5Q7;I9EID9;I9E5G2;I9BQJ2;I9BDD2;I9AUR0;I9A7B8;I8YM68;I8YL20;I8Y8A0;I8W6L9;I8T7Z5;I8SJ19;I8S276;I8RWI2;I8PB24;I8NN82;I8ND46;I8ME06;I8M7C7;I8LLD3;I8L640;I8KLU0;I8HEA1;I8H9J9;I8FEA6;I8EK59;I8DAN6;I8D4Z8;I8CH56;I8BAV2;I8B110;I8AVL6;I0PXB8;I0P690;H0IV41;H0IFJ7;G6X9S5;B1MIG0;A5A9T5;A0A060KWX4;X8BV24;I8M…	X8EIN9;X8DIT6;X8D3A5;X7XDY8;X7WN23;X7W8D9;X7VYQ0;X7UWG9;V6ZWQ4;T2RBJ8;S7NVY2;I9JDK2;I9FJD5;I9FBK7;I9F5Q7;I9EID9;I9E5G2;I9BQJ2;I9BDD2;I9AUR0;I9A7B8;I8YM68;I8YL20;I8Y8A0;I8W6L9;I8T7Z5;I8SJ19;I8S276;I8RWI2;I8PB24;I8NN82;I8ND46;I8ME06;I8M7C7;I8LLD3;I8L640;I8KLU0;I8HEA1;I8H9J9;I8FEA6;I8EK59;I8DAN6;I8D4Z8;I8CH56;I8BAV2;I8B110;I8AVL6;I0PXB8;I0P690;H0IV41;H0IFJ7;G6X9S5;B1MIG0;A5A9T5;A0A060KWX4;X8BV24;I8M…	>tr|X8EIN9|X8EIN9_MYCAB NovP OS=Mycobacterium abscessus 103 GN=novP PE=4 SV=1;>tr|X8DIT6|X8DIT6_MYCAB NovP OS=Mycobacterium abscessus subsp. bolletii 1513 GN=novP PE=4 SV=1;>tr|X8D3A5|X8D3A5_MYCAB NovP OS=Mycobacterium abscessus 1948 GN=novP PE=4 SV=1;>tr|	novP	60	16	82.7	30.007	649580000	358320000	426010000	857950000	38210000	21077000	25060000	50467000	31	27	31	31	2291860000	120	134814000
X8EHE4;X8DP76;X8C389;X7XGU8;X7X642;X7WLF6;X7W7J1;X7VW03;X7UW91;V6ZUW8;V6Z569;T0B684;S7QMB1;R4UPG0;I9JKK3;I9HGX0;I9EJI7;I9DB84;I9D0A6;I9CUQ8;I9CCK6;I9B4Z4;I9ARV1;I8Z821;I8YS83;I8Y8I5;I8XQW0;I8XE80;I8WBJ1;I8VYG2;I8V6H2;I8V1C1;I8TMN3;I8T9P6;I8RHG9;I8R0W8;I8PKQ9;I8PJA3;I8PEM8;I8NNP3;I8MQN6;I8MM45;I8LAP9;I8KGZ1;I8KCK9;I8JH85;I8E6W4;I8DBQ5;I8C9F4;I8BZ82;I8AT32;I6Y7N6;I0PT75;I0PM48;H0IS15;H0IDC1;G6X424;…	X8EHE4;X8DP76;X8C389;X7XGU8;X7X642;X7WLF6;X7W7J1;X7VW03;X7UW91;V6ZUW8;V6Z569;T0B684;S7QMB1;R4UPG0;I9JKK3;I9HGX0;I9EJI7;I9DB84;I9D0A6;I9CUQ8;I9CCK6;I9B4Z4;I9ARV1;I8Z821;I8YS83;I8Y8I5;I8XQW0;I8XE80;I8WBJ1;I8VYG2;I8V6H2;I8V1C1;I8TMN3;I8T9P6;I8RHG9;I8R0W8;I8PKQ9;I8PJA3;I8PEM8;I8NNP3;I8MQN6;I8MM45;I8LAP9;I8KGZ1;I8KCK9;I8JH85;I8E6W4;I8DBQ5;I8C9F4;I8BZ82;I8AT32;I6Y7N6;I0PT75;I0PM48;H0IS15;H0IDC1;G6X424;…	>tr|X8EHE4|X8EHE4_MYCAB Nitrogen regulatory protein P-II OS=Mycobacterium abscessus 103 GN=glnB PE=3 SV=1;>tr|X8DP76|X8DP76_MYCAB Nitrogen regulatory protein P-II OS=Mycobacterium abscessus subsp. bolletii 1513 GN=glnB PE=3 SV=1;>tr|X8C389|X8C389_MYCAB Nit	glnB	59	10	77.7	12.031	262060000	205140000	145110000	465390000	32758000	25642000	18138000	58174000	13	12	12	18	1077700000	55	134712000
S9ZYP8;I0PWU4;I0PNN8;B1MNZ8;S7P148;R4UA49;I6Z9L7;G6X6P9;X8E6X8;X8CZ34;X8BWU2;X7XLZ2;X7X2A5;X7VPE0;X7USL0;I9JXJ0;I9HNR8;I9GVR5;I9G830;I9D9T1;I9BXS8;I9AWM5;I9AJB2;I8ZI87;I8VM93;I8VDX2;I8V277;I8QFA0;I8P570;I8P4V7;I8NB17;I8N6L7;I8LVN5;I8JNM3;I8INX9;I8HPG9;I8GJX4;I8BFC0;X8DS41;X7WHU3;X7W3V3;V6ZQ49;V6ZGJ5;I9JPY7;I9FKM0;I9ET77;I9ERA0;I9DII0;I8ZFH2;I8X1M2;I8RR31;I8MWW7;I8LMI5;I8EL77;I8E1Q8;I8DN73;I8CJ75;…	S9ZYP8;I0PWU4;I0PNN8;B1MNZ8;S7P148;R4UA49;I6Z9L7;G6X6P9;X8E6X8;X8CZ34;X8BWU2;X7XLZ2;X7X2A5;X7VPE0;X7USL0;I9JXJ0;I9HNR8;I9GVR5;I9G830;I9D9T1;I9BXS8;I9AWM5;I9AJB2;I8ZI87;I8VM93;I8VDX2;I8V277;I8QFA0;I8P570;I8P4V7;I8NB17;I8N6L7;I8LVN5;I8JNM3;I8INX9;I8HPG9;I8GJX4;I8BFC0;X8DS41;X7WHU3;X7W3V3;V6ZQ49;V6ZGJ5;I9JPY7;I9FKM0;I9ET77;I9ERA0;I9DII0;I8ZFH2;I8X1M2;I8RR31;I8MWW7;I8LMI5;I8EL77;I8E1Q8;I8DN73;I8CJ75;…	>tr|S9ZYP8|S9ZYP8_MYCAB Menaquinol-cytochrome C reductase iron-sulfur subunit OS=Mycobacterium abscessus V06705 GN=M879_18240 PE=4 SV=1;>tr|I0PWU4|I0PWU4_MYCAB Ubiquinol-cytochrome c reductase iron-sulfur subunit OS=Mycobacterium abscessus M94 GN=S7W_03085	M879_18240	59	24	68	42.959	871040000	697410000	602330000	914970000	37871000	30322000	26188000	39781000	44	42	36	43	3085750000	165	134162000
X8EIQ8;X8D3C4;X7UYW2;I9ID91;I9HBV1;I9HAK3;I9H7W1;I9FJF3;I9FAW5;I9EFG0;I8ZV90;I8YM90;I8V980;I8UZ26;I8UTD6;I8SJ71;I8S295;I8P6W6;I8ND64;I8LJ53;I8L666;I8FEC8;I0PXD7;I0P670;B1MIH9;T2RBR1;X7XCZ2;X7VQ06;X7WM13;X7W975;V6ZYM3;V6Z9R5;I9E6D4;I9C1V0;I9BCJ9;I8YSV2;I8UEN5;I8RHK8;I8PNI1;I8P211;I8IZL1;I8GX61;I8G741;I6YJQ9;G6X9U5;X8C1C5;X8DDS9;I9CV74;I8NT18;I8MA20;I8LY01;I8L187;I8DV15;I8C6I0;I8BXS0;S7NWX9;R4UIR6;…	X8EIQ8;X8D3C4;X7UYW2;I9ID91;I9HBV1;I9HAK3;I9H7W1;I9FJF3;I9FAW5;I9EFG0;I8ZV90;I8YM90;I8V980;I8UZ26;I8UTD6;I8SJ71;I8S295;I8P6W6;I8ND64;I8LJ53;I8L666;I8FEC8;I0PXD7;I0P670;B1MIH9;T2RBR1;X7XCZ2;X7VQ06;X7WM13;X7W975;V6ZYM3;V6Z9R5;I9E6D4;I9C1V0;I9BCJ9;I8YSV2;I8UEN5;I8RHK8;I8PNI1;I8P211;I8IZL1;I8GX61;I8G741;I6YJQ9;G6X9U5;X8C1C5;X8DDS9;I9CV74;I8NT18;I8MA20;I8LY01;I8L187;I8DV15;I8C6I0;I8BXS0;S7NWX9;R4UIR6;…	>tr|X8EIQ8|X8EIQ8_MYCAB Dihydrolipoyl dehydrogenase OS=Mycobacterium abscessus 103 GN=I544_1761 PE=3 SV=1;>tr|X8D3C4|X8D3C4_MYCAB Dihydrolipoyl dehydrogenase OS=Mycobacterium abscessus 1948 GN=I542_2994 PE=3 SV=1;>tr|X7UYW2|X7UYW2_MYCAB Dihydrolipoyl dehyd	I544_1761	60	27	78.3	49.631	875220000	760180000	674560000	1127100000	33662000	29238000	25944000	43351000	45	45	49	52	3437060000	191	132195000
X7WRF9;X7WF92;V6ZTA9;V6ZIW4;S7QM28;R4USW4;I9K125;I9JWE2;I9FR11;I9BY52;I9BCU4;I8Z6I3;I8YDQ9;I8WVJ6;I8SNY1;I8RV25;I8QEP2;I8Q7C7;I8MWK0;I8MEV7;I8JVU5;I8HP30;I8CYY5;I8CWH8;I0PTT1;I0PA01;H0I937;G6X611;B1MN03;A0A060L694;I8XH63;X8ESA1;X8DVU8;X8BQV9;X7XEU2;X7X2K8;X7VMS9;X7V483;T0A322;I9I3U7;I9HRL5;I9GW49;I9GS96;I9G8R6;I9DQ31;I8VLK4;I8V3G3;I8PYR8;I8P686;I8NZW9;I8KDW4;I8IJN4;I8G8V9;I8BFY7;X8CXB7;I9EYT2;I9E…	X7WRF9;X7WF92;V6ZTA9;V6ZIW4;S7QM28;R4USW4;I9K125;I9JWE2;I9FR11;I9BY52;I9BCU4;I8Z6I3;I8YDQ9;I8WVJ6;I8SNY1;I8RV25;I8QEP2;I8Q7C7;I8MWK0;I8MEV7;I8JVU5;I8HP30;I8CYY5;I8CWH8;I0PTT1;I0PA01;H0I937;G6X611;B1MN03;A0A060L694;I8XH63;X8ESA1;X8DVU8;X8BQV9;X7XEU2;X7X2K8;X7VMS9;X7V483;T0A322;I9I3U7;I9HRL5;I9GW49;I9GS96;I9G8R6;I9DQ31;I8VLK4;I8V3G3;I8PYR8;I8P686;I8NZW9;I8KDW4;I8IJN4;I8G8V9;I8BFY7;X8CXB7;I9EYT2;I9E…	>tr|X7WRF9|X7WRF9_MYCAB Uncharacterized protein OS=Mycobacterium abscessus MAB_082312_2272 GN=L831_1410 PE=4 SV=1;>tr|X7WF92|X7WF92_MYCAB Uncharacterized protein OS=Mycobacterium abscessus MAB_091912_2455 GN=L834_1456 PE=4 SV=1;>tr|V6ZTA9|V6ZTA9_MYCAB Unch	L831_1410	59	6	62.3	12.696	196500000	169020000	153840000	272910000	32750000	28171000	25640000	45485000	9	8	8	8	792270000	33	132046000
I9GNQ1;I8N391;X8E7N5;X8DUY6;X8CXG4;X8BUH5;X7XHB1;X7WGC7;X7W2Q1;X7VQ19;X7UT01;V6ZSS1;V6ZH86;T2R7Y9;S7P1F1;R4UU42;I9JXF2;I9I467;I9GTB7;I9G3X2;I9FPT1;I9EQP7;I9EPY1;I9EPQ5;I9CC20;I9B533;I9ANH4;I8YAQ4;I8Y8Z5;I8Y0E5;I8WWL3;I8VWT3;I8SE15;I8R8U4;I8Q4D3;I8PUC9;I8PTC7;I8P1H1;I8NWP8;I8MQB6;I8KHU8;I8KAI4;I8K5B0;I8IPQ3;I8IEG8;I8HVS6;I8FGY8;I8F4J8;I8ETT7;I8DQC0;I8CUM2;I8CPZ4;I0PW62;I0PN53;G6X7D7;B1MAM4;A0A060K…	I9GNQ1;I8N391;X8E7N5;X8DUY6;X8CXG4;X8BUH5;X7XHB1;X7WGC7;X7W2Q1;X7VQ19;X7UT01;V6ZSS1;V6ZH86;T2R7Y9;S7P1F1;R4UU42;I9JXF2;I9I467;I9GTB7;I9G3X2;I9FPT1;I9EQP7;I9EPY1;I9EPQ5;I9CC20;I9B533;I9ANH4;I8YAQ4;I8Y8Z5;I8Y0E5;I8WWL3;I8VWT3;I8SE15;I8R8U4;I8Q4D3;I8PUC9;I8PTC7;I8P1H1;I8NWP8;I8MQB6;I8KHU8;I8KAI4;I8K5B0;I8IPQ3;I8IEG8;I8HVS6;I8FGY8;I8F4J8;I8ETT7;I8DQC0;I8CUM2;I8CPZ4;I0PW62;I0PN53;G6X7D7;B1MAM4;A0A060K…	>tr|I9GNQ1|I9GNQ1_MYCAB Uncharacterized protein OS=Mycobacterium abscessus 3A-0122-S GN=MA3A0122S_1854 PE=4 SV=1;>tr|I8N391|I8N391_MYCAB Uncharacterized protein OS=Mycobacterium abscessus 3A-0930-S GN=MA3A0930S_1893 PE=4 SV=1;>tr|X8E7N5|X8E7N5_MYCAB Unchar	MA3A0122S_1854	57	4	40.8	10.654	69208000	56462000	48343000	89298000	34604000	28231000	24171000	44649000	9	8	11	6	263311000	34	131655000
X8EIV7;X8D3P4;X7UV44;T2RBF2;I9JLN9;I9HKJ3;I9FFJ6;I9DD76;I9CX05;I8YTI0;I8YKV8;I8VYK2;I8MRS4;I8LBV4;I8KQN1;I8FJ03;I8FEV2;I0PKS8;B1MFY4;I9HBT2;I8XS97;I8TJH0;I8JTK7;I8AZC3;I8AUA5;X8BZR0;X7XMB0;X7X9E8;X7VWC6;I0PQC5;H0ISZ8;X8DGV8;X7WKX3;X7W8T1;V6ZZ52;V6Z6H1;S7NWT5;R4UQS3;I9E026;I9CT16;I9C0G4;I8Z2C5;I8YUE8;I8Y3N5;I8XN13;I8RIV9;I8R2I7;I8PDS1;I8P0Q4;I8L5W8;I8KL86;I8K3Y7;I8J2J5;I8GIA4;I8G4G6;I8D7K3;I8C8F3;…	X8EIV7;X8D3P4;X7UV44;T2RBF2;I9JLN9;I9HKJ3;I9FFJ6;I9DD76;I9CX05;I8YTI0;I8YKV8;I8VYK2;I8MRS4;I8LBV4;I8KQN1;I8FJ03;I8FEV2;I0PKS8;B1MFY4;I9HBT2;I8XS97;I8TJH0;I8JTK7;I8AZC3;I8AUA5;X8BZR0;X7XMB0;X7X9E8;X7VWC6;I0PQC5;H0ISZ8;X8DGV8;X7WKX3;X7W8T1;V6ZZ52;V6Z6H1;S7NWT5;R4UQS3;I9E026;I9CT16;I9C0G4;I8Z2C5;I8YUE8;I8Y3N5;I8XN13;I8RIV9;I8R2I7;I8PDS1;I8P0Q4;I8L5W8;I8KL86;I8K3Y7;I8J2J5;I8GIA4;I8G4G6;I8D7K3;I8C8F3;…	>tr|X8EIV7|X8EIV7_MYCAB FAD binding domain protein OS=Mycobacterium abscessus 103 GN=I544_1205 PE=3 SV=1;>tr|X8D3P4|X8D3P4_MYCAB FAD binding domain protein OS=Mycobacterium abscessus 1948 GN=I542_2480 PE=3 SV=1;>tr|X7UV44|X7UV44_MYCAB FAD binding domain pr	I544_1205	60	30	70.7	64.272	1315500000	1010500000	778330000	956500000	42436000	32597000	25107000	30855000	48	44	48	42	4060830000	182	130995000
X8EA24;X8CZK1;X8BWC0;X7X979;X7X3D2;X7WH12;X7W4Y4;X7VAG8;X7USR6;V6ZS27;V6ZKR3;S9ZX96;S7P352;R4URW4;I9JSZ2;I9G223;I9FND5;I9FHV4;I9ERQ1;I9DKE3;I9D9B8;I9BB26;I8ZJN6;I8Z8Z9;I8X3T1;I8WWN7;I8VUK2;I8VFC4;I8RL84;I8Q032;I8PTD1;I8NUW1;I8N7S8;I8N419;I8MZX9;I8MHB9;I8MEC3;I8M0S0;I8KET6;I8JS84;I8JC48;I8IB55;I8HGZ2;I8H3Q6;I8G0X9;I8FQ77;I8ETJ7;I8ERS6;I8DZH3;I8CQ59;I8B5N6;I0PRK0;I0PJK3;H0IPF7;H0IAN9;G6X2S7;B1MB09;…	X8EA24;X8CZK1;X8BWC0;X7X979;X7X3D2;X7WH12;X7W4Y4;X7VAG8;X7USR6;V6ZS27;V6ZKR3;S9ZX96;S7P352;R4URW4;I9JSZ2;I9G223;I9FND5;I9FHV4;I9ERQ1;I9DKE3;I9D9B8;I9BB26;I8ZJN6;I8Z8Z9;I8X3T1;I8WWN7;I8VUK2;I8VFC4;I8RL84;I8Q032;I8PTD1;I8NUW1;I8N7S8;I8N419;I8MZX9;I8MHB9;I8MEC3;I8M0S0;I8KET6;I8JS84;I8JC48;I8IB55;I8HGZ2;I8H3Q6;I8G0X9;I8FQ77;I8ETJ7;I8ERS6;I8DZH3;I8CQ59;I8B5N6;I0PRK0;I0PJK3;H0IPF7;H0IAN9;G6X2S7;B1MB09;…	>tr|X8EA24|X8EA24_MYCAB Uncharacterized protein OS=Mycobacterium abscessus 103 GN=I544_5143 PE=4 SV=1;>tr|X8CZK1|X8CZK1_MYCAB Uncharacterized protein OS=Mycobacterium abscessus 1948 GN=I542_1050 PE=4 SV=1;>tr|X8BWC0|X8BWC0_MYCAB Uncharacterized protein OS=	I544_5143	59	4	23.9	15.966	160640000	158520000	133010000	200010000	32128000	31704000	26602000	40002000	7	8	8	6	652180000	29	130436000
X8ER13;X8D945;X7XB15;X7VKD6;X7V6U3;T2R7N1;I9K6I8;I9GME0;I9FZ27;I9AAM4;I8ZL48;I8XKE6;I8SQR5;I8N9P8;I8M8C3;I8M0E2;I8IV96;I8GBG5;I8F6K9;I0PP63;I0P8S2;B1MKJ3;X8BT31;I9J1W2;I9ETP5;I8VKA7;I8VI16;I8MZT1;I8KCR6;X7X2H5;X8DUB7;X7WS48;X7WG02;V6ZQ39;V6ZDK8;S7QT53;R4U863;I9K036;I9FUA0;I9EV05;I9DN17;I8XCN6;I8X023;I8Q312;I8NK60;I8LPI2;I8K1S2;I8HXR8;I8E5K3;I8E2W7;I8CXL3;I6YF99;H0ILL0;G6X7X2;I9BEH9;I8RJ80;I8QDG3;…	X8ER13;X8D945;X7XB15;X7VKD6;X7V6U3;T2R7N1;I9K6I8;I9GME0;I9FZ27;I9AAM4;I8ZL48;I8XKE6;I8SQR5;I8N9P8;I8M8C3;I8M0E2;I8IV96;I8GBG5;I8F6K9;I0PP63;I0P8S2;B1MKJ3;X8BT31;I9J1W2;I9ETP5;I8VKA7;I8VI16;I8MZT1;I8KCR6;X7X2H5;X8DUB7;X7WS48;X7WG02;V6ZQ39;V6ZDK8;S7QT53;R4U863;I9K036;I9FUA0;I9EV05;I9DN17;I8XCN6;I8X023;I8Q312;I8NK60;I8LPI2;I8K1S2;I8HXR8;I8E5K3;I8E2W7;I8CXL3;I6YF99;H0ILL0;G6X7X2;I9BEH9;I8RJ80;I8QDG3;…	>tr|X8ER13|X8ER13_MYCAB Cystathionine gamma-synthase MetB OS=Mycobacterium abscessus 103 GN=metB PE=3 SV=1;>tr|X8D945|X8D945_MYCAB Cystathionine gamma-synthase MetB OS=Mycobacterium abscessus 1948 GN=metB PE=3 SV=1;>tr|X7XB15|X7XB15_MYCAB Cystathionine gam	metB	60	12	60.5	41.089	442970000	376450000	371810000	633600000	31641000	26889000	26558000	45257000	19	20	18	26	1824830000	83	130345000
X8EA84;X8D0G5;X7URC1;I9HX05;I9FZQ6;I9DKJ4;I9AJV1;I8Z956;I8Y0X3;I8W4T0;I8VUR1;I8N8C0;I8N409;I8KLU6;I8JPU9;I8JG76;I8IBA1;I8FQB9;I8F0E0;I8ETQ8;I8BVJ4;I8BGT4;B1MB73;T0B2E6;X8DSK1;X7XAU3;X7X5I4;X7VTL9;I9DA11;I8ZD10;I8WX89;I8NYF3;I8E0V7;I8DNR1;I8DLP6;I8D0J1;I8CQ17;I0PRQ6;H0IAU5;R4US18;X8BVF2;I0PJD8;X7WJ22;X7W2Y0;V6ZRJ7;V6ZH21;I9FI92;I9EPF0;I9BWG5;I9BFH8;I9APD7;I8Z7I1;I8Q3L4;I8JQM1;I8HKD3;I8HCN6;I6YH11;…	X8EA84;X8D0G5;X7URC1;I9HX05;I9FZQ6;I9DKJ4;I9AJV1;I8Z956;I8Y0X3;I8W4T0;I8VUR1;I8N8C0;I8N409;I8KLU6;I8JPU9;I8JG76;I8IBA1;I8FQB9;I8F0E0;I8ETQ8;I8BVJ4;I8BGT4;B1MB73;T0B2E6;X8DSK1;X7XAU3;X7X5I4;X7VTL9;I9DA11;I8ZD10;I8WX89;I8NYF3;I8E0V7;I8DNR1;I8DLP6;I8D0J1;I8CQ17;I0PRQ6;H0IAU5;R4US18;X8BVF2;I0PJD8;X7WJ22;X7W2Y0;V6ZRJ7;V6ZH21;I9FI92;I9EPF0;I9BWG5;I9BFH8;I9APD7;I8Z7I1;I8Q3L4;I8JQM1;I8HKD3;I8HCN6;I6YH11;…	>tr|X8EA84|X8EA84_MYCAB 6-phosphogluconate dehydrogenase, decarboxylating OS=Mycobacterium abscessus 103 GN=I544_5209 PE=3 SV=1;>tr|X8D0G5|X8D0G5_MYCAB 6-phosphogluconate dehydrogenase, decarboxylating OS=Mycobacterium abscessus 1948 GN=I542_1118 PE=3 SV=1	I544_5209	68	21	64.5	51.664	657240000	481760000	487640000	790510000	34592000	25356000	25665000	41606000	29	27	31	38	2417150000	125	127219000
X8EB24;X8CY52;X8BN85;X7URL6;T0AZC1;I9IK86;I9HX60;I9HMC4;I9GIF2;I9ELQ5;I9D3F8;I9ABA3;I8ZEN9;I8W5A3;I8VCB0;I8V4J9;I8UY92;I8PV02;I8N879;I8N2Y6;I8L564;I8IN13;I8FX30;I8BHA6;I0PRE9;I0PQZ0;B1MBD0;X7XBP1;X7X3N2;X7VRH7;X7WJ07;X7W460;V6ZVE4;V6ZHD2;S7QQ10;R4UDW9;I9CFD5;I9BRX9;I8Z260;I8UHH6;I8PXE5;I8JKH4;I8JI20;I8HEM5;I8GFU9;I8G190;I6ZED4;G6X284;X8DQC7;I9D8G6;I8ZD61;I8YIU1;I8XUK6;I8XU66;I8WUP9;I8CPB5;I8CJF7;…	X8EB24;X8CY52;X8BN85;X7URL6;T0AZC1;I9IK86;I9HX60;I9HMC4;I9GIF2;I9ELQ5;I9D3F8;I9ABA3;I8ZEN9;I8W5A3;I8VCB0;I8V4J9;I8UY92;I8PV02;I8N879;I8N2Y6;I8L564;I8IN13;I8FX30;I8BHA6;I0PRE9;I0PQZ0;B1MBD0;X7XBP1;X7X3N2;X7VRH7;X7WJ07;X7W460;V6ZVE4;V6ZHD2;S7QQ10;R4UDW9;I9CFD5;I9BRX9;I8Z260;I8UHH6;I8PXE5;I8JKH4;I8JI20;I8HEM5;I8GFU9;I8G190;I6ZED4;G6X284;X8DQC7;I9D8G6;I8ZD61;I8YIU1;I8XUK6;I8XU66;I8WUP9;I8CPB5;I8CJF7;…	>tr|X8EB24|X8EB24_MYCAB Catalase-peroxidase OS=Mycobacterium abscessus 103 GN=katG PE=3 SV=1;>tr|X8CY52|X8CY52_MYCAB Catalase-peroxidase OS=Mycobacterium abscessus 1948 GN=katG PE=3 SV=1;>tr|X8BN85|X8BN85_MYCAB Catalase-peroxidase OS=Mycobacterium abscessu	katG	59	43	72.4	80.405	1226900000	1037000000	907530000	1596000000	32288000	27291000	23882000	42000000	64	49	49	75	4767430000	237	125461000
X8E9V6;X8DVU1;X8CVK7;X8BVS8;X7XF37;X7X3T3;X7VM40;X7UPT6;T2R7G2;I9JZB5;I9I241;I9GW00;I9FT34;I9ES97;I9CJX4;I9BWZ3;I9AZY8;I9AXN7;I9AIU5;I8ZMX0;I8ZIC4;I8Z7D0;I8YDY4;I8XWW7;I8X0I3;I8WW08;I8VTZ7;I8VLU7;I8SX08;I8SNN6;I8NXF1;I8N4Y5;I8MS45;I8LZZ9;I8LA91;I8IGW3;I8GNH6;I8E0Y5;I8CZK1;I8BG76;I0PAS5;I0P8F8;H0I9M6;B1MNV2;X7WHD8;X7W3M0;V6ZQ06;V6ZGC0;S7P5I1;R4UQW9;I9JVI7;I9ESW3;I8Q638;I8KQC8;I8JSP2;I8HUY6;I6Z124;…	X8E9V6;X8DVU1;X8CVK7;X8BVS8;X7XF37;X7X3T3;X7VM40;X7UPT6;T2R7G2;I9JZB5;I9I241;I9GW00;I9FT34;I9ES97;I9CJX4;I9BWZ3;I9AZY8;I9AXN7;I9AIU5;I8ZMX0;I8ZIC4;I8Z7D0;I8YDY4;I8XWW7;I8X0I3;I8WW08;I8VTZ7;I8VLU7;I8SX08;I8SNN6;I8NXF1;I8N4Y5;I8MS45;I8LZZ9;I8LA91;I8IGW3;I8GNH6;I8E0Y5;I8CZK1;I8BG76;I0PAS5;I0P8F8;H0I9M6;B1MNV2;X7WHD8;X7W3M0;V6ZQ06;V6ZGC0;S7P5I1;R4UQW9;I9JVI7;I9ESW3;I8Q638;I8KQC8;I8JSP2;I8HUY6;I6Z124;…	>tr|X8E9V6|X8E9V6_MYCAB Glutamine synthetase, type I OS=Mycobacterium abscessus 103 GN=I544_4698 PE=3 SV=1;>tr|X8DVU1|X8DVU1_MYCAB Glutamine synthetase, type I OS=Mycobacterium abscessus subsp. bolletii 1513 GN=I540_1877 PE=3 SV=1;>tr|X8CVK7|X8CVK7_MYCAB G	I544_4698	59	19	75.6	49.419	464320000	371740000	349800000	693260000	30954000	24783000	23320000	46217000	30	33	28	39	1879120000	130	125274000
X8EJ58;X8D3Q0;X8BY87;X7UZE5;T2RBH1;I9HGE4;I9GFT4;I9G5P9;I9FJJ4;I9EBW1;I9CXS2;I9A1I5;I8YLP7;I8WK54;I8V9T0;I8UU51;I8UKQ0;I8NNV6;I8MHG1;I8IHF8;I8F979;I8EF19;I8E806;I8B1K5;I0PXT6;F8SQ41;B1MIX4;X8DGU7;X7WMH7;X7WAT8;V6ZY01;V6Z8Y6;S7QDW6;R4V084;I9JE44;I9CTV2;I9C2C4;I9BR13;I9BG20;I9AV98;I8Z8C9;I8YTF2;I8WI75;I8W4N6;I8VYK6;I8UF11;I8J992;I8J000;I8HFB6;I8DR91;I8DHX8;I8D5A8;I6YJW9;H0IU65;H0IGI6;G6XER7;F8SQ46;…	X8EJ58;X8D3Q0;X8BY87;X7UZE5;T2RBH1;I9HGE4;I9GFT4;I9G5P9;I9FJJ4;I9EBW1;I9CXS2;I9A1I5;I8YLP7;I8WK54;I8V9T0;I8UU51;I8UKQ0;I8NNV6;I8MHG1;I8IHF8;I8F979;I8EF19;I8E806;I8B1K5;I0PXT6;F8SQ41;B1MIX4;X8DGU7;X7WMH7;X7WAT8;V6ZY01;V6Z8Y6;S7QDW6;R4V084;I9JE44;I9CTV2;I9C2C4;I9BR13;I9BG20;I9AV98;I8Z8C9;I8YTF2;I8WI75;I8W4N6;I8VYK6;I8UF11;I8J992;I8J000;I8HFB6;I8DR91;I8DHX8;I8D5A8;I6YJW9;H0IU65;H0IGI6;G6XER7;F8SQ46;…	>tr|X8EJ58|X8EJ58_MYCAB Protein GrpE OS=Mycobacterium abscessus 103 GN=grpE PE=3 SV=1;>tr|X8D3Q0|X8D3Q0_MYCAB Protein GrpE OS=Mycobacterium abscessus 1948 GN=grpE PE=3 SV=1;>tr|X8BY87|X8BY87_MYCAB Protein GrpE OS=Mycobacterium abscessus 21 GN=grpE PE=3 SV=	grpE	64	13	77.7	23.821	295980000	285190000	176860000	358600000	32887000	31688000	19651000	39845000	22	24	16	24	1116630000	86	124071000
X8EEL0;X8DUW3;X8D255;X8BNU7;X7XH17;X7X5S9;X7WKA2;X7W7K7;X7VTS8;X7UW04;V6ZTV1;V6Z8L2;I9JBA1;I9FSI5;I9F2T3;I9CBB2;I9BAV8;I8YJ70;I8XSC4;I8WWR5;I8WQG9;I8Q744;I8PZU2;I8PX87;I8PVA9;I8NZD1;I8NCS6;I8M2R7;I8K7V9;I8JRY9;I8JGZ2;I8IF76;I8I6V8;I8I1V1;I8HF76;I8GVQ9;I8FBL8;I8ENJ9;I8ECH0;I8DS56;I8CEB0;I8C8J1;I8ASU9;I0PR29;T0B4M0;S7P250;R4UWX3;I9HN62;I9HD41;I9G9E3;I9FGC4;I8VWD4;I8T9I4;I8JLN9;I6Z344;I0PMC0;H0IRT8;…	X8EEL0;X8DUW3;X8D255;X8BNU7;X7XH17;X7X5S9;X7WKA2;X7W7K7;X7VTS8;X7UW04;V6ZTV1;V6Z8L2;I9JBA1;I9FSI5;I9F2T3;I9CBB2;I9BAV8;I8YJ70;I8XSC4;I8WWR5;I8WQG9;I8Q744;I8PZU2;I8PX87;I8PVA9;I8NZD1;I8NCS6;I8M2R7;I8K7V9;I8JRY9;I8JGZ2;I8IF76;I8I6V8;I8I1V1;I8HF76;I8GVQ9;I8FBL8;I8ENJ9;I8ECH0;I8DS56;I8CEB0;I8C8J1;I8ASU9;I0PR29;T0B4M0;S7P250;R4UWX3;I9HN62;I9HD41;I9G9E3;I9FGC4;I8VWD4;I8T9I4;I8JLN9;I6Z344;I0PMC0;H0IRT8;…	>tr|X8EEL0|X8EEL0_MYCAB L,D-transpeptidase catalytic domain protein OS=Mycobacterium abscessus 103 GN=I544_0610 PE=4 SV=1;>tr|X8DUW3|X8DUW3_MYCAB L,D-transpeptidase catalytic domain protein OS=Mycobacterium abscessus subsp. bolletii 1513 GN=I540_3671 PE=4	I544_0610	60	7	21.1	25.75	402710000	348070000	253600000	355290000	36610000	31643000	23054000	32299000	9	9	8	3	1359670000	29	123606000
X8EG98;X8D219;X7XI64;X7VXD5;X7UV90;T2RB97;I9IC19;I9FFV0;I9DDA8;I8YTL9;I8VLY6;I8MT47;I8MS68;I8MGF8;I8LRG5;I8KQR8;I8JIP4;I0PKP1;I0P4S9;B1MG22;I9JLS0;I8YKZ9;I8V7Z9;I8USC5;I8PM31;I8JKB4;I8I303;I8FEY3;X8DIV2;X8BS15;X7WKV3;X7W7X5;V6ZZ91;V6Z751;S7NY77;I9E546;I9C416;I8XCC0;I8WJC7;I8KIM1;I8DI76;I8C3A0;H0IT36;H0IEM0;G6X218;A0A060KXD7;I9IQP6;I9F4I4;I9BZK1;I9B7Q7;I9ATZ0;I8T6S1;I8PMC1;I8PAN4;I8GXK2;R4UHL1;I9C…	X8EG98;X8D219;X7XI64;X7VXD5;X7UV90;T2RB97;I9IC19;I9FFV0;I9DDA8;I8YTL9;I8VLY6;I8MT47;I8MS68;I8MGF8;I8LRG5;I8KQR8;I8JIP4;I0PKP1;I0P4S9;B1MG22;I9JLS0;I8YKZ9;I8V7Z9;I8USC5;I8PM31;I8JKB4;I8I303;I8FEY3;X8DIV2;X8BS15;X7WKV3;X7W7X5;V6ZZ91;V6Z751;S7NY77;I9E546;I9C416;I8XCC0;I8WJC7;I8KIM1;I8DI76;I8C3A0;H0IT36;H0IEM0;G6X218;A0A060KXD7;I9IQP6;I9F4I4;I9BZK1;I9B7Q7;I9ATZ0;I8T6S1;I8PMC1;I8PAN4;I8GXK2;R4UHL1;I9C…	>tr|X8EG98|X8EG98_MYCAB Nitroreductase family protein OS=Mycobacterium abscessus 103 GN=I544_1244 PE=4 SV=1;>tr|X8D219|X8D219_MYCAB Nitroreductase family protein OS=Mycobacterium abscessus 1948 GN=I542_2526 PE=4 SV=1;>tr|X7XI64|X7XI64_MYCAB Nitroreductase	I544_1244	61	13	74.1	23.936	309920000	232250000	226490000	459110000	30992000	23225000	22649000	45911000	18	17	20	14	1227770000	69	122777000
H0IP35;X8DM29;S7P469;I9EQ75;I8WUA9;I8LFS4;I8IAD6;I8ESF4;I8DZD7;H0I9X9;G6X6V1;X8E952;X8CYG1;X8BXX5;X7XLC0;X7X3C5;X7WHN2;X7W238;X7VNI9;X7USR2;V6ZQA0;V6ZG24;T0B115;R4UR83;I9I3N1;I9I2E7;I9GWQ3;I9G3D2;I9D989;I9CJY8;I9B521;I9AN79;I8ZNF8;I8YA81;I8XWU9;I8X2B5;I8VQB4;I8SX99;I8Q7M2;I8Q0U0;I8PZ23;I8NX31;I8NUA4;I8LPI0;I8LHR2;I8KPY2;I8KH92;I8JTX3;I8HV88;I8H5P9;I8FZL0;I8FHK3;I8EXK7;I8BX93;I8BKR6;I0PWP3;I0PNI6;…	H0IP35;X8DM29;S7P469;I9EQ75;I8WUA9;I8LFS4;I8IAD6;I8ESF4;I8DZD7;H0I9X9;G6X6V1;X8E952;X8CYG1;X8BXX5;X7XLC0;X7X3C5;X7WHN2;X7W238;X7VNI9;X7USR2;V6ZQA0;V6ZG24;T0B115;R4UR83;I9I3N1;I9I2E7;I9GWQ3;I9G3D2;I9D989;I9CJY8;I9B521;I9AN79;I8ZNF8;I8YA81;I8XWU9;I8X2B5;I8VQB4;I8SX99;I8Q7M2;I8Q0U0;I8PZ23;I8NX31;I8NUA4;I8LPI0;I8LHR2;I8KPY2;I8KH92;I8JTX3;I8HV88;I8H5P9;I8FZL0;I8FHK3;I8EXK7;I8BX93;I8BKR6;I0PWP3;I0PNI6;…	>tr|H0IP35|H0IP35_MYCAB Putative VanY-type carboxypeptidase OS=Mycobacterium abscessus subsp. bolletii BD GN=MBOL_18890 PE=4 SV=1;>tr|X8DM29|X8DM29_MYCAB D-alanyl-D-alanine carboxypeptidase family protein OS=Mycobacterium abscessus subsp. bolletii 1513 GN=	MBOL_18890	60	5	88.3	12.841	219990000	154950000	185060000	175760000	36664000	25824000	30844000	29293000	6	7	7	7	735760000	27	122625000
X8EH19;X7XG16;X7X5K6;X7VTJ1;X7UU07;S9ZZL7;I9JK74;I9ILZ9;I9HPT0;I9HMV7;I9HKZ6;I9GCN6;I9DBL6;I9D636;I9ALZ8;I9AD43;I8YS20;I8VYR7;I8VHN1;I8VDR7;I8UX03;I8L044;I8JH76;I8EXC9;I8B7K0;I0PMI1;I0PDM9;B1MD62;H0IRQ2;X7WK24;X7W691;V6ZVK2;V6Z6J2;S7QNU0;R4UD67;I9JV22;I9JIR8;I9ENV4;I9ELG6;I9D486;I9C5V9;I8ZBR3;I8Y3W6;I8WPW0;I8WFA0;I8W8F5;I8UJ96;I8RMN0;I8QJ45;I8MBX1;I8LU55;I8H1X0;I8G2W7;I6Z322;H0ICY9;G6X4G2;X8BWQ5;…	X8EH19;X7XG16;X7X5K6;X7VTJ1;X7UU07;S9ZZL7;I9JK74;I9ILZ9;I9HPT0;I9HMV7;I9HKZ6;I9GCN6;I9DBL6;I9D636;I9ALZ8;I9AD43;I8YS20;I8VYR7;I8VHN1;I8VDR7;I8UX03;I8L044;I8JH76;I8EXC9;I8B7K0;I0PMI1;I0PDM9;B1MD62;H0IRQ2;X7WK24;X7W691;V6ZVK2;V6Z6J2;S7QNU0;R4UD67;I9JV22;I9JIR8;I9ENV4;I9ELG6;I9D486;I9C5V9;I8ZBR3;I8Y3W6;I8WPW0;I8WFA0;I8W8F5;I8UJ96;I8RMN0;I8QJ45;I8MBX1;I8LU55;I8H1X0;I8G2W7;I6Z322;H0ICY9;G6X4G2;X8BWQ5;…	>tr|X8EH19|X8EH19_MYCAB Polyribonucleotide nucleotidyltransferase OS=Mycobacterium abscessus 103 GN=pnp PE=3 SV=1;>tr|X7XG16|X7XG16_MYCAB Polyribonucleotide nucleotidyltransferase OS=Mycobacterium abscessus MAB_030201_1061 GN=pnp PE=3 SV=1;>tr|X7X5K6|X7X5K	pnp	62	44	61.7	79.792	1078000000	827100000	686210000	1070500000	35933000	27570000	22874000	35683000	55	55	47	59	3661810000	216	122060000
X8EG08;X8DQM7;X8D3D2;X8BMP6;X7X8E9;X7WKX5;X7W858;X7UVZ9;V6ZWB7;V6Z985;T2R6T3;S7NZW3;R4UPR0;I9IAT7;I9GLQ5;I9FRR7;I8Z1Z2;I8YJZ6;I8XLJ0;I8WRN6;I8VKX4;I8UWY0;I8UCF3;I8SGV0;I8S045;I8PRH6;I8PPJ6;I8PLE6;I8NAX4;I8MRC7;I8KSI4;I8KLQ1;I8KL70;I8JC00;I8J9E8;I8J6M2;I8IXI6;I8HCS4;I8H5W8;I8GG43;I8G522;I8FJT6;I8FE25;I8DX39;I8D6D1;I8CCP8;I8B8C8;I6Z3D9;I0PLS2;H0IDP0;G6X3N1;B1MDW9;X7VWC4;I9HJL6;I9D0J5;I8GWE2;H0IS94;…	X8EG08;X8DQM7;X8D3D2;X8BMP6;X7X8E9;X7WKX5;X7W858;X7UVZ9;V6ZWB7;V6Z985;T2R6T3;S7NZW3;R4UPR0;I9IAT7;I9GLQ5;I9FRR7;I8Z1Z2;I8YJZ6;I8XLJ0;I8WRN6;I8VKX4;I8UWY0;I8UCF3;I8SGV0;I8S045;I8PRH6;I8PPJ6;I8PLE6;I8NAX4;I8MRC7;I8KSI4;I8KLQ1;I8KL70;I8JC00;I8J9E8;I8J6M2;I8IXI6;I8HCS4;I8H5W8;I8GG43;I8G522;I8FJT6;I8FE25;I8DX39;I8D6D1;I8CCP8;I8B8C8;I6Z3D9;I0PLS2;H0IDP0;G6X3N1;B1MDW9;X7VWC4;I9HJL6;I9D0J5;I8GWE2;H0IS94	>tr|X8EG08|X8EG08_MYCAB Electron transfer flavodomain protein OS=Mycobacterium abscessus 103 GN=I544_0819 PE=4 SV=1;>tr|X8DQM7|X8DQM7_MYCAB Electron transfer flavodomain protein OS=Mycobacterium abscessus subsp. bolletii 1513 GN=I540_3905 PE=4 SV=1;>tr|X8D	I544_0819	61	13	55	31.823	494390000	374510000	336730000	857830000	29082000	22030000	19808000	50460000	25	22	23	24	2063460000	94	121380000
X8EPE2;X8DB02;X8BYN3;X7XNB2;X7X0T9;X7WTI4;X7WCZ8;X7VKG4;X7V6T9;V6ZPD9;S9ZW79;S7QMP0;R4UR25;I9J1J9;I9HQ27;I9ETU2;I9DSW0;I9CJA0;I9CA43;I9B634;I9B0Y3;I8ZS15;I8ZIA2;I8Z3S1;I8YIB8;I8XML0;I8XKA1;I8X5U4;I8X202;I8X1N5;I8U5V5;I8QHD8;I8Q994;I8MBQ0;I8M7Z3;I8M0G7;I8L457;I8KYR4;I8KWX5;I8KCB0;I8JYI2;I8IL52;I8II64;I8HTW3;I8G9S3;I8FN30;I8EZ99;I8E473;I8BKU0;I8BJ92;I6Y4C3;I0PSF2;I0PDW6;H0IL79;G6XBD4;B1MJJ1;H0I7H9;…	X8EPE2;X8DB02;X8BYN3;X7XNB2;X7X0T9;X7WTI4;X7WCZ8;X7VKG4;X7V6T9;V6ZPD9;S9ZW79;S7QMP0;R4UR25;I9J1J9;I9HQ27;I9ETU2;I9DSW0;I9CJA0;I9CA43;I9B634;I9B0Y3;I8ZS15;I8ZIA2;I8Z3S1;I8YIB8;I8XML0;I8XKA1;I8X5U4;I8X202;I8X1N5;I8U5V5;I8QHD8;I8Q994;I8MBQ0;I8M7Z3;I8M0G7;I8L457;I8KYR4;I8KWX5;I8KCB0;I8JYI2;I8IL52;I8II64;I8HTW3;I8G9S3;I8FN30;I8EZ99;I8E473;I8BKU0;I8BJ92;I6Y4C3;I0PSF2;I0PDW6;H0IL79;G6XBD4;B1MJJ1;H0I7H9;…	>tr|X8EPE2|X8EPE2_MYCAB Succinyl-CoA ligase [ADP-forming] subunit alpha OS=Mycobacterium abscessus 103 GN=sucD PE=3 SV=1;>tr|X8DB02|X8DB02_MYCAB Succinyl-CoA ligase [ADP-forming] subunit alpha OS=Mycobacterium abscessus 1948 GN=sucD PE=3 SV=1;>tr|X8BYN3|X8	sucD	60	13	74	30.837	456060000	414200000	356850000	452740000	32576000	29586000	25490000	32338000	24	22	31	22	1679850000	99	119990000
X8EQN4;X8D846;X8BQ19;X7V5Z0;S9ZNC8;I9IHQ5;I9I8X4;I9I6H6;I9GZW0;I9B2U6;I9A859;I8ZRL8;I8Z073;I8VMG1;I8U2T7;I8P8L7;I8N0H8;I8M7I3;I8LW37;I8L033;I8K892;I8J102;I8IKD2;I8BSX8;I0PEA9;I0P7S4;B1MJ64;X8E1V7;I8YI91;I8X6D2;I8MTG0;I8L380;I8I7N2;I8EJL2;I8DE16;I8CXH0;X7XLQ6;X7X153;X7VLP9;H0IKB6;X7WS16;X7WCY2;V6ZP08;V6ZG77;S7P6F9;R4U9Y3;I9K2A7;I9FXX4;I9EZW5;I9CBK6;I9B0K5;I8QCM9;I8JZ20;I8HX00;I8HSW4;I8GF17;I6Z836;…	X8EQN4;X8D846;X8BQ19;X7V5Z0;S9ZNC8;I9IHQ5;I9I8X4;I9I6H6;I9GZW0;I9B2U6;I9A859;I8ZRL8;I8Z073;I8VMG1;I8U2T7;I8P8L7;I8N0H8;I8M7I3;I8LW37;I8L033;I8K892;I8J102;I8IKD2;I8BSX8;I0PEA9;I0P7S4;B1MJ64;X8E1V7;I8YI91;I8X6D2;I8MTG0;I8L380;I8I7N2;I8EJL2;I8DE16;I8CXH0;X7XLQ6;X7X153;X7VLP9;H0IKB6;X7WS16;X7WCY2;V6ZP08;V6ZG77;S7P6F9;R4U9Y3;I9K2A7;I9FXX4;I9EZW5;I9CBK6;I9B0K5;I8QCM9;I8JZ20;I8HX00;I8HSW4;I8GF17;I6Z836;…	>tr|X8EQN4|X8EQN4_MYCAB Phosphoserine aminotransferase OS=Mycobacterium abscessus 103 GN=serC PE=3 SV=1;>tr|X8D846|X8D846_MYCAB Phosphoserine aminotransferase OS=Mycobacterium abscessus 1948 GN=serC PE=3 SV=1;>tr|X8BQ19|X8BQ19_MYCAB Phosphoserine aminotran	serC	60	13	72.2	39.368	426100000	354120000	404020000	598330000	28407000	23608000	26935000	39888000	23	20	20	28	1782570000	91	118838000
X8EJR0;X8D336;X8BZX9;X7XEL3;X7X883;X7VYH1;X7UY02;T2RBU2;I9ICW3;I9H798;I9G4W2;I9FBY3;I9E9Q4;I9A0S3;I8YUP6;I8VT30;I8V9D2;I8UZ28;I8UTK0;I8UT70;I8P6N4;I8N5E1;I8MK94;I8MB35;I8IGZ5;I8I3R8;I8FK38;I0PX07;I0P6E8;H0ITP8;H0IFD8;B1MHP2;X8DKL4;X7WLS1;X7W896;V7A0D4;V6ZBC2;S7QG48;R4UFY4;I9F5H7;I9E5B2;I9E223;I9C4R8;I9AUJ8;I8Z6Z2;I8XQN0;I8W7K1;I8PHE4;I8PGW9;I8LT67;I8KL68;I8HYI1;I8H9F0;I8GYF6;I8GDB4;I8DV90;I8CDV3;…	X8EJR0;X8D336;X8BZX9;X7XEL3;X7X883;X7VYH1;X7UY02;T2RBU2;I9ICW3;I9H798;I9G4W2;I9FBY3;I9E9Q4;I9A0S3;I8YUP6;I8VT30;I8V9D2;I8UZ28;I8UTK0;I8UT70;I8P6N4;I8N5E1;I8MK94;I8MB35;I8IGZ5;I8I3R8;I8FK38;I0PX07;I0P6E8;H0ITP8;H0IFD8;B1MHP2;X8DKL4;X7WLS1;X7W896;V7A0D4;V6ZBC2;S7QG48;R4UFY4;I9F5H7;I9E5B2;I9E223;I9C4R8;I9AUJ8;I8Z6Z2;I8XQN0;I8W7K1;I8PHE4;I8PGW9;I8LT67;I8KL68;I8HYI1;I8H9F0;I8GYF6;I8GDB4;I8DV90;I8CDV3;…	>tr|X8EJR0|X8EJR0_MYCAB 2,3-bisphosphoglycerate-dependent phosphoglycerate mutase OS=Mycobacterium abscessus 103 GN=gpmA PE=3 SV=1;>tr|X8D336|X8D336_MYCAB 2,3-bisphosphoglycerate-dependent phosphoglycerate mutase OS=Mycobacterium abscessus 1948 GN=gpmA PE=	gpmA	59	19	64.1	28.063	532560000	376430000	347130000	758630000	31327000	22143000	20419000	44625000	29	27	21	29	2014750000	106	118514000
X7WBL5;V6ZE69;I9F1K6;I8Q982;I8PQV9;I8L131;I8J6C7;X8EKJ9;X8DGD7;X8D5H9;X8BU27;X7WRM0;X7V231;V6ZNX1;T2R9H6;S7P971;R4UFN1;I9GY00;I9BV85;I9BKC9;I9BJB8;I8XYY3;I8XMW7;I8WGK7;I8S5J3;I8QKQ3;I8PV57;I8NG04;I8MHL7;I8LUH9;I8LDH8;I8LCZ5;I8L073;I8ITZ8;I8IS76;I8IR25;I8GRL3;I8FM81;I8F8Y7;I8EJN7;I8DCK6;I8D2Z1;I8C4H0;I6YDS2;I0PUE7;I0PCX7;H0I4M4;G6XAF5;B1MEE6;H0IIM8;X7XCI9;X7WX06;X7VIJ8;I9IFP0;I9HYL0;I8VUV7;I8VNP9;…	X7WBL5;V6ZE69;I9F1K6;I8Q982;I8PQV9;I8L131;I8J6C7;X8EKJ9;X8DGD7;X8D5H9;X8BU27;X7WRM0;X7V231;V6ZNX1;T2R9H6;S7P971;R4UFN1;I9GY00;I9BV85;I9BKC9;I9BJB8;I8XYY3;I8XMW7;I8WGK7;I8S5J3;I8QKQ3;I8PV57;I8NG04;I8MHL7;I8LUH9;I8LDH8;I8LCZ5;I8L073;I8ITZ8;I8IS76;I8IR25;I8GRL3;I8FM81;I8F8Y7;I8EJN7;I8DCK6;I8D2Z1;I8C4H0;I6YDS2;I0PUE7;I0PCX7;H0I4M4;G6XAF5;B1MEE6;H0IIM8;X7XCI9;X7WX06;X7VIJ8;I9IFP0;I9HYL0;I8VUV7;I8VNP9;…	>tr|X7WBL5|X7WBL5_MYCAB Uncharacterized protein OS=Mycobacterium abscessus MAB_082312_2272 GN=L831_4886 PE=4 SV=1;>tr|V6ZE69|V6ZE69_MYCAB Uncharacterized protein OS=Mycobacterium abscessus MAB_082312_2258 GN=L830_3719 PE=4 SV=1;>tr|I9F1K6|I9F1K6_MYCAB Nucl	L831_4886	59	8	58.6	21.419	240070000	255410000	200080000	246680000	30008000	31926000	25011000	30835000	10	12	7	9	942240000	38	117780000
X7VFI4;X8EHV1;X8DJ08;X8D3P8;X8C1U6;X7XFG7;X7X7N1;X7WK63;X7W8B2;X7VUV4;X7UUJ6;V6ZV20;V6Z7V1;T2RBN9;S7NWH8;R4UEA4;I9J7V1;I9IBJ5;I9HJY3;I9HHC5;I9FFP7;I9F3L9;I9DZM7;I9DBV0;I9C4B7;I9BNR5;I9ATC7;I9A598;I8Z614;I8XZB3;I8X9Y5;I8W8A5;I8V7F4;I8URV0;I8RYK9;I8PQ07;I8PFC5;I8N3S4;I8MG35;I8LLK9;I8LFD9;I8KU51;I8KJE4;I8JI71;I8JCM4;I8J716;I8I0C6;I8H7W1;I8GFE7;I8ELC2;I8EBW3;I8DH26;I8CDY2;I6ZC11;I0PLA7;I0PBE3;H0ISR1;…	X7VFI4;X8EHV1;X8DJ08;X8D3P8;X8C1U6;X7XFG7;X7X7N1;X7WK63;X7W8B2;X7VUV4;X7UUJ6;V6ZV20;V6Z7V1;T2RBN9;S7NWH8;R4UEA4;I9J7V1;I9IBJ5;I9HJY3;I9HHC5;I9FFP7;I9F3L9;I9DZM7;I9DBV0;I9C4B7;I9BNR5;I9ATC7;I9A598;I8Z614;I8XZB3;I8X9Y5;I8W8A5;I8V7F4;I8URV0;I8RYK9;I8PQ07;I8PFC5;I8N3S4;I8MG35;I8LLK9;I8LFD9;I8KU51;I8KJE4;I8JI71;I8JCM4;I8J716;I8I0C6;I8H7W1;I8GFE7;I8ELC2;I8EBW3;I8DH26;I8CDY2;I6ZC11;I0PLA7;I0PBE3;H0ISR1;…	>tr|X7VFI4|X7VFI4_MYCAB Cell division ATP-binding protein FtsE (Fragment) OS=Mycobacterium abscessus MAB_110811_1470 GN=L835_4839 PE=3 SV=1;>tr|X8EHV1|X8EHV1_MYCAB Cell division ATP-binding protein FtsE OS=Mycobacterium abscessus 103 GN=ftsE PE=3 SV=1;>tr|	L835_4839	60	12	74	24.942	443790000	334100000	288270000	455000000	34138000	25700000	22175000	35000000	30	21	13	19	1521160000	83	117013000
X7XK08;X7X8A0;X7WLX8;X7W7Y8;X7UVV1;V6ZUH5;I9IAN2;I9C8Y3;I9BYF8;I8QUI5;I8IFF2;I8FI07;I6Z3A6;I0PSK6;I0PLY3;X7VW61;X8EGZ9;X8DWQ0;X8D369;V6Z5A8;T2R7X6;S7QMH7;I9HK97;I9HHW5;I9HCD0;I9G9U4;I9FRJ3;I9FGD0;I9EIY6;I9CZS5;I8W5E4;I8UC90;I8PVP1;I8PR69;I8PAK5;I8NLL4;I8N3B2;I8M257;I8LNG1;I8L0N2;I8KJI3;I8JBU3;I8J1G1;I8IXB6;I8I275;I8GUM7;I8G4U8;I8FC13;I8ECS5;I8DS89;I8D4Z5;I8B868;H0ISH5;G6X3V2;B1MDR1;I8UWR9;X8BS29;…	X7XK08;X7X8A0;X7WLX8;X7W7Y8;X7UVV1;V6ZUH5;I9IAN2;I9C8Y3;I9BYF8;I8QUI5;I8IFF2;I8FI07;I6Z3A6;I0PSK6;I0PLY3;X7VW61;X8EGZ9;X8DWQ0;X8D369;V6Z5A8;T2R7X6;S7QMH7;I9HK97;I9HHW5;I9HCD0;I9G9U4;I9FRJ3;I9FGD0;I9EIY6;I9CZS5;I8W5E4;I8UC90;I8PVP1;I8PR69;I8PAK5;I8NLL4;I8N3B2;I8M257;I8LNG1;I8L0N2;I8KJI3;I8JBU3;I8J1G1;I8IXB6;I8I275;I8GUM7;I8G4U8;I8FC13;I8ECS5;I8DS89;I8D4Z5;I8B868;H0ISH5;G6X3V2;B1MDR1;I8UWR9;X8BS29;…	>tr|X7XK08|X7XK08_MYCAB Phosphoglycerate dehydrogenase OS=Mycobacterium abscessus MAB_030201_1061 GN=serA PE=3 SV=1;>tr|X7X8A0|X7X8A0_MYCAB Phosphoglycerate dehydrogenase OS=Mycobacterium abscessus MAB_030201_1075 GN=serA PE=3 SV=1;>tr|X7WLX8|X7WLX8_MYCAB	serA	59	26	79.4	54.468	866530000	616070000	590040000	961890000	33328000	23695000	22694000	36996000	39	34	40	38	3034530000	151	116713000
S9ZSX6;I0PSQ3;I0PH77;B1MBU8;S7QMN3;R4UEI7;I6ZEL5;G6X5V0;X8EDZ7;X8DSL6;X8CZH3;X8BW98;X7XN91;X7X3Y3;X7WHI4;X7W5Y2;X7VTD9;X7UUR5;V6ZS42;V6ZLM4;I9HXM4;I9HVW5;I9F8V1;I9EK29;I9CFU0;I9C5Z4;I9BRG1;I9AKJ5;I9ABI1;I8YQK4;I8XTZ3;I8WV07;I8W1H8;I8VCF9;I8V4Z8;I8S8V9;I8PVQ1;I8PLU3;I8NXS2;I8NVV4;I8MVA1;I8LKE6;I8L6R8;I8L1K1;I8KRJ9;I8JIZ2;I8ING0;I8IC11;I8GJU4;I8EUE0;I8DXM1;I8DL72;I8CPA4;I8BHS0;H0IQP6;H0IBX4;I9JTT4;…	S9ZSX6;I0PSQ3;I0PH77;B1MBU8;S7QMN3;R4UEI7;I6ZEL5;G6X5V0;X8EDZ7;X8DSL6;X8CZH3;X8BW98;X7XN91;X7X3Y3;X7WHI4;X7W5Y2;X7VTD9;X7UUR5;V6ZS42;V6ZLM4;I9HXM4;I9HVW5;I9F8V1;I9EK29;I9CFU0;I9C5Z4;I9BRG1;I9AKJ5;I9ABI1;I8YQK4;I8XTZ3;I8WV07;I8W1H8;I8VCF9;I8V4Z8;I8S8V9;I8PVQ1;I8PLU3;I8NXS2;I8NVV4;I8MVA1;I8LKE6;I8L6R8;I8L1K1;I8KRJ9;I8JIZ2;I8ING0;I8IC11;I8GJU4;I8EUE0;I8DXM1;I8DL72;I8CPA4;I8BHS0;H0IQP6;H0IBX4;I9JTT4;…	>tr|S9ZSX6|S9ZSX6_MYCAB Pyruvate kinase OS=Mycobacterium abscessus V06705 GN=M879_03975 PE=3 SV=1;>tr|I0PSQ3|I0PSQ3_MYCAB Pyruvate kinase OS=Mycobacterium abscessus M94 GN=S7W_08628 PE=3 SV=1;>tr|I0PH77|I0PH77_MYCAB Pyruvate kinase OS=Mycobacterium abscess	M879_03975	59	27	76.1	50.573	754120000	614920000	554250000	931350000	30165000	24597000	22170000	37254000	43	42	39	44	2854640000	168	114186000
X8EKB0;X8D8E4;X7XN67;X7WWM8;X7VJE4;X7UZH5;T2RA28;I9H647;I9GZK3;I9GD89;I9EC33;I9D0M0;I8YXH1;I8VBL7;I8P9E4;I8NI00;I8MQ64;I8M9X4;I8L8H7;I8KCQ8;I8IFC8;I8FIG7;I8FD31;I8E9G8;I8B324;I8AXI4;I0PFZ5;H0IX76;B1ME42;X8BU36;X7WPA7;X7WCF9;V6ZNJ8;V6ZDS7;S7P9D6;R4UKF2;I9E8A5;I9C2W8;I9BW62;I9BLC9;I9BGW2;I8YT87;I8UAG1;I8PUU6;I8PQH3;I8K7E4;I6Z6R3;I0PTF7;G6XDI0;H0II51;X8DIR4;I8Z1W6;I8XEQ0;I8X7W7;I8WL74;I8MQP4;I8KN12;…	X8EKB0;X8D8E4;X7XN67;X7WWM8;X7VJE4;X7UZH5;T2RA28;I9H647;I9GZK3;I9GD89;I9EC33;I9D0M0;I8YXH1;I8VBL7;I8P9E4;I8NI00;I8MQ64;I8M9X4;I8L8H7;I8KCQ8;I8IFC8;I8FIG7;I8FD31;I8E9G8;I8B324;I8AXI4;I0PFZ5;H0IX76;B1ME42;X8BU36;X7WPA7;X7WCF9;V6ZNJ8;V6ZDS7;S7P9D6;R4UKF2;I9E8A5;I9C2W8;I9BW62;I9BLC9;I9BGW2;I8YT87;I8UAG1;I8PUU6;I8PQH3;I8K7E4;I6Z6R3;I0PTF7;G6XDI0;H0II51;X8DIR4;I8Z1W6;I8XEQ0;I8X7W7;I8WL74;I8MQP4;I8KN12;…	>tr|X8EKB0|X8EKB0_MYCAB 6-phosphogluconate dehydrogenase, decarboxylating OS=Mycobacterium abscessus 103 GN=I544_2631 PE=3 SV=1;>tr|X8D8E4|X8D8E4_MYCAB 6-phosphogluconate dehydrogenase, decarboxylating OS=Mycobacterium abscessus 1948 GN=I542_3912 PE=3 SV=1	I544_2631	59	16	62	31.624	469520000	343920000	283280000	571080000	31301000	22928000	18886000	38072000	25	18	18	20	1667800000	81	111187000
X8EKB7;X8DE86;X7WP67;X7WA34;X7VWJ6;V7A0J0;V6Z9N6;T2RAK2;S7QDQ2;I9J7W5;I9E266;I9CT56;I9C0N1;I8Y507;I8WKE7;I8W581;I8QP46;I8PH22;I8K9V2;I8J3X1;I8HFH5;I8GYL1;I8G5H9;I8EJX1;I8E7K8;I8DC50;I8D9X5;I8BYL5;I0P696;G6X9R9;B1MIF4;A0A060KWJ0;X8D528;X8C147;X7XAY0;X7XA82;X7UY58;I9J4P4;I9ID12;I9H9A4;I9GDG8;I9FBV1;I9EDV2;I9DEB9;I9CY78;I8YV07;I8WHR1;I8VFQ8;I8V9I6;I8UZ76;I8UTI3;I8PH42;I8MPN5;I8KNX4;I8FLY8;I0PXB2;H0I…	X8EKB7;X8DE86;X7WP67;X7WA34;X7VWJ6;V7A0J0;V6Z9N6;T2RAK2;S7QDQ2;I9J7W5;I9E266;I9CT56;I9C0N1;I8Y507;I8WKE7;I8W581;I8QP46;I8PH22;I8K9V2;I8J3X1;I8HFH5;I8GYL1;I8G5H9;I8EJX1;I8E7K8;I8DC50;I8D9X5;I8BYL5;I0P696;G6X9R9;B1MIF4;A0A060KWJ0;X8D528;X8C147;X7XAY0;X7XA82;X7UY58;I9J4P4;I9ID12;I9H9A4;I9GDG8;I9FBV1;I9EDV2;I9DEB9;I9CY78;I8YV07;I8WHR1;I8VFQ8;I8V9I6;I8UZ76;I8UTI3;I8PH42;I8MPN5;I8KNX4;I8FLY8;I0PXB2;H0I…	>tr|X8EKB7|X8EKB7_MYCAB Uncharacterized protein OS=Mycobacterium abscessus 103 GN=I544_1735 PE=4 SV=1;>tr|X8DE86|X8DE86_MYCAB Uncharacterized protein OS=Mycobacterium abscessus subsp. bolletii 1513 GN=I540_4918 PE=4 SV=1;>tr|X7WP67|X7WP67_MYCAB Uncharacter	I544_1735	58	6	82.7	8.8803	146410000	119770000	92873000	196590000	29281000	23953000	18575000	39318000	9	8	6	7	555643000	30	111127000
X8EDZ0;X8CZG4;X7WHH3;X7W5X5;X7UUQ5;V6ZTX6;V6ZLL7;S9ZT02;S7QMM3;R4UEI0;I9JTS4;I9JII6;I9HXF9;I9HUB4;I9GPC6;I9F8U3;I9EK21;I9CFT4;I9BRF2;I9AKI6;I9ABH0;I8YQJ5;I8TV59;I8S8V0;I8RGU5;I8PVP4;I8LKC0;I8L1J2;I8KNU2;I8INF1;I8GP64;I8G1N0;I8EUD2;I6Z287;H0IQN6;H0IBW4;G6X197;B1MBT8;X8DQ42;X8BXF2;X7XEZ5;X7X3X2;X7VTC0;I9HMJ7;I9EB24;I8XUL2;I8XU09;I8WUU1;I8WSZ6;I8VCE8;I8V4Y7;I8SCZ7;I8NVU7;I8DT82;I8CJ59;I8BHR0;I0PSP3;…	X8EDZ0;X8CZG4;X7WHH3;X7W5X5;X7UUQ5;V6ZTX6;V6ZLL7;S9ZT02;S7QMM3;R4UEI0;I9JTS4;I9JII6;I9HXF9;I9HUB4;I9GPC6;I9F8U3;I9EK21;I9CFT4;I9BRF2;I9AKI6;I9ABH0;I8YQJ5;I8TV59;I8S8V0;I8RGU5;I8PVP4;I8LKC0;I8L1J2;I8KNU2;I8INF1;I8GP64;I8G1N0;I8EUD2;I6Z287;H0IQN6;H0IBW4;G6X197;B1MBT8;X8DQ42;X8BXF2;X7XEZ5;X7X3X2;X7VTC0;I9HMJ7;I9EB24;I8XUL2;I8XU09;I8WUU1;I8WSZ6;I8VCE8;I8V4Y7;I8SCZ7;I8NVU7;I8DT82;I8CJ59;I8BHR0;I0PSP3;…	>tr|X8EDZ0|X8EDZ0_MYCAB SnoaL-like domain protein OS=Mycobacterium abscessus 103 GN=I544_0053 PE=4 SV=1;>tr|X8CZG4|X8CZG4_MYCAB SnoaL-like domain protein OS=Mycobacterium abscessus 1948 GN=I542_1345 PE=4 SV=1;>tr|X7WHH3|X7WHH3_MYCAB SnoaL-like domain prote	I544_0053	58	7	55.3	18.369	182060000	122370000	102070000	257820000	30344000	20395000	17012000	42970000	6	10	6	11	664320000	33	110721000
X8EJB2;X7XLJ0;X7X947;X7VWF1;X7UXY6;T2RC03;I9JLT6;I9IBV3;I9HHD6;I9DCG7;I8V8A2;I8NBV9;I8N4D0;I8MM49;I8MHU1;I8LS84;I8LG37;I8KL52;I8KJZ6;I8JE45;I8JD33;I8I0P0;I8FKV3;I8FD35;I8AZT3;I0PKP8;I0P4T6;H0IT29;B1MG15;X8DF20;X7WN41;X7W740;V6ZXA7;V6Z6H2;S7QF14;R4UYJ5;I9F467;I9E4A4;I9B762;I9ATH4;I8Z8S7;I8RGZ5;I8RBB4;I8PL10;I8PFT4;I8MKZ1;I8M8B4;I8LWC5;I8KZL4;I8J370;I8HXG6;I8GW04;I8C451;I8BZL8;I6Z3U5;G6X225;H0IEL3;…	X8EJB2;X7XLJ0;X7X947;X7VWF1;X7UXY6;T2RC03;I9JLT6;I9IBV3;I9HHD6;I9DCG7;I8V8A2;I8NBV9;I8N4D0;I8MM49;I8MHU1;I8LS84;I8LG37;I8KL52;I8KJZ6;I8JE45;I8JD33;I8I0P0;I8FKV3;I8FD35;I8AZT3;I0PKP8;I0P4T6;H0IT29;B1MG15;X8DF20;X7WN41;X7W740;V6ZXA7;V6Z6H2;S7QF14;R4UYJ5;I9F467;I9E4A4;I9B762;I9ATH4;I8Z8S7;I8RGZ5;I8RBB4;I8PL10;I8PFT4;I8MKZ1;I8M8B4;I8LWC5;I8KZL4;I8J370;I8HXG6;I8GW04;I8C451;I8BZL8;I6Z3U5;G6X225;H0IEL3;…	>tr|X8EJB2|X8EJB2_MYCAB Isocitrate dehydrogenase, NADP-dependent OS=Mycobacterium abscessus 103 GN=I544_1237 PE=4 SV=1;>tr|X7XLJ0|X7XLJ0_MYCAB Isocitrate dehydrogenase, NADP-dependent OS=Mycobacterium abscessus MAB_030201_1061 GN=L828_1488 PE=4 SV=1;>tr|X7	I544_1237	64	42	71	82.185	1283300000	1060300000	825590000	1347700000	31301000	25862000	20136000	32870000	66	71	61	65	4516890000	263	110169000
X8EDD4;X8DSV0;X8C197;X7XBB1;X7X5L6;X7WI20;X7W543;X7VUQ5;X7UUW6;V6ZWE3;V6ZFN3;T0B5X6;S7P0K0;R4UN33;I9HXB8;I9HVR2;I9GPI8;I9G101;I9ELY2;I9EKG0;I9CG90;I9BRU0;I9B7K5;I9AKH5;I8ZFM4;I8Z0C9;I8Y200;I8X8T5;I8X0U3;I8WPX6;I8WN48;I8WEM5;I8V537;I8UI87;I8SD40;I8Q2F4;I8PY88;I8PSV9;I8NM16;I8MK95;I8LPU2;I8KRH8;I8K2B8;I8JAN8;I8IJX5;I8IA46;I8HG92;I8G3I7;I8EBK0;I8DEA9;I8BEA0;I6YHK8;I0PT26;H0IC96;G6X5G7;B1MC85;H0IQV3;…	X8EDD4;X8DSV0;X8C197;X7XBB1;X7X5L6;X7WI20;X7W543;X7VUQ5;X7UUW6;V6ZWE3;V6ZFN3;T0B5X6;S7P0K0;R4UN33;I9HXB8;I9HVR2;I9GPI8;I9G101;I9ELY2;I9EKG0;I9CG90;I9BRU0;I9B7K5;I9AKH5;I8ZFM4;I8Z0C9;I8Y200;I8X8T5;I8X0U3;I8WPX6;I8WN48;I8WEM5;I8V537;I8UI87;I8SD40;I8Q2F4;I8PY88;I8PSV9;I8NM16;I8MK95;I8LPU2;I8KRH8;I8K2B8;I8JAN8;I8IJX5;I8IA46;I8HG92;I8G3I7;I8EBK0;I8DEA9;I8BEA0;I6YHK8;I0PT26;H0IC96;G6X5G7;B1MC85;H0IQV3;…	>tr|X8EDD4|X8EDD4_MYCAB Triosephosphate isomerase OS=Mycobacterium abscessus 103 GN=tpiA PE=3 SV=1;>tr|X8DSV0|X8DSV0_MYCAB Triosephosphate isomerase OS=Mycobacterium abscessus subsp. bolletii 1513 GN=tpiA PE=3 SV=1;>tr|X8C197|X8C197_MYCAB Triosephosphate i	tpiA	60	15	74.3	27.268	508600000	379000000	339060000	425210000	33907000	25267000	22604000	28347000	27	32	21	20	1651870000	100	110125000
X8EL23;X8DKC7;X8D4N0;X8BXN0;X7XGE3;X7WV52;X7WMP6;X7W8G6;X7VPT9;X7UZC5;V6ZX46;V6ZA58;I9J8F4;I9IDP8;I9FCF9;I9F5R0;I8YVE8;I8YMN2;I8XYQ0;I8XL76;I8XBV5;I8WTC9;I8WHU8;I8UZK5;I8TDR4;I8SJH7;I8QAI2;I8PHI8;I8P7E3;I8NUZ7;I8MG42;I8LHB9;I8L6N1;I8L3A4;I8KQS9;I8KPB9;I8JVG2;I8JEM2;I8J4U8;I8I481;I8HZK7;I8HG89;I8H8D8;I8GXK8;I8GL27;I8FES2;I8FAX7;I8EQW2;I8BXZ7;I8AW53;I6ZH37;I0P5U2;G6XA85;I0PXR8;T2RBU9;S7QE24;R4UJ68;…	X8EL23;X8DKC7;X8D4N0;X8BXN0;X7XGE3;X7WV52;X7WMP6;X7W8G6;X7VPT9;X7UZC5;V6ZX46;V6ZA58;I9J8F4;I9IDP8;I9FCF9;I9F5R0;I8YVE8;I8YMN2;I8XYQ0;I8XL76;I8XBV5;I8WTC9;I8WHU8;I8UZK5;I8TDR4;I8SJH7;I8QAI2;I8PHI8;I8P7E3;I8NUZ7;I8MG42;I8LHB9;I8L6N1;I8L3A4;I8KQS9;I8KPB9;I8JVG2;I8JEM2;I8J4U8;I8I481;I8HZK7;I8HG89;I8H8D8;I8GXK8;I8GL27;I8FES2;I8FAX7;I8EQW2;I8BXZ7;I8AW53;I6ZH37;I0P5U2;G6XA85;I0PXR8;T2RBU9;S7QE24;R4UJ68;…	>tr|X8EL23|X8EL23_MYCAB Fructose-bisphosphate aldolase, class II OS=Mycobacterium abscessus 103 GN=fbaA PE=4 SV=1;>tr|X8DKC7|X8DKC7_MYCAB Fructose-bisphosphate aldolase, class II OS=Mycobacterium abscessus subsp. bolletii 1513 GN=fbaA PE=4 SV=1;>tr|X8D4N0|	fbaA	60	20	79.8	36.893	625790000	428570000	486080000	647000000	31290000	21429000	24304000	32350000	30	30	27	30	2187440000	117	109373000
X8EI38;X8DP60;X8D1T3;X8BUP7;X7XBJ5;X7X7B8;X7WJV6;X7W6Z9;X7VUH8;X7UU94;V6ZUP8;V6Z5I8;T2R6V3;S7NZP6;R4UUU5;I9JMP6;I9JKY7;I9HEI0;I9EF45;I9E4A9;I9DZA5;I9D1B3;I9BYM0;I9BN62;I9BB87;I9ASU1;I9A4X4;I8ZYT3;I8YQA2;I8Y0A6;I8XMR0;I8WYV0;I8W2Y7;I8VYN2;I8V745;I8V1Q3;I8UPN9;I8NME9;I8NKW0;I8MK74;I8LXW9;I8LB17;I8K339;I8IBW9;I8I059;I8HBD7;I8EBN7;I8E755;I8CJ71;I8C007;I8AYS8;I8ASW6;I6YII1;I0PWX1;I0PLS1;H0IS95;H0IDP1;…	X8EI38;X8DP60;X8D1T3;X8BUP7;X7XBJ5;X7X7B8;X7WJV6;X7W6Z9;X7VUH8;X7UU94;V6ZUP8;V6Z5I8;T2R6V3;S7NZP6;R4UUU5;I9JMP6;I9JKY7;I9HEI0;I9EF45;I9E4A9;I9DZA5;I9D1B3;I9BYM0;I9BN62;I9BB87;I9ASU1;I9A4X4;I8ZYT3;I8YQA2;I8Y0A6;I8XMR0;I8WYV0;I8W2Y7;I8VYN2;I8V745;I8V1Q3;I8UPN9;I8NME9;I8NKW0;I8MK74;I8LXW9;I8LB17;I8K339;I8IBW9;I8I059;I8HBD7;I8EBN7;I8E755;I8CJ71;I8C007;I8AYS8;I8ASW6;I6YII1;I0PWX1;I0PLS1;H0IS95;H0IDP1;…	>tr|X8EI38|X8EI38_MYCAB Electron transfer flavodomain protein OS=Mycobacterium abscessus 103 GN=I544_0820 PE=4 SV=1;>tr|X8DP60|X8DP60_MYCAB Electron transfer flavodomain protein OS=Mycobacterium abscessus subsp. bolletii 1513 GN=I540_3906 PE=4 SV=1;>tr|X8D	I544_0820	59	19	85.2	27.586	360030000	337650000	260310000	572350000	25716000	24118000	18594000	40882000	25	25	24	25	1530340000	99	109310000
X8ELW5;X8D9C7;X7XH86;X7WY61;X7WW87;X7WDY0;X7VIK9;X7V4R7;V6ZLR8;V6ZBE4;T2R8T0;S7QNJ1;R4U8S2;I9JGV7;I9F310;I9E8N3;I9DXS8;I9DNA4;I9BK07;I9ALS5;I8X8I3;I8WES4;I8WE85;I8W306;I8TL71;I8QIX3;I8QHP0;I8Q959;I8PW89;I8NRY6;I8NCJ4;I8N310;I8L6V9;I8KXS6;I8KGB1;I8JNR8;I8I7Z1;I8HR13;I8HJF1;I8F8U0;I8EHS9;I8BR00;I6Z7I7;I0PVA2;I0PBM0;H0IJF6;G6XEC9;B1MGT3;X8E293;X8C081;I8YE08;I8Y268;I8XPZ2;I8WQM8;I8KYE2;I8ITN3;I8F5W6;…	X8ELW5;X8D9C7;X7XH86;X7WY61;X7WW87;X7WDY0;X7VIK9;X7V4R7;V6ZLR8;V6ZBE4;T2R8T0;S7QNJ1;R4U8S2;I9JGV7;I9F310;I9E8N3;I9DXS8;I9DNA4;I9BK07;I9ALS5;I8X8I3;I8WES4;I8WE85;I8W306;I8TL71;I8QIX3;I8QHP0;I8Q959;I8PW89;I8NRY6;I8NCJ4;I8N310;I8L6V9;I8KXS6;I8KGB1;I8JNR8;I8I7Z1;I8HR13;I8HJF1;I8F8U0;I8EHS9;I8BR00;I6Z7I7;I0PVA2;I0PBM0;H0IJF6;G6XEC9;B1MGT3;X8E293;X8C081;I8YE08;I8Y268;I8XPZ2;I8WQM8;I8KYE2;I8ITN3;I8F5W6;…	>tr|X8ELW5|X8ELW5_MYCAB Inorganic pyrophosphatase OS=Mycobacterium abscessus 103 GN=ppa PE=3 SV=1;>tr|X8D9C7|X8D9C7_MYCAB Inorganic pyrophosphatase OS=Mycobacterium abscessus 1948 GN=ppa PE=3 SV=1;>tr|X7XH86|X7XH86_MYCAB Inorganic pyrophosphatase OS=Mycoba	ppa	59	11	59.9	18.203	204190000	182670000	138550000	346080000	25524000	22834000	17318000	43260000	15	17	12	15	871490000	59	108936000
X8EHP4;X8DTF2;X8CZQ9;X8BYL0;X7XI42;X7X7X5;X7WLB8;X7W7F5;X7VW11;X7UVF8;V6ZUS6;V6Z4Z2;S9ZZV0;S7QI24;R4UDD7;I9GLY5;I9FSJ6;I9FG74;I9CCG7;I9C9M3;I9ARQ1;I8ZY92;I8Z7W9;I8YJJ1;I8XPS8;I8X1V7;I8WPW9;I8W530;I8VKC3;I8V6K9;I8UBX2;I8R0S1;I8PP35;I8PLG4;I8NKC2;I8MRJ1;I8MP36;I8KZE2;I8KCF7;I8JIG9;I8J150;I8IBK0;I8I6Q8;I8HZS0;I8GFI4;I8FVL1;I8EJS7;I8EBB5;I8DT26;I8DKN9;I8AYA2;I8ASD0;I6YIA2;I0PR60;I0PM89;H0IRX1;H0ID80;…	X8EHP4;X8DTF2;X8CZQ9;X8BYL0;X7XI42;X7X7X5;X7WLB8;X7W7F5;X7VW11;X7UVF8;V6ZUS6;V6Z4Z2;S9ZZV0;S7QI24;R4UDD7;I9GLY5;I9FSJ6;I9FG74;I9CCG7;I9C9M3;I9ARQ1;I8ZY92;I8Z7W9;I8YJJ1;I8XPS8;I8X1V7;I8WPW9;I8W530;I8VKC3;I8V6K9;I8UBX2;I8R0S1;I8PP35;I8PLG4;I8NKC2;I8MRJ1;I8MP36;I8KZE2;I8KCF7;I8JIG9;I8J150;I8IBK0;I8I6Q8;I8HZS0;I8GFI4;I8FVL1;I8EJS7;I8EBB5;I8DT26;I8DKN9;I8AYA2;I8ASD0;I6YIA2;I0PR60;I0PM89;H0IRX1;H0ID80;…	>tr|X8EHP4|X8EHP4_MYCAB 30S ribosomal protein S2 OS=Mycobacterium abscessus 103 GN=rpsB PE=3 SV=1;>tr|X8DTF2|X8DTF2_MYCAB 30S ribosomal protein S2 OS=Mycobacterium abscessus subsp. bolletii 1513 GN=rpsB PE=3 SV=1;>tr|X8CZQ9|X8CZQ9_MYCAB 30S ribosomal prote	rpsB	65	17	62.8	30.458	476980000	368640000	316160000	461540000	31799000	24576000	21077000	30769000	31	28	24	34	1623320000	117	108221000
X8EK12;X8D6H0;X7UZG2;S9ZZY4;I9HCF0;I9HBE0;I9G688;I9FBM7;I9DEQ5;I9A295;I8ZWH1;I8YNI8;I8YMG6;I8UUQ1;I8UN69;I8S3F7;I8NGY8;I8NEF8;I8M879;I8LH58;I8JET4;I8BBY8;I8B2D0;I0PPM8;I0PGN6;B1MKX2;X8BQI4;X7XMZ0;X7WVU4;X7VIE6;X7WP73;X7W9K6;V6ZYN7;V6ZAY3;S7NWB1;I9JES9;I9J967;I9F6Q9;I9E6K8;I9B6J5;I8T959;I8QW71;I8HAQ5;I8H390;I8FS87;I6Z524;G6XC17;R4UHD4;H0IVX7;X8DE09;I8ZAI4;I8XGB1;I8WD28;I8MMM3;I8KVQ8;I8I0Z3;I8DCM3;…	X8EK12;X8D6H0;X7UZG2;S9ZZY4;I9HCF0;I9HBE0;I9G688;I9FBM7;I9DEQ5;I9A295;I8ZWH1;I8YNI8;I8YMG6;I8UUQ1;I8UN69;I8S3F7;I8NGY8;I8NEF8;I8M879;I8LH58;I8JET4;I8BBY8;I8B2D0;I0PPM8;I0PGN6;B1MKX2;X8BQI4;X7XMZ0;X7WVU4;X7VIE6;X7WP73;X7W9K6;V6ZYN7;V6ZAY3;S7NWB1;I9JES9;I9J967;I9F6Q9;I9E6K8;I9B6J5;I8T959;I8QW71;I8HAQ5;I8H390;I8FS87;I6Z524;G6XC17;R4UHD4;H0IVX7;X8DE09;I8ZAI4;I8XGB1;I8WD28;I8MMM3;I8KVQ8;I8I0Z3;I8DCM3;…	>tr|X8EK12|X8EK12_MYCAB O-methyltransferase OS=Mycobacterium abscessus 103 GN=I544_2198 PE=4 SV=1;>tr|X8D6H0|X8D6H0_MYCAB O-methyltransferase OS=Mycobacterium abscessus 1948 GN=I542_3460 PE=4 SV=1;>tr|X7UZG2|X7UZG2_MYCAB O-methyltransferase OS=Mycobacteriu	I544_2198	59	14	86	22.654	332760000	318710000	289050000	571300000	23768000	22765000	20646000	40807000	23	23	22	27	1511820000	95	107986000
I8LNY6;I0PN39;X7XG38;X7V665;X8BY94;S9ZW14;I9II86;I9I659;I9H0M9;I8ZRT7;I8Z0G0;I8X7M9;I8WBA5;I8VRP7;I8VMP4;I8STB5;I8NJ09;I8L0C5;I8K8L5;I8JTY6;I8J162;I8GDP5;I0PE30;X8E1R4;X7WU36;V6ZDD8;X8D9Y0;X7VK84;I8K4A6;X8EPA1;S7P6B7;I8ID09;I8E4W5;I8DYG4;I8D1J3;B1MJE4;I9A8E0;I8F5R7;H0I6W3;H0IKR7;X7WD59;V6ZME7;R4UA67;I9K2M1;I9FY39;I9EZK8;I9CKG1;I9CBS2;I9B0T6;I8ZKV9;I8Z2R5;I8YE78;I8WKS0;I8HX53;I8GE89;I8DIC5;I8CWG7;…	I8LNY6;I0PN39;X7XG38;X7V665;X8BY94;S9ZW14;I9II86;I9I659;I9H0M9;I8ZRT7;I8Z0G0;I8X7M9;I8WBA5;I8VRP7;I8VMP4;I8STB5;I8NJ09;I8L0C5;I8K8L5;I8JTY6;I8J162;I8GDP5;I0PE30;X8E1R4;X7WU36;V6ZDD8;X8D9Y0;X7VK84;I8K4A6;X8EPA1;S7P6B7;I8ID09;I8E4W5;I8DYG4;I8D1J3;B1MJE4;I9A8E0;I8F5R7;H0I6W3;H0IKR7;X7WD59;V6ZME7;R4UA67;I9K2M1;I9FY39;I9EZK8;I9CKG1;I9CBS2;I9B0T6;I8ZKV9;I8Z2R5;I8YE78;I8WKS0;I8HX53;I8GE89;I8DIC5;I8CWG7;…	>tr|I8LNY6|I8LNY6_MYCAB Mce protein, Mce5A (Fragment) OS=Mycobacterium abscessus 3A-0122-R GN=MA3A0122R_1099 PE=4 SV=1;>tr|I0PN39|I0PN39_MYCAB Putative MCE family protein (Fragment) OS=Mycobacterium abscessus M94 GN=S7W_13514 PE=4 SV=1;>tr|X7XG38|X7XG38_MY	MA3A0122R_1099	137	20	73.5	44.883	656980000	558820000	509230000	956090000	26279000	22353000	20369000	38244000	37	38	43	24	2681120000	142	107245000
X8E7K7;X8CWF4;I9JQ89;I8VWV8;I8VPZ4;I8NM70;I8HLR7;I8H396;I8GI03;I8G0J0;I8BKK4;X8BW55;X7XH61;X7USW6;I9I2T2;I9ANE8;I8SDY7;X7X2K5;X7VPZ1;T2R8E7;I9HZG2;I9HP10;I9GNM9;I9G3U4;I9FQ17;I9EPL0;I8W4X1;I8IPM7;I8FH11;I8F4G9;I8EY07;I0PW90;I0PN80;B1MAJ7;X8DNR7;X7WG85;X7W4J2;V6ZSP4;V6ZH59;I8YB15;I8XXH4;I8Q841;I8PYJ4;I8KHS7;I8JUD8;I8HVQ1;I8CU73;I8CPQ5;H0IP83;H0IA84;A0A060KZE6;S7QR40;R4UU20;I8Y8P7;I8WW68;I8JTN9;I8I…	X8E7K7;X8CWF4;I9JQ89;I8VWV8;I8VPZ4;I8NM70;I8HLR7;I8H396;I8GI03;I8G0J0;I8BKK4;X8BW55;X7XH61;X7USW6;I9I2T2;I9ANE8;I8SDY7;X7X2K5;X7VPZ1;T2R8E7;I9HZG2;I9HP10;I9GNM9;I9G3U4;I9FQ17;I9EPL0;I8W4X1;I8IPM7;I8FH11;I8F4G9;I8EY07;I0PW90;I0PN80;B1MAJ7;X8DNR7;X7WG85;X7W4J2;V6ZSP4;V6ZH59;I8YB15;I8XXH4;I8Q841;I8PYJ4;I8KHS7;I8JUD8;I8HVQ1;I8CU73;I8CPQ5;H0IP83;H0IA84;A0A060KZE6;S7QR40;R4UU20;I8Y8P7;I8WW68;I8JTN9;I8I…	>tr|X8E7K7|X8E7K7_MYCAB Sec-independent protein translocase protein TatA OS=Mycobacterium abscessus 103 GN=tatA PE=3 SV=1;>tr|X8CWF4|X8CWF4_MYCAB Sec-independent protein translocase protein TatA OS=Mycobacterium abscessus 1948 GN=tatA PE=3 SV=1;>tr|I9JQ89|	tatA	59	3	62.2	8.7961	55086000	64726000	43516000	50896000	27543000	32363000	21758000	25448000	10	11	12	9	214224000	42	107112000
X7WKV1;X7W762;V6ZTT3;V6ZGT3;I9CG66;I8R6J2;I8QTY9;I8JJT6;I8HID9;H0IRM4;H0ICW2;X8EH92;X8D002;X8BTV0;X7XIF0;X7X7H5;X7VTP0;X7UV15;T0B4C5;S7P1W8;R4UNZ0;I9JV33;I9IM28;I9HKV1;I9F9U3;I9EEH3;I8X3L0;I8VHE3;I8V544;I8PT02;I8PNT7;I8NZ38;I8MWE8;I8LSF7;I8LDR2;I8KM33;I8JM91;I8IB97;I8I6W9;I8G4C1;I8FYR9;I8FQK2;I8EB38;I8BF22;I8B7Q4;I0PDK1;G6X4J0;B1MD34;A0A060L4B5;I8Y2H3;I8XT51;I8X8F1;I8NR02;I8LAR0;I8KYQ6;I8KTX7;I8I…	X7WKV1;X7W762;V6ZTT3;V6ZGT3;I9CG66;I8R6J2;I8QTY9;I8JJT6;I8HID9;H0IRM4;H0ICW2;X8EH92;X8D002;X8BTV0;X7XIF0;X7X7H5;X7VTP0;X7UV15;T0B4C5;S7P1W8;R4UNZ0;I9JV33;I9IM28;I9HKV1;I9F9U3;I9EEH3;I8X3L0;I8VHE3;I8V544;I8PT02;I8PNT7;I8NZ38;I8MWE8;I8LSF7;I8LDR2;I8KM33;I8JM91;I8IB97;I8I6W9;I8G4C1;I8FYR9;I8FQK2;I8EB38;I8BF22;I8B7Q4;I0PDK1;G6X4J0;B1MD34;A0A060L4B5;I8Y2H3;I8XT51;I8X8F1;I8NR02;I8LAR0;I8KYQ6;I8KTX7;I8I…	>tr|X7WKV1|X7WKV1_MYCAB Uncharacterized protein OS=Mycobacterium abscessus MAB_091912_2455 GN=L834_2879 PE=4 SV=1;>tr|X7W762|X7W762_MYCAB Uncharacterized protein OS=Mycobacterium abscessus MAB_082312_2272 GN=L831_2953 PE=4 SV=1;>tr|V6ZTT3|V6ZTT3_MYCAB Unch	L834_2879	59	5	46.3	15.874	320510000	252940000	240990000	41629000	40064000	31617000	30123000	5203600	3	5	6	3	856069000	17	107007600
X8EH50;X8D488;X8BYT7;X7XBF0;X7X8V9;X7WLM9;X7W7S2;X7VXD8;X7UXD0;V6ZX53;V6Z862;T2RBE7;S7NWR4;R4UVV7;I9J9Z2;I9HJN3;I9GAQ2;I9FKX6;I9F4D0;I9E4Y2;I9BZA4;I9BBJ0;I9A5L7;I8ZZH9;I8Z4K2;I8XQC7;I8X8I0;I8WE67;I8W323;I8UXV5;I8URX5;I8T6K4;I8SHM0;I8S0V5;I8RX93;I8PYE3;I8NEA4;I8MSC0;I8MPZ3;I8MJ57;I8LN27;I8KGT5;I8J9K0;I8HFH1;I8GXA7;I8G5W3;I8ELW0;I8EDK5;I8E7Q0;I8C189;I8B9B3;I6ZG20;I0PQF2;I0PKV2;H0IUH4;H0IEF2;G6X2G7;…	X8EH50;X8D488;X8BYT7;X7XBF0;X7X8V9;X7WLM9;X7W7S2;X7VXD8;X7UXD0;V6ZX53;V6Z862;T2RBE7;S7NWR4;R4UVV7;I9J9Z2;I9HJN3;I9GAQ2;I9FKX6;I9F4D0;I9E4Y2;I9BZA4;I9BBJ0;I9A5L7;I8ZZH9;I8Z4K2;I8XQC7;I8X8I0;I8WE67;I8W323;I8UXV5;I8URX5;I8T6K4;I8SHM0;I8S0V5;I8RX93;I8PYE3;I8NEA4;I8MSC0;I8MPZ3;I8MJ57;I8LN27;I8KGT5;I8J9K0;I8HFH1;I8GXA7;I8G5W3;I8ELW0;I8EDK5;I8E7Q0;I8C189;I8B9B3;I6ZG20;I0PQF2;I0PKV2;H0IUH4;H0IEF2;G6X2G7;…	>tr|X8EH50|X8EH50_MYCAB Putative propionyl-CoA carboxylase beta chain 5 OS=Mycobacterium abscessus 103 GN=I544_1181 PE=4 SV=1;>tr|X8D488|X8D488_MYCAB Putative propionyl-CoA carboxylase beta chain 5 OS=Mycobacterium abscessus 1948 GN=I542_2452 PE=4 SV=1;>tr	I544_1181	60	24	62.8	59.027	602710000	511320000	463860000	771380000	27396000	23242000	21085000	35063000	46	43	48	42	2349270000	179	106786000
X7XP20;I8N333;X8EHC8;X8DW13;X8D1E5;X8BUI2;X7X5S7;X7WLR4;X7W7R0;X7VVY7;X7UUF5;V6ZVV9;V6Z5M9;T0B673;S7QM94;R4UPE3;I9JPR7;I9JKH2;I9IAE9;I9HN14;I9FGA6;I9E2Y4;I9DC00;I9CVT8;I9CB29;I9BLI5;I9AS85;I9A4E9;I8ZY42;I8Z4S8;I8YSC2;I8YS14;I8Y5G9;I8XL22;I8XFV8;I8WWS4;I8WEH0;I8WA32;I8VWN1;I8V2P8;I8UWH9;I8UHC5;I8S5I9;I8QKM8;I8MLQ3;I8LER2;I8KLA9;I8JJW1;I8JHX2;I8JBK5;I8HI48;I8B7Y7;I0PT55;I0PM68;H0IRZ7;H0IDA3;G6X444;…	X7XP20;I8N333;X8EHC8;X8DW13;X8D1E5;X8BUI2;X7X5S7;X7WLR4;X7W7R0;X7VVY7;X7UUF5;V6ZVV9;V6Z5M9;T0B673;S7QM94;R4UPE3;I9JPR7;I9JKH2;I9IAE9;I9HN14;I9FGA6;I9E2Y4;I9DC00;I9CVT8;I9CB29;I9BLI5;I9AS85;I9A4E9;I8ZY42;I8Z4S8;I8YSC2;I8YS14;I8Y5G9;I8XL22;I8XFV8;I8WWS4;I8WEH0;I8WA32;I8VWN1;I8V2P8;I8UWH9;I8UHC5;I8S5I9;I8QKM8;I8MLQ3;I8LER2;I8KLA9;I8JJW1;I8JHX2;I8JBK5;I8HI48;I8B7Y7;I0PT55;I0PM68;H0IRZ7;H0IDA3;G6X444;…	>tr|X7XP20|X7XP20_MYCAB Uncharacterized protein OS=Mycobacterium abscessus MAB_030201_1061 GN=L828_0979 PE=4 SV=1;>tr|I8N333|I8N333_MYCAB Uncharacterized protein OS=Mycobacterium abscessus 6G-0125-S GN=MA6G0125S_3393 PE=4 SV=1;>tr|X8EHC8|X8EHC8_MYCAB Uncha	L828_0979	59	3	41.2	9.009	130790000	87557000	72917000	133510000	32697000	21889000	18229000	33379000	8	11	10	5	424774000	34	106194000
X8ELF1;X8D3H7;X7XMH7;X7WWQ5;X7VI75;X7V085;I9J5L2;I9IE41;I9HFU4;I9H8F3;I9H7R0;I9FKB6;I9DEF4;I9A202;I8ZW67;I8YN78;I8VGS2;I8V069;I8S362;I8NE10;I8LIZ7;I8KAU0;I8JFF3;I8JF35;I8BBP6;I0PPW9;B1MK06;S9ZY64;X8BR46;I0PGD9;H0IWA5;X8DH05;X7WPS3;X7WB72;V6ZZE2;S7NV50;R4UH10;I9F640;I9BUI5;I9BFN4;I9AGT5;I8ZAG0;I8YTP3;I8TE70;I8PHZ2;I8M6H5;I8LYW1;I8L3D8;I8KL04;I8J599;I8HXD9;I8H8R2;I8GEV6;I8DWQ8;I8C887;I6Y9I6;H0IGW5;…	X8ELF1;X8D3H7;X7XMH7;X7WWQ5;X7VI75;X7V085;I9J5L2;I9IE41;I9HFU4;I9H8F3;I9H7R0;I9FKB6;I9DEF4;I9A202;I8ZW67;I8YN78;I8VGS2;I8V069;I8S362;I8NE10;I8LIZ7;I8KAU0;I8JFF3;I8JF35;I8BBP6;I0PPW9;B1MK06;S9ZY64;X8BR46;I0PGD9;H0IWA5;X8DH05;X7WPS3;X7WB72;V6ZZE2;S7NV50;R4UH10;I9F640;I9BUI5;I9BFN4;I9AGT5;I8ZAG0;I8YTP3;I8TE70;I8PHZ2;I8M6H5;I8LYW1;I8L3D8;I8KL04;I8J599;I8HXD9;I8H8R2;I8GEV6;I8DWQ8;I8C887;I6Y9I6;H0IGW5;…	>tr|X8ELF1|X8ELF1_MYCAB Short chain dehydrogenase family protein OS=Mycobacterium abscessus 103 GN=I544_2092 PE=3 SV=1;>tr|X8D3H7|X8D3H7_MYCAB Short chain dehydrogenase family protein OS=Mycobacterium abscessus 1948 GN=I542_3344 PE=3 SV=1;>tr|X7XMH7|X7XMH7	I544_2092	60	26	81	47.065	728690000	592730000	553650000	771780000	29147000	23709000	22146000	30871000	44	40	40	35	2646850000	159	105873000
X8EQX9;X8BUT2;X7XLJ7;X7WZT6;X7VM64;X7V8T9;S9ZW75;I9K605;I9I4T9;I9H0N4;I9FRW6;I9A851;I8SQ51;I8P2E2;I8N9J8;I8M5Y1;I8L3Q0;I8IUN2;I8GAZ6;I8F5W2;I0PSE6;I0PDX2;B1MJI5;I9J1G1;I9HTH8;I8VHT9;I8K5F6;I8JXM7;I8BTA1;X8D973;R4UNK2;X8DS70;X7WSL0;X7WF84;V6ZRC8;V6ZDI9;S7QMN7;I9JXW9;I9DNQ9;I9CP69;I8XS83;I8X5W0;I8X227;I8RIZ0;I8QA36;I8N1S0;I8LKA1;I8KUD9;I8K148;I8JU27;I8HPF5;I8GNT2;I8G8D1;I8EKA7;I8E3E2;I6Z8A7;G6XBE0;…	X8EQX9;X8BUT2;X7XLJ7;X7WZT6;X7VM64;X7V8T9;S9ZW75;I9K605;I9I4T9;I9H0N4;I9FRW6;I9A851;I8SQ51;I8P2E2;I8N9J8;I8M5Y1;I8L3Q0;I8IUN2;I8GAZ6;I8F5W2;I0PSE6;I0PDX2;B1MJI5;I9J1G1;I9HTH8;I8VHT9;I8K5F6;I8JXM7;I8BTA1;X8D973;R4UNK2;X8DS70;X7WSL0;X7WF84;V6ZRC8;V6ZDI9;S7QMN7;I9JXW9;I9DNQ9;I9CP69;I8XS83;I8X5W0;I8X227;I8RIZ0;I8QA36;I8N1S0;I8LKA1;I8KUD9;I8K148;I8JU27;I8HPF5;I8GNT2;I8G8D1;I8EKA7;I8E3E2;I6Z8A7;G6XBE0;…	>tr|X8EQX9|X8EQX9_MYCAB Glucose-6-phosphate isomerase OS=Mycobacterium abscessus 103 GN=pgi PE=3 SV=1;>tr|X8BUT2|X8BUT2_MYCAB Glucose-6-phosphate isomerase OS=Mycobacterium abscessus 21 GN=pgi PE=3 SV=1;>tr|X7XLJ7|X7XLJ7_MYCAB Glucose-6-phosphate isomerase	pgi	59	29	79.4	58.898	756370000	686640000	577770000	622800000	30255000	27466000	23111000	24912000	30	30	33	43	2643580000	136	105744000
X8ERB8;X8DU47;X8DBL1;X8BV48;X7V7C4;T2R8F8;I9I6J3;I9DMG4;I9DJT0;I9AAE7;I8XKC5;I8X4R0;I8X4B5;I8WDC4;I8WAV4;I8VSM6;I8VK41;I8SYP2;I8QB44;I8P3V1;I8NKK5;I8MZI3;I8LNP8;I8LKC4;I8KZY2;I8JT30;I8GCV8;I8F8E0;I8EZW9;I8E4H4;I8D6S7;I8CXP4;I8BJ68;I0PP75;H0I7V5;B1MKI1;X7XK17;X7X1B5;X7WRS6;X7WFP2;X7VKR7;V6ZS28;V6ZDG5;S7P5W5;R4UNX0;I9FUD7;I9EVM3;I9CJ52;I9CAE5;I9AY65;I8QN76;I8Q964;I8Q4E2;I8JX53;I8HUE9;I6YF93;I0P8R0;…	X8ERB8;X8DU47;X8DBL1;X8BV48;X7V7C4;T2R8F8;I9I6J3;I9DMG4;I9DJT0;I9AAE7;I8XKC5;I8X4R0;I8X4B5;I8WDC4;I8WAV4;I8VSM6;I8VK41;I8SYP2;I8QB44;I8P3V1;I8NKK5;I8MZI3;I8LNP8;I8LKC4;I8KZY2;I8JT30;I8GCV8;I8F8E0;I8EZW9;I8E4H4;I8D6S7;I8CXP4;I8BJ68;I0PP75;H0I7V5;B1MKI1;X7XK17;X7X1B5;X7WRS6;X7WFP2;X7VKR7;V6ZS28;V6ZDG5;S7P5W5;R4UNX0;I9FUD7;I9EVM3;I9CJ52;I9CAE5;I9AY65;I8QN76;I8Q964;I8Q4E2;I8JX53;I8HUE9;I6YF93;I0P8R0;…	>tr|X8ERB8|X8ERB8_MYCAB Putative enoyl-CoA hydratase echA8 OS=Mycobacterium abscessus 103 GN=I544_3896 PE=3 SV=1;>tr|X8DU47|X8DU47_MYCAB Putative enoyl-CoA hydratase echA8 OS=Mycobacterium abscessus subsp. bolletii 1513 GN=I540_1110 PE=3 SV=1;>tr|X8DBL1|X8	I544_3896	59	15	68.8	27.609	358460000	273670000	245390000	381280000	29871000	22806000	20450000	31773000	28	29	29	24	1258800000	110	104900000
X8EI12;X8D2V2;I8PEY4;X7XB46;X7X961;X7VQI6;X7UZP4;T2RA01;I9FAP5;I9DDW8;I8YMT4;I8WTK3;I8WPJ4;I8VA13;I8UU27;I8TLW7;I8S2M4;I8PC17;I8NG20;I8MCC9;I8LG50;I8LAS5;I8JEU6;I8FGG5;I8EDL6;I8B130;I0PXQ4;I0P5V5;B1MIU4;X8BXH7;I6ZH33;S7QDV4;R4UXN8;I9JDX1;I9E2I8;I9C9Y0;I9C157;I9BPX8;I8YR09;I8M4R4;I8KAA2;I8J4B1;I8HXF9;I8GI78;I8G5Y6;I8CJA1;I8C5X2;I8Z1W2;I8Y037;I8W2C4;I8D4W5;I9ISK0;X8DFX3;X7WPN7;X7WAE4;V7A0W4;V6Z884;…	X8EI12;X8D2V2;I8PEY4;X7XB46;X7X961;X7VQI6;X7UZP4;T2RA01;I9FAP5;I9DDW8;I8YMT4;I8WTK3;I8WPJ4;I8VA13;I8UU27;I8TLW7;I8S2M4;I8PC17;I8NG20;I8MCC9;I8LG50;I8LAS5;I8JEU6;I8FGG5;I8EDL6;I8B130;I0PXQ4;I0P5V5;B1MIU4;X8BXH7;I6ZH33;S7QDV4;R4UXN8;I9JDX1;I9E2I8;I9C9Y0;I9C157;I9BPX8;I8YR09;I8M4R4;I8KAA2;I8J4B1;I8HXF9;I8GI78;I8G5Y6;I8CJA1;I8C5X2;I8Z1W2;I8Y037;I8W2C4;I8D4W5;I9ISK0;X8DFX3;X7WPN7;X7WAE4;V7A0W4;V6Z884;…	>tr|X8EI12|X8EI12_MYCAB O-succinylhomoserine sulfhydrylase OS=Mycobacterium abscessus 103 GN=metZ PE=3 SV=1;>tr|X8D2V2|X8D2V2_MYCAB O-succinylhomoserine sulfhydrylase OS=Mycobacterium abscessus 1948 GN=metZ PE=3 SV=1;>tr|I8PEY4|I8PEY4_MYCAB O-succinylhomos	metZ	60	17	67.8	42.924	447650000	350610000	345320000	845090000	23561000	18453000	18175000	44479000	28	27	28	29	1988670000	112	104668000
X7X9D4;I9GL16;I9FFP2;I9ECS9;I8YKX9;I8WUL7;I8LFX5;X8EJ76;X8D1Y1;X8BYI2;X7XN84;X7VXA1;X7UVN6;T2RAY7;I9IBR5;I8YTL5;I8WY21;I8V863;I8UVE9;I8PQG3;I8PFU9;I8MRG6;I8JCZ6;I8ICL5;I8I0M4;I8FKN5;I8AZP4;I0PQD3;I0PKT6;B1MFB5;X8DKM3;S7QL19;R4UYG8;I9JCB3;I9BN74;I9B8N0;I8G5Y5;I8DAI9;I6ZG28;G6X263;H0ISZ0;X7WLQ9;X7W911;V6ZVB9;V6Z6Z9;I9JAA8;I9E0X0;I9CTB9;I9C5D4;I8XP26;I8W638;I8VZ55;I8L5X9;I8K8G9;I8J7F8;I8H6P2;I8ERB4;…	X7X9D4;I9GL16;I9FFP2;I9ECS9;I8YKX9;I8WUL7;I8LFX5;X8EJ76;X8D1Y1;X8BYI2;X7XN84;X7VXA1;X7UVN6;T2RAY7;I9IBR5;I8YTL5;I8WY21;I8V863;I8UVE9;I8PQG3;I8PFU9;I8MRG6;I8JCZ6;I8ICL5;I8I0M4;I8FKN5;I8AZP4;I0PQD3;I0PKT6;B1MFB5;X8DKM3;S7QL19;R4UYG8;I9JCB3;I9BN74;I9B8N0;I8G5Y5;I8DAI9;I6ZG28;G6X263;H0ISZ0;X7WLQ9;X7W911;V6ZVB9;V6Z6Z9;I9JAA8;I9E0X0;I9CTB9;I9C5D4;I8XP26;I8W638;I8VZ55;I8L5X9;I8K8G9;I8J7F8;I8H6P2;I8ERB4;…	>tr|X7X9D4|X7X9D4_MYCAB AsnC family protein OS=Mycobacterium abscessus MAB_030201_1075 GN=L829_4325 PE=4 SV=1;>tr|I9GL16|I9GL16_MYCAB Leucine-responsive regulatory protein OS=Mycobacterium abscessus 3A-0731 GN=MA3A0731_3953 PE=4 SV=1;>tr|I9FFP2|I9FFP2_MYCA	L829_4325	59	8	74.4	17.126	270920000	136070000	155830000	272040000	33865000	17008000	19479000	34005000	9	8	9	9	834860000	35	104357000
X8EIC9;X8D1X7;X8C379;X7XNS1;X7X889;X7UXT2;T2RC75;I9JLQ0;I9HIU1;I9GKK5;I9GAT4;I9EG75;I9DCC9;I9CVZ4;I9A5S5;I8UXM0;I8NLU8;I8NBR7;I8N483;I8MLQ0;I8ML57;I8KL05;I8KFU4;I8FCY3;I8B9I0;I8ATS0;I0PQD7;I0PKU0;B1MFB1;I9CT57;I8WE99;I8VZB4;I8MMB6;I8M9T3;I8EIZ5;I8DA04;I8C3B2;H0IEG8;H0ISY6;X7WLQ2;X7W907;V6ZVB4;S7QEY7;R4UYG5;I9JCA8;I9E0W8;I9C7S6;I9BN68;I8YTX3;I8K8G5;I8J7F3;I8H6N7;I8GGN1;I8G5Y1;I6Z3S1;G6X2E9;X8DGZ2;…	X8EIC9;X8D1X7;X8C379;X7XNS1;X7X889;X7UXT2;T2RC75;I9JLQ0;I9HIU1;I9GKK5;I9GAT4;I9EG75;I9DCC9;I9CVZ4;I9A5S5;I8UXM0;I8NLU8;I8NBR7;I8N483;I8MLQ0;I8ML57;I8KL05;I8KFU4;I8FCY3;I8B9I0;I8ATS0;I0PQD7;I0PKU0;B1MFB1;I9CT57;I8WE99;I8VZB4;I8MMB6;I8M9T3;I8EIZ5;I8DA04;I8C3B2;H0IEG8;H0ISY6;X7WLQ2;X7W907;V6ZVB4;S7QEY7;R4UYG5;I9JCA8;I9E0W8;I9C7S6;I9BN68;I8YTX3;I8K8G5;I8J7F3;I8H6N7;I8GGN1;I8G5Y1;I6Z3S1;G6X2E9;X8DGZ2;…	>tr|X8EIC9|X8EIC9_MYCAB ATP-grasp domain protein OS=Mycobacterium abscessus 103 GN=I544_1193 PE=4 SV=1;>tr|X8D1X7|X8D1X7_MYCAB ATP-grasp domain protein OS=Mycobacterium abscessus 1948 GN=I542_2466 PE=4 SV=1;>tr|X8C379|X8C379_MYCAB ATP-grasp domain protein	I544_1193	62	24	66.4	63.111	808700000	660660000	594470000	958320000	27886000	22781000	20499000	33045000	45	49	43	50	3022150000	187	104211000
X8EGE2;X8D1I8;X7UU43;I9HWL7;I9G0U8;I9FMA5;I9DME4;I8ZFI9;I8X8Y8;I8W2J1;I8VVV2;I8Q179;I8PW16;I8I687;I8FR95;I8EAA7;B1MC68;T0BCN9;X8DNR9;X8BLW1;I9D928;I8ZAC1;I8Y855;I8XQ74;I8WRD2;I8WLZ7;I8D992;I8CJR0;I0PT13;I0PHI8;X7XKD7;X7X4N4;X7VSH0;I9IL23;I8VGQ5;I8MNX2;I8JHN5;I8BEE9;I8B6J6;H0IQU1;X7WI12;X7W536;V6ZWD3;V6ZFM2;S7P0C2;R4UN25;I9ELX4;I9EKF1;I9CG78;I9BRT1;I8Z0J4;I8UI76;I8RFR6;I8PY75;I8GMM2;I8G3I1;I6ZAX6;…	X8EGE2;X8D1I8;X7UU43;I9HWL7;I9G0U8;I9FMA5;I9DME4;I8ZFI9;I8X8Y8;I8W2J1;I8VVV2;I8Q179;I8PW16;I8I687;I8FR95;I8EAA7;B1MC68;T0BCN9;X8DNR9;X8BLW1;I9D928;I8ZAC1;I8Y855;I8XQ74;I8WRD2;I8WLZ7;I8D992;I8CJR0;I0PT13;I0PHI8;X7XKD7;X7X4N4;X7VSH0;I9IL23;I8VGQ5;I8MNX2;I8JHN5;I8BEE9;I8B6J6;H0IQU1;X7WI12;X7W536;V6ZWD3;V6ZFM2;S7P0C2;R4UN25;I9ELX4;I9EKF1;I9CG78;I9BRT1;I8Z0J4;I8UI76;I8RFR6;I8PY75;I8GMM2;I8G3I1;I6ZAX6;…	>tr|X8EGE2|X8EGE2_MYCAB Transaldolase OS=Mycobacterium abscessus 103 GN=tal PE=3 SV=1;>tr|X8D1I8|X8D1I8_MYCAB Transaldolase OS=Mycobacterium abscessus 1948 GN=tal PE=3 SV=1;>tr|X7UU43|X7UU43_MYCAB Transaldolase OS=Mycobacterium abscessus MAB_110811_2726 GN	tal	59	21	73.5	40.808	643190000	483820000	396910000	754400000	29236000	21992000	18042000	34291000	37	34	36	34	2278320000	141	103561000
X8DI05;X8D1I2;X8BXV0;X7XN32;X7X7T8;X7WLB2;X7UXB7;V6ZWI5;T2RAU3;S7QLB6;R4UWA7;I9JM43;I9JCT0;I9IRA3;I9HIQ4;I9HCX7;I9GKK0;I9GBA0;I9DCQ9;I9CWG3;I9C0V8;I9BPL9;I8ZZZ3;I8YLE6;I8Y6C5;I8XSP6;I8XKT1;I8WYI0;I8WBE5;I8UYD0;I8Q969;I8PEZ9;I8NC65;I8KLG4;I8KJR2;I8K4A7;I8JTZ8;I8IYN9;I8GGU4;I8FL38;I8D7P3;I8C1B5;I8AUP1;I6ZGB6;I0PKC4;I0PJ24;G6X1I6;F8SQG3;F8SQG1;B1MGC7;X8EHJ8;X7W867;X7VWP5;V6Z6T4;I9ECU5;I9CSZ6;I8WAA9;…	X8DI05;X8D1I2;X8BXV0;X7XN32;X7X7T8;X7WLB2;X7UXB7;V6ZWI5;T2RAU3;S7QLB6;R4UWA7;I9JM43;I9JCT0;I9IRA3;I9HIQ4;I9HCX7;I9GKK0;I9GBA0;I9DCQ9;I9CWG3;I9C0V8;I9BPL9;I8ZZZ3;I8YLE6;I8Y6C5;I8XSP6;I8XKT1;I8WYI0;I8WBE5;I8UYD0;I8Q969;I8PEZ9;I8NC65;I8KLG4;I8KJR2;I8K4A7;I8JTZ8;I8IYN9;I8GGU4;I8FL38;I8D7P3;I8C1B5;I8AUP1;I6ZGB6;I0PKC4;I0PJ24;G6X1I6;F8SQG3;F8SQG1;B1MGC7;X8EHJ8;X7W867;X7VWP5;V6Z6T4;I9ECU5;I9CSZ6;I8WAA9;…	>tr|X8DI05|X8DI05_MYCAB 50S ribosomal protein L6 OS=Mycobacterium abscessus subsp. bolletii 1513 GN=rplF PE=3 SV=1;>tr|X8D1I2|X8D1I2_MYCAB 50S ribosomal protein L6 OS=Mycobacterium abscessus 1948 GN=rplF PE=3 SV=1;>tr|X8BXV0|X8BXV0_MYCAB 50S ribosomal prot	rplF	65	13	86	19.444	254630000	212730000	176090000	286110000	28292000	23636000	19566000	31790000	13	13	14	14	929560000	54	103284000
X8EI94;X8D0H7;X8C1U2;X7XK07;X7X7M2;X7VUU2;X7UWV9;I9JLB5;I9IQA4;I9HKD6;I9HDA3;I9GM06;I9GAB9;I9FP93;I9FFA7;I9CVH5;I8YSY1;I8PLB1;I8NDZ1;I8MJC9;I8JT52;I8J8E9;I8IFP5;I8FCG2;I8E689;I8AYZ0;I8ATU7;B1MET7;T2RB37;I0PLC9;I0PBD5;H0ISQ3;H0IE02;X8DGD0;I9CUE7;I8XJQ2;I8WJP1;I8W9W7;I8MNQ6;I8EJ85;I8D4E3;I8C1V3;R4UGZ7	X8EI94;X8D0H7;X8C1U2;X7XK07;X7X7M2;X7VUU2;X7UWV9;I9JLB5;I9IQA4;I9HKD6;I9HDA3;I9GM06;I9GAB9;I9FP93;I9FFA7;I9CVH5;I8YSY1;I8PLB1;I8NDZ1;I8MJC9;I8JT52;I8J8E9;I8IFP5;I8FCG2;I8E689;I8AYZ0;I8ATU7;B1MET7;T2RB37;I0PLC9;I0PBD5;H0ISQ3;H0IE02;X8DGD0;I9CUE7;I8XJQ2;I8WJP1;I8W9W7;I8MNQ6;I8EJ85;I8D4E3;I8C1V3;R4UGZ7	>tr|X8EI94|X8EI94_MYCAB 18 kDa heat shock protein OS=Mycobacterium abscessus 103 GN=hsp18 PE=3 SV=1;>tr|X8D0H7|X8D0H7_MYCAB 18 kDa heat shock protein OS=Mycobacterium abscessus 1948 GN=hsp18 PE=3 SV=1;>tr|X8C1U2|X8C1U2_MYCAB 18 kDa heat shock protein OS=My	hsp18	43	12	81.3	16.668	185550000	205650000	158820000	67472000	30926000	34275000	26470000	11245000	9	8	9	5	617492000	31	102916000
X8EP84;X8D7T3;X7XF11;X7WYE2;X7VJW8;X7V4Z3;S9ZYJ1;I9K7N8;I9GRE3;I9G226;I9DXZ1;I9B3F6;I8VMV6;I8NBC9;I8LS52;I8IR18;I8EI05;I0P7E7;B1MH06;I9HVM2;I8FZ97;I8F4N2;X8BRG8;I8X558;I8TQ85;I8NS42;I8KGI8;I8BS31;I8BR75;I0PJ42;X8E1U6;I9DUJ9;I8ZP91;I8XQ87;I8W4M5;I8E378;I8DVZ0;I8D2H3;I8CJ83;H0IK20;X7WUG4;X7WE61;V6ZLD6;V6ZCF0;S7P4J2;R4UH11;I9K3P5;I9FX10;I9F076;I9E8V8;I8YZJ5;I8RN38;I8I866;I8HML0;I8GG73;I8FT38;H0I5X4;…	X8EP84;X8D7T3;X7XF11;X7WYE2;X7VJW8;X7V4Z3;S9ZYJ1;I9K7N8;I9GRE3;I9G226;I9DXZ1;I9B3F6;I8VMV6;I8NBC9;I8LS52;I8IR18;I8EI05;I0P7E7;B1MH06;I9HVM2;I8FZ97;I8F4N2;X8BRG8;I8X558;I8TQ85;I8NS42;I8KGI8;I8BS31;I8BR75;I0PJ42;X8E1U6;I9DUJ9;I8ZP91;I8XQ87;I8W4M5;I8E378;I8DVZ0;I8D2H3;I8CJ83;H0IK20	>tr|X8EP84|X8EP84_MYCAB Uncharacterized protein OS=Mycobacterium abscessus 103 GN=I544_3278 PE=4 SV=1;>tr|X8D7T3|X8D7T3_MYCAB Uncharacterized protein OS=Mycobacterium abscessus 1948 GN=I542_4578 PE=4 SV=1;>tr|X7XF11|X7XF11_MYCAB Uncharacterized protein OS=	I544_3278	59	6	79.8	13.36	190950000	129780000	139240000	155800000	31824000	21631000	23206000	25967000	9	9	7	15	615770000	40	102628000
X8EKL7;X8DCZ7;X8D5P4;X8C0K1;X7XH95;X7XAK8;X7WLV8;X7WAD0;X7VWG8;X7UZ67;V7A0H4;V6Z7Q4;T2RA43;S7QDP5;R4UZR0;I9J8E0;I9J4M5;I9HCC5;I9H9C9;I9FCL4;I9F5N7;I9E5E2;I9E250;I9C740;I9BQG6;I9AUN6;I9A0V2;I8Z7T3;I8YUT2;I8XJ31;I8UTG1;I8PH02;I8NFI1;I8N5H4;I8MMH4;I8MCE3;I8LJH7;I8L614;I8KNV5;I8J8L4;I8IH17;I8I3U7;I8I1A1;I8H9I0;I8GGW9;I8FK77;I8D3D9;I8CBG1;I8C7K0;I8BXI2;I8BAH3;I8B0L0;I6ZGU6;I0PX41;I0P6B4;H0ITT2;H0IFH1;…	X8EKL7;X8DCZ7;X8D5P4;X8C0K1;X7XH95;X7XAK8;X7WLV8;X7WAD0;X7VWG8;X7UZ67;V7A0H4;V6Z7Q4;T2RA43;S7QDP5;R4UZR0;I9J8E0;I9J4M5;I9HCC5;I9H9C9;I9FCL4;I9F5N7;I9E5E2;I9E250;I9C740;I9BQG6;I9AUN6;I9A0V2;I8Z7T3;I8YUT2;I8XJ31;I8UTG1;I8PH02;I8NFI1;I8N5H4;I8MMH4;I8MCE3;I8LJH7;I8L614;I8KNV5;I8J8L4;I8IH17;I8I3U7;I8I1A1;I8H9I0;I8GGW9;I8FK77;I8D3D9;I8CBG1;I8C7K0;I8BXI2;I8BAH3;I8B0L0;I6ZGU6;I0PX41;I0P6B4;H0ITT2;H0IFH1;…	>tr|X8EKL7|X8EKL7_MYCAB Helix-turn-helix family protein OS=Mycobacterium abscessus 103 GN=I544_1716 PE=4 SV=1;>tr|X8DCZ7|X8DCZ7_MYCAB Helix-turn-helix family protein OS=Mycobacterium abscessus subsp. bolletii 1513 GN=I540_4894 PE=4 SV=1;>tr|X8D5P4|X8D5P4_M	I544_1716	59	6	54	15.045	213730000	124850000	135120000	242660000	30533000	17835000	19302000	34665000	11	10	9	8	716360000	38	102335000
X8EFG8;X8D0V6;X7UUZ9;T0A0Z4;I9JRZ1;I9GQP9;I9GJF1;I9D4B4;I9AC78;I8YQW2;I8SSH9;I8MYX0;I8MY01;I8L603;I8KSC9;I8FY08;I8EWD4;B1MC94;X7XAC5;X7VSU0;I9ILB6;I9HLL2;I8Y586;I8XRJ7;I8XBQ2;I8WPC4;I8WDS9;I8VGK1;I8NSD2;I8L7M9;I8JYV0;I8JJ97;I8I7Y9;I8B6V4;I0PT35;I0PHL0;X8BQ49;X8DUF1;X7X4Q4;X7WJ33;X7W6A2;V6ZTD9;V6ZF11;S7QH29;R4UEU4;I9JIT9;I9F975;I9B536;I9AQF8;I8ZCN8;I8JNC4;I8JLC0;I8HPN5;I8HDQ5;I8GZD9;H0ICA5;G6X5F8;…	X8EFG8;X8D0V6;X7UUZ9;T0A0Z4;I9JRZ1;I9GQP9;I9GJF1;I9D4B4;I9AC78;I8YQW2;I8SSH9;I8MYX0;I8MY01;I8L603;I8KSC9;I8FY08;I8EWD4;B1MC94;X7XAC5;X7VSU0;I9ILB6;I9HLL2;I8Y586;I8XRJ7;I8XBQ2;I8WPC4;I8WDS9;I8VGK1;I8NSD2;I8L7M9;I8JYV0;I8JJ97;I8I7Y9;I8B6V4;I0PT35;I0PHL0;X8BQ49;X8DUF1	>tr|X8EFG8|X8EFG8_MYCAB Uncharacterized protein OS=Mycobacterium abscessus 103 GN=I544_0215 PE=4 SV=1;>tr|X8D0V6|X8D0V6_MYCAB Uncharacterized protein OS=Mycobacterium abscessus 1948 GN=I542_1517 PE=4 SV=1;>tr|X7UUZ9|X7UUZ9_MYCAB Uncharacterized protein OS=	I544_0215	60	8	67.5	21.254	215450000	182240000	178430000	240130000	26932000	22780000	22304000	30017000	20	13	13	13	816250000	59	102033000
X7XMF1;X7W7G4;X7UVG9;R4UX07;I9JA48;I9C7P7;I8Z7Y2;I8UBW4;I8KCI6;I8HZS9;G6X460;X8EHQ3;X8DQ57;X8CZR7;X8BW26;X7VW20;T0BBN5;I9FSK5;I9D1B6;I8ZYA3;I8ZCC2;I8YJJ9;I8XSD1;I8WXD2;I8WQK7;I8WCF9;I8VKH3;I8V6L8;I8PP43;I8NKD3;I8MX02;I8MJZ5;I8MH62;I8LKY5;I8KGM8;I8JFM3;I8IBK9;I8EBC5;I8DC73;I8C7N5;I8AYB4;I8ASD4;I0PR68;I0PM81;B1MDG1;X7X5X9;X7WLC6;V6ZUT8;V6Z502;S7QIB3;I9CCH8;I9B819;I9ARR1;I8T9L5;I8R0S9;I8FVM2;H0ID90;…	X7XMF1;X7W7G4;X7UVG9;R4UX07;I9JA48;I9C7P7;I8Z7Y2;I8UBW4;I8KCI6;I8HZS9;G6X460;X8EHQ3;X8DQ57;X8CZR7;X8BW26;X7VW20;T0BBN5;I9FSK5;I9D1B6;I8ZYA3;I8ZCC2;I8YJJ9;I8XSD1;I8WXD2;I8WQK7;I8WCF9;I8VKH3;I8V6L8;I8PP43;I8NKD3;I8MX02;I8MJZ5;I8MH62;I8LKY5;I8KGM8;I8JFM3;I8IBK9;I8EBC5;I8DC73;I8C7N5;I8AYB4;I8ASD4;I0PR68;I0PM81;B1MDG1;X7X5X9;X7WLC6;V6ZUT8;V6Z502;S7QIB3;I9CCH8;I9B819;I9ARR1;I8T9L5;I8R0S9;I8FVM2;H0ID90;…	>tr|X7XMF1|X7XMF1_MYCAB Bacterial regulatory s, tetR family protein OS=Mycobacterium abscessus MAB_030201_1061 GN=L828_0966 PE=4 SV=1;>tr|X7W7G4|X7W7G4_MYCAB Bacterial regulatory s, tetR family protein OS=Mycobacterium abscessus MAB_082312_2272 GN=L831_308	L828_0966	59	13	80	24.274	362400000	264970000	232760000	462940000	27877000	20383000	17905000	35611000	25	22	22	28	1323070000	97	101776000
X8ENB5;T2R9C7;I9FCN8;I8VBY2;I8V1J6;I8UVT6;I8TPD3;I8MEA5;X8D7R4;X7UZ13;I9J753;I9IFM1;I9GZJ1;I9GE68;I9G7L9;I9DGK6;I9CZL7;I8YXE5;I8YPW6;I8WLD7;I8WKN6;I8FGT7;I8FB78;B1ME50	X8ENB5;T2R9C7;I9FCN8;I8VBY2;I8V1J6;I8UVT6;I8TPD3;I8MEA5;X8D7R4;X7UZ13;I9J753;I9IFM1;I9GZJ1;I9GE68;I9G7L9;I9DGK6;I9CZL7;I8YXE5;I8YPW6;I8WLD7;I8WKN6;I8FGT7;I8FB78;B1ME50	>tr|X8ENB5|X8ENB5_MYCAB Uncharacterized protein OS=Mycobacterium abscessus 103 GN=I544_2639 PE=4 SV=1;>tr|T2R9C7|T2R9C7_MYCAB Uncharacterized protein OS=Mycobacterium abscessus V06705 GN=M879_09045 PE=4 SV=1;>tr|I9FCN8|I9FCN8_MYCAB Uncharacterized protein	I544_2639	24	8	83.8	13.794	260220000	211450000	192460000	343350000	26022000	21145000	19246000	34335000	12	13	13	12	1007480000	50	100748000
X8EH70;X8DNI9;X8CZY6;X8BLU2;X7XEP7;X7X6C8;X7WIW1;X7W5D6;X7VVF6;X7UV01;V6ZTH2;V6ZES8;S9ZZH7;S7QNR7;I9JV20;I9JIR6;I9IM16;I9GLU8;I9EMY2;I9EKI8;I9EF44;I9D3X6;I9C976;I8Z999;I8Y175;I8XSR7;I8XCH3;I8WZY2;I8WZG2;I8WPQ8;I8VHD1;I8V532;I8QNL1;I8PNS4;I8NZ27;I8KV05;I8KR71;I8KEH6;I8IB87;I8I6V7;I8HQK3;I8H091;I8G4B1;I8FYQ7;I8FQI9;I8EB04;I8CG82;I8BF10;I8B7P0;I0PMM3;I0PDI7;H0ICU8;G6X4K4;B1MD20;A0A060L4C3;R4UNX8;I9G…	X8EH70;X8DNI9;X8CZY6;X8BLU2;X7XEP7;X7X6C8;X7WIW1;X7W5D6;X7VVF6;X7UV01;V6ZTH2;V6ZES8;S9ZZH7;S7QNR7;I9JV20;I9JIR6;I9IM16;I9GLU8;I9EMY2;I9EKI8;I9EF44;I9D3X6;I9C976;I8Z999;I8Y175;I8XSR7;I8XCH3;I8WZY2;I8WZG2;I8WPQ8;I8VHD1;I8V532;I8QNL1;I8PNS4;I8NZ27;I8KV05;I8KR71;I8KEH6;I8IB87;I8I6V7;I8HQK3;I8H091;I8G4B1;I8FYQ7;I8FQI9;I8EB04;I8CG82;I8BF10;I8B7P0;I0PMM3;I0PDI7;H0ICU8;G6X4K4;B1MD20;A0A060L4C3;R4UNX8;I9G…	>tr|X8EH70|X8EH70_MYCAB SnoaL-like domain protein OS=Mycobacterium abscessus 103 GN=I544_0503 PE=4 SV=1;>tr|X8DNI9|X8DNI9_MYCAB SnoaL-like domain protein OS=Mycobacterium abscessus subsp. bolletii 1513 GN=I540_3551 PE=4 SV=1;>tr|X8CZY6|X8CZY6_MYCAB SnoaL-l	I544_0503	59	9	67.3	16.726	214220000	179900000	166330000	437450000	21422000	17990000	16633000	43745000	21	15	17	15	997900000	68	99790000
X8EPW7;X8CVD7;X8BM14;X7XKT0;X7X314;X7VMN6;X7V1B7;T2R7C0;I9GC27;I9FTE9;I9ESS1;I9DHL5;I9AXA2;I8ZPC5;I8ZM08;I8W8S0;I8W3U9;I8VLC5;I8P620;I8N8U8;I8N690;I8MTJ1;I8KDQ6;I8ISI1;I8FV97;I8EWA4;I8BFT0;I0PTM2;B1MMU4;I0P9U2;R4UK37;H0IMM4;X7WR26;X7WEP2;V6ZR35;V6ZIN0;S7QKS5;I9JW70;I9EWM0;I9CQW3;I9CL60;I8QRS7;I8Q5B7;I8KVU3;I8JYA1;I8H5H5;I8GB16;I6YFR4;G6X8Y3;X8DR95;I8Z0Q1;I8YD36;I8YCQ2;I8X3G0;I8MG49;I8LJ49;I8IHH9;…	X8EPW7;X8CVD7;X8BM14;X7XKT0;X7X314;X7VMN6;X7V1B7;T2R7C0;I9GC27;I9FTE9;I9ESS1;I9DHL5;I9AXA2;I8ZPC5;I8ZM08;I8W8S0;I8W3U9;I8VLC5;I8P620;I8N8U8;I8N690;I8MTJ1;I8KDQ6;I8ISI1;I8FV97;I8EWA4;I8BFT0;I0PTM2;B1MMU4;I0P9U2;R4UK37;H0IMM4;X7WR26;X7WEP2;V6ZR35;V6ZIN0;S7QKS5;I9JW70;I9EWM0;I9CQW3;I9CL60;I8QRS7;I8Q5B7;I8KVU3;I8JYA1;I8H5H5;I8GB16;I6YFR4;G6X8Y3;X8DR95;I8Z0Q1;I8YD36;I8YCQ2;I8X3G0;I8MG49;I8LJ49;I8IHH9;…	>tr|X8EPW7|X8EPW7_MYCAB Aminopeptidase N OS=Mycobacterium abscessus 103 GN=pepN PE=4 SV=1;>tr|X8CVD7|X8CVD7_MYCAB Aminopeptidase N OS=Mycobacterium abscessus 1948 GN=pepN PE=4 SV=1;>tr|X8BM14|X8BM14_MYCAB Aminopeptidase N OS=Mycobacterium abscessus 21 GN=p	pepN	59	37	56.6	94.139	711340000	660270000	613210000	981270000	23711000	22009000	20440000	32709000	53	55	52	60	2966090000	220	98869000
X8EP40;X8DAL5;X8C151;X7XDJ1;X7WZE3;X7WTW2;X7WEW8;X7VJY0;X7V8E8;V6ZM66;V6ZG73;T0B1G2;S7P6Q2;R4UHX0;I9I630;I9HQT3;I9H0C2;I9GP83;I9EZC9;I9EU38;I9DYV2;I9DM37;I9CNW8;I9BAE0;I8XPD2;I8VRE9;I8V822;I8RND3;I8QH88;I8QDA5;I8QBT7;I8Q681;I8PNY8;I8NSY1;I8NI98;I8M0Y2;I8L0H4;I8K434;I8HL92;I8GC42;I8F5I0;I8BNQ6;I8BNM6;I0PEB3;I0P5N2;G6XBR5;B1MJ60;A0A060L751;X8E1H6;I8Y9V4;I8XLX3;I8N1W1;I8IBG1;I8EMU0;I8D210;I8CV45;I8C…	X8EP40;X8DAL5;X8C151;X7XDJ1;X7WZE3;X7WTW2;X7WEW8;X7VJY0;X7V8E8;V6ZM66;V6ZG73;T0B1G2;S7P6Q2;R4UHX0;I9I630;I9HQT3;I9H0C2;I9GP83;I9EZC9;I9EU38;I9DYV2;I9DM37;I9CNW8;I9BAE0;I8XPD2;I8VRE9;I8V822;I8RND3;I8QH88;I8QDA5;I8QBT7;I8Q681;I8PNY8;I8NSY1;I8NI98;I8M0Y2;I8L0H4;I8K434;I8HL92;I8GC42;I8F5I0;I8BNQ6;I8BNM6;I0PEB3;I0P5N2;G6XBR5;B1MJ60;A0A060L751;X8E1H6;I8Y9V4;I8XLX3;I8N1W1;I8IBG1;I8EMU0;I8D210;I8CV45;I8C…	>tr|X8EP40|X8EP40_MYCAB Peroxiredoxin, Ohr subfamily protein OS=Mycobacterium abscessus 103 GN=I544_3623 PE=4 SV=1;>tr|X8DAL5|X8DAL5_MYCAB Peroxiredoxin, Ohr subfamily protein OS=Mycobacterium abscessus 1948 GN=I542_4939 PE=4 SV=1;>tr|X8C151|X8C151_MYCAB P	I544_3623	59	7	57.1	14.722	173560000	161770000	98050000	158820000	28927000	26961000	16342000	26470000	7	5	6	6	592200000	24	98700000
X8EP59;X8E1Y0;X8DA85;X8C1F7;X7XKR1;X7WZH2;X7WWF1;X7WC28;X7VJU6;X7V6H6;V6ZN51;V6ZDK2;I9K7K8;I9JH01;I9J3F4;I9IGU7;I9HU04;I9GRB5;I9D1S0;I9CHF8;I9BF59;I9B3C9;I8ZQ86;I8YZ39;I8YF64;I8Y3H4;I8XK42;I8X6Y5;I8WAM6;I8VW11;I8VPY0;I8VMY2;I8Q8W4;I8PWD1;I8NJI9;I8N1X7;I8M3H6;I8L2I3;I8KXX6;I8JZU3;I8JDV1;I8J7G2;I8J045;I8ITY7;I8ILI8;I8HJI4;I8FZ72;I8F4J9;I8CG67;I8BS02;I6YE80;S7QUH7;H0I5U3;G6XEM0;B1MGX6;T0B0K3;R4U8Z8;…	X8EP59;X8E1Y0;X8DA85;X8C1F7;X7XKR1;X7WZH2;X7WWF1;X7WC28;X7VJU6;X7V6H6;V6ZN51;V6ZDK2;I9K7K8;I9JH01;I9J3F4;I9IGU7;I9HU04;I9GRB5;I9D1S0;I9CHF8;I9BF59;I9B3C9;I8ZQ86;I8YZ39;I8YF64;I8Y3H4;I8XK42;I8X6Y5;I8WAM6;I8VW11;I8VPY0;I8VMY2;I8Q8W4;I8PWD1;I8NJI9;I8N1X7;I8M3H6;I8L2I3;I8KXX6;I8JZU3;I8JDV1;I8J7G2;I8J045;I8ITY7;I8ILI8;I8HJI4;I8FZ72;I8F4J9;I8CG67;I8BS02;I6YE80;S7QUH7;H0I5U3;G6XEM0;B1MGX6;T0B0K3;R4U8Z8;…	>tr|X8EP59|X8EP59_MYCAB DNA integrity scanning protein DisA OS=Mycobacterium abscessus 103 GN=disA PE=3 SV=1;>tr|X8E1Y0|X8E1Y0_MYCAB DNA integrity scanning protein DisA OS=Mycobacterium abscessus subsp. bolletii 1513 GN=disA PE=3 SV=1;>tr|X8DA85|X8DA85_MYC	disA	60	17	60.5	38.632	467700000	376870000	282400000	546050000	27512000	22169000	16612000	32121000	34	33	31	30	1673020000	128	98414000
X8E858;X8CXY9;X8BVU1;X7X4D2;X7WGU5;X7W351;X7VSI1;X7URA7;V6ZV68;V6ZKV7;T0B974;S7P383;R4UB33;I9JNY1;I9HYT8;I9DAV7;I9D6N9;I9C7T8;I9BXH7;I9APM0;I9AB30;I8ZJS3;I8ZEE7;I8ZCU2;I8ZBJ2;I8XV38;I8WW38;I8VUL3;I8VFQ0;I8Q075;I8PUT9;I8NMP2;I8NBH5;I8MYD9;I8M0X2;I8LPJ4;I8LJG5;I8L4Y2;I8KNV8;I8KI74;I8JUW2;I8JMU4;I8JGQ0;I8IMV1;I8HNN1;I8GHK9;I8E0E1;I8DQZ8;I8CPG1;I8B5F9;I6Y6C5;I0PRN7;I0PJF8;H0IPJ5;H0IAS7;G6X2N9;B1MB54;…	X8E858;X8CXY9;X8BVU1;X7X4D2;X7WGU5;X7W351;X7VSI1;X7URA7;V6ZV68;V6ZKV7;T0B974;S7P383;R4UB33;I9JNY1;I9HYT8;I9DAV7;I9D6N9;I9C7T8;I9BXH7;I9APM0;I9AB30;I8ZJS3;I8ZEE7;I8ZCU2;I8ZBJ2;I8XV38;I8WW38;I8VUL3;I8VFQ0;I8Q075;I8PUT9;I8NMP2;I8NBH5;I8MYD9;I8M0X2;I8LPJ4;I8LJG5;I8L4Y2;I8KNV8;I8KI74;I8JUW2;I8JMU4;I8JGQ0;I8IMV1;I8HNN1;I8GHK9;I8E0E1;I8DQZ8;I8CPG1;I8B5F9;I6Y6C5;I0PRN7;I0PJF8;H0IPJ5;H0IAS7;G6X2N9;B1MB54	>tr|X8E858|X8E858_MYCAB Polyketide cyclase / dehydrase and lipid transport family protein OS=Mycobacterium abscessus 103 GN=I544_5190 PE=4 SV=1;>tr|X8CXY9|X8CXY9_MYCAB Polyketide cyclase / dehydrase and lipid transport family protein OS=Mycobacterium absce	I544_5190	61	8	77.8	17.152	220760000	181880000	151930000	231630000	27595000	22735000	18991000	28954000	16	16	19	11	786200000	62	98275000
X8ELN8;X7WZ95;X7VJJ7;I9HU97;I9GWR6;I9EI29;I8ZMJ5;I8X4P6;I8V704;I8M365;I8L3H0;I8J767;H0IJC4;H0I5J3;X8E1B5;X8D6S8;X8C044;X7XLA6;X7WU79;X7WBT1;X7V539;V6ZMW2;V6ZC09;T2R8U5;S7P6U0;R4UGN0;I9IGN2;I9D1D7;I9B358;I8ZT29;I8YYU6;I8YJJ4;I8XP04;I8WS18;I8W5V0;I8W3P1;I8VVT1;I8VPR6;I8V2W4;I8RNB0;I8QD63;I8PW56;I8PRP8;I8P684;I8NIL8;I8K6Y2;I8IZQ2;I8IST1;I8ILB4;I8HJC2;I8GTS9;I8FZ18;I8E2E5;I8DRU4;I8CFK3;I0PVD3;I0PBQ1;…	X8ELN8;X7WZ95;X7VJJ7;I9HU97;I9GWR6;I9EI29;I8ZMJ5;I8X4P6;I8V704;I8M365;I8L3H0;I8J767;H0IJC4;H0I5J3;X8E1B5;X8D6S8;X8C044;X7XLA6;X7WU79;X7WBT1;X7V539;V6ZMW2;V6ZC09;T2R8U5;S7P6U0;R4UGN0;I9IGN2;I9D1D7;I9B358;I8ZT29;I8YYU6;I8YJJ4;I8XP04;I8WS18;I8W5V0;I8W3P1;I8VVT1;I8VPR6;I8V2W4;I8RNB0;I8QD63;I8PW56;I8PRP8;I8P684;I8NIL8;I8K6Y2;I8IZQ2;I8IST1;I8ILB4;I8HJC2;I8GTS9;I8FZ18;I8E2E5;I8DRU4;I8CFK3;I0PVD3;I0PBQ1;…	>tr|X8ELN8|X8ELN8_MYCAB Putative cold shock protein A OS=Mycobacterium abscessus 103 GN=I544_3112 PE=4 SV=1;>tr|X7WZ95|X7WZ95_MYCAB Putative cold shock protein A OS=Mycobacterium abscessus MAB_030201_1075 GN=L829_1138 PE=4 SV=1;>tr|X7VJJ7|X7VJJ7_MYCAB Puta	I544_3112	60	2	27.4	6.8475	97903000	89983000	69942000	134900000	24476000	22496000	17486000	33724000	4	7	3	4	392728000	18	98182000
X8EGV2;X8D4Z6;X8C035;X7XDC3;X7X830;X7VX02;X7UYL6;T0A1K7;I9J418;I9ICK9;I9GGK0;I9G4M8;I9FA52;I9CXP2;I9A6C4;I8YUB5;I8YLJ3;I8WST1;I8UT06;I8SIF7;I8PGK4;I8MIV2;I8MDR4;I8KIR1;I8JUF0;I8JII9;I8B060;I0PK23;I0PIS2;B1MH93;X7WLK2;X7W8H2;V6ZW80;V6Z748;S7QFH5;I9J9U0;I9E5Q7;I9B3Q6;I9AUK5;I8Y1N7;I8X9H9;I8RBP7;I8R347;I8PMX0;I8KY59;I8KM16;I8K4K6;I8IYZ6;I8HZI7;I8HD95;I8EKM5;I8DAX4;I8C978;I6Z471;H0IES5;G6X8Z8;R4UWK9;…	X8EGV2;X8D4Z6;X8C035;X7XDC3;X7X830;X7VX02;X7UYL6;T0A1K7;I9J418;I9ICK9;I9GGK0;I9G4M8;I9FA52;I9CXP2;I9A6C4;I8YUB5;I8YLJ3;I8WST1;I8UT06;I8SIF7;I8PGK4;I8MIV2;I8MDR4;I8KIR1;I8JUF0;I8JII9;I8B060;I0PK23;I0PIS2;B1MH93;X7WLK2;X7W8H2;V6ZW80;V6Z748;S7QFH5;I9J9U0;I9E5Q7;I9B3Q6;I9AUK5;I8Y1N7;I8X9H9;I8RBP7;I8R347;I8PMX0;I8KY59;I8KM16;I8K4K6;I8IYZ6;I8HZI7;I8HD95;I8EKM5;I8DAX4;I8C978;I6Z471;H0IES5;G6X8Z8;R4UWK9;…	>tr|X8EGV2|X8EGV2_MYCAB DNA protection during starvation protein OS=Mycobacterium abscessus 103 GN=dps PE=3 SV=1;>tr|X8D4Z6|X8D4Z6_MYCAB DNA protection during starvation protein OS=Mycobacterium abscessus 1948 GN=dps PE=3 SV=1;>tr|X8C035|X8C035_MYCAB DNA p	dps	59	14	82.7	20.366	195590000	202210000	176740000	302200000	21733000	22468000	19638000	33578000	15	16	16	16	876740000	63	97417000
X7V9G5;I9K6P7;I9I777;I9I4P1;I9GMH8;I9FYK8;I9AAI8;I8ZL79;I8SQV8;I8M8G6;I8M6A8;I8IVE4;I8GBJ7;I8F6P3;B1MKN2;I9J206;I9IYX8;I9HSG7;I8Z5F1;I8YHG4;I8VSD6;I8VKD8;I8VI59;I8U1X8;I8STS9;I8LSC4;I8E2W0;I8CZA3;I8CY50;I8CXN2;I0P8W1;X8ER61;X8D9Z5;T2R7R1;I0PP24;X8DT56;X8BRX4;X7XAW1;X7X1G0;X7VLL7;R4URI0;H0ILP9;H0I807;X7WQ77;X7WG34;V6ZQ69;V6ZEC3;I9K072;I9FUE4;I9EV37;I9CIZ2;I8RJA7;I8QMP0;I8QDK0;I8Q8D6;I8K1W1;I8HXV2;…	X7V9G5;I9K6P7;I9I777;I9I4P1;I9GMH8;I9FYK8;I9AAI8;I8ZL79;I8SQV8;I8M8G6;I8M6A8;I8IVE4;I8GBJ7;I8F6P3;B1MKN2;I9J206;I9IYX8;I9HSG7;I8Z5F1;I8YHG4;I8VSD6;I8VKD8;I8VI59;I8U1X8;I8STS9;I8LSC4;I8E2W0;I8CZA3;I8CY50;I8CXN2;I0P8W1;X8ER61;X8D9Z5;T2R7R1;I0PP24;X8DT56;X8BRX4;X7XAW1;X7X1G0;X7VLL7;R4URI0;H0ILP9;H0I807;X7WQ77;X7WG34;V6ZQ69;V6ZEC3;I9K072;I9FUE4;I9EV37;I9CIZ2;I8RJA7;I8QMP0;I8QDK0;I8Q8D6;I8K1W1;I8HXV2;…	>tr|X7V9G5|X7V9G5_MYCAB Serine hydroxymethyltransferase OS=Mycobacterium abscessus MAB_110811_2726 GN=glyA PE=3 SV=1;>tr|I9K6P7|I9K6P7_MYCAB Serine hydroxymethyltransferase OS=Mycobacterium abscessus 3A-0810-R GN=glyA PE=3 SV=1;>tr|I9I777|I9I777_MYCAB Seri	glyA	60	29	83.3	51.656	597260000	503280000	469790000	1056200000	22121000	18640000	17400000	39118000	35	34	34	42	2626530000	145	97279000
X8EHX8;X8DJF1;X8D1V8;X8BNV3;X7XEV6;X7X7U1;X7WNN0;X7W7G3;X7VVW6;X7UXL5;V6ZWV1;V6Z798;T0BAN1;S7QLI7;R4UWM3;I9JD46;I9HF86;I9GGE5;I9F4S0;I9EES0;I9E0R4;I9CTM8;I9C797;I9A6Q5;I8Z6J5;I8YT35;I8Y279;I8XJV6;I8XG29;I8WI32;I8WFC6;I8W3M2;I8W0I2;I8VF88;I8V8Z7;I8USW4;I8TBB7;I8QKY7;I8Q9H1;I8PDV8;I8NF53;I8M9U9;I8KNC0;I8KHA3;I8ID61;I8I106;I8H7B7;I8GWJ8;I8FDS8;I8ECV4;I8E8D9;I8B0K9;I6Z478;I0PK08;I0PIQ8;H0IUU9;H0IEU0;…	X8EHX8;X8DJF1;X8D1V8;X8BNV3;X7XEV6;X7X7U1;X7WNN0;X7W7G3;X7VVW6;X7UXL5;V6ZWV1;V6Z798;T0BAN1;S7QLI7;R4UWM3;I9JD46;I9HF86;I9GGE5;I9F4S0;I9EES0;I9E0R4;I9CTM8;I9C797;I9A6Q5;I8Z6J5;I8YT35;I8Y279;I8XJV6;I8XG29;I8WI32;I8WFC6;I8W3M2;I8W0I2;I8VF88;I8V8Z7;I8USW4;I8TBB7;I8QKY7;I8Q9H1;I8PDV8;I8NF53;I8M9U9;I8KNC0;I8KHA3;I8ID61;I8I106;I8H7B7;I8GWJ8;I8FDS8;I8ECV4;I8E8D9;I8B0K9;I6Z478;I0PK08;I0PIQ8;H0IUU9;H0IEU0;…	>tr|X8EHX8|X8EHX8_MYCAB Glycerol-3-phosphate dehydrogenase [NAD(P)+] OS=Mycobacterium abscessus 103 GN=gpsA PE=3 SV=1;>tr|X8DJF1|X8DJF1_MYCAB Glycerol-3-phosphate dehydrogenase [NAD(P)+] OS=Mycobacterium abscessus subsp. bolletii 1513 GN=gpsA PE=3 SV=1;>tr	gpsA	59	17	87.1	36.271	395280000	362870000	354610000	538350000	23252000	21345000	20859000	31668000	34	30	29	28	1651110000	121	97124000
X8EJ56;X8DI93;X8D337;X8C138;X7XDN6;X7X9A7;X7WMW9;X7W998;X7VXN7;X7UY92;V6ZXG2;V6Z8J9;T2RB63;S7NYC6;R4UYQ4;I9J9J6;I9HH80;I9HCA8;I9GB27;I9FL82;I9F4N0;I9E5A2;I9CXD1;I9BZQ6;I9AU69;I8ZZW2;I8Z4X4;I8XSJ5;I8WYR0;I8VYD8;I8UY82;I8UPX5;I8TJE9;I8T6W7;I8SI12;I8QNK6;I8PMH3;I8M6T3;I8LUC1;I8LNF0;I8JTV3;I8HZC0;I8HGK9;I8GXP7;I8FJB7;I8EM96;I8EDU5;I8E815;I8DW32;I8CDF9;I8C7M8;I8AUJ7;I6ZG88;I0P5J0;H0IG20;G6X1N2;F8SQ82;…	X8EJ56;X8DI93;X8D337;X8C138;X7XDN6;X7X9A7;X7WMW9;X7W998;X7VXN7;X7UY92;V6ZXG2;V6Z8J9;T2RB63;S7NYC6;R4UYQ4;I9J9J6;I9HH80;I9HCA8;I9GB27;I9FL82;I9F4N0;I9E5A2;I9CXD1;I9BZQ6;I9AU69;I8ZZW2;I8Z4X4;I8XSJ5;I8WYR0;I8VYD8;I8UY82;I8UPX5;I8TJE9;I8T6W7;I8SI12;I8QNK6;I8PMH3;I8M6T3;I8LUC1;I8LNF0;I8JTV3;I8HZC0;I8HGK9;I8GXP7;I8FJB7;I8EM96;I8EDU5;I8E815;I8DW32;I8CDF9;I8C7M8;I8AUJ7;I6ZG88;I0P5J0;H0IG20;G6X1N2;F8SQ82;…	>tr|X8EJ56|X8EJ56_MYCAB 50S ribosomal protein L13 OS=Mycobacterium abscessus 103 GN=rplM PE=3 SV=1;>tr|X8DI93|X8DI93_MYCAB 50S ribosomal protein L13 OS=Mycobacterium abscessus subsp. bolletii 1513 GN=rplM PE=3 SV=1;>tr|X8D337|X8D337_MYCAB 50S ribosomal pro	rplM	64	7	62.6	16.183	241620000	196470000	155560000	273830000	26847000	21830000	17284000	30425000	8	8	9	6	867480000	31	96386000
X8EQY3;X8D8G1;X7V8U4;S9ZT67;I9K609;I9H0N8;I9FRX0;I9A856;I8XK49;I8V9W9;I8SQ56;I8P2E6;I8NGX1;I8M6G6;I8IUN7;I8GB01;I8F5W8;B1MJJ0;X7XHA4;X7X1V7;X7VM67;I9HR35;I9EU21;I8VRV1;I8VHU5;I8PBF1;I8K5G1;I0PSF1;I0PDW7;H0I7H8;X8DLV3;X7WUI2;X7WE39;V6ZMI3;S7QTF8;R4UNK5;I9JZG5;I9FTQ0;I9EXJ4;I9EUI6;I9DNN4;I9BBE7;I9AXW7;I8YH42;I8X135;I8RTA7;I8Q9L6;I8NMT1;I8HMJ4;I8HGY8;I8E2X1;I8DKF0;I8D0L6;I8CY24;I6ZCB5;H0IL78;G6XBD5;…	X8EQY3;X8D8G1;X7V8U4;S9ZT67;I9K609;I9H0N8;I9FRX0;I9A856;I8XK49;I8V9W9;I8SQ56;I8P2E6;I8NGX1;I8M6G6;I8IUN7;I8GB01;I8F5W8;B1MJJ0;X7XHA4;X7X1V7;X7VM67;I9HR35;I9EU21;I8VRV1;I8VHU5;I8PBF1;I8K5G1;I0PSF1;I0PDW7;H0I7H8;X8DLV3;X7WUI2;X7WE39;V6ZMI3;S7QTF8;R4UNK5;I9JZG5;I9FTQ0;I9EXJ4;I9EUI6;I9DNN4;I9BBE7;I9AXW7;I8YH42;I8X135;I8RTA7;I8Q9L6;I8NMT1;I8HMJ4;I8HGY8;I8E2X1;I8DKF0;I8D0L6;I8CY24;I6ZCB5;H0IL78;G6XBD5;…	>tr|X8EQY3|X8EQY3_MYCAB Succinyl-CoA ligase [ADP-forming] subunit beta OS=Mycobacterium abscessus 103 GN=sucC PE=3 SV=1;>tr|X8D8G1|X8D8G1_MYCAB Succinyl-CoA ligase [ADP-forming] subunit beta OS=Mycobacterium abscessus 1948 GN=sucC PE=3 SV=1;>tr|X7V8U4|X7V8	sucC	60	18	56.3	40.755	538120000	442190000	291420000	737650000	25625000	21057000	13877000	35126000	26	23	23	28	2009380000	100	95685000
X8EKZ6;X8DIA8;X8D619;X8BYS9;X7WMD8;X7WAP6;X7UWZ3;V6ZYW2;V6Z8S2;T2RAC0;S7QK03;R4UGF3;I9JDZ5;I9J8J3;I9H5J1;I9E6N2;I9CTR8;I9C285;I9BCL4;I9AVM9;I8Z7G0;I8YVC1;I8YML5;I8Y444;I8XCA8;I8W8B7;I8UEW7;I8SJF7;I8R444;I8P7B7;I8MI94;I8LGX1;I8L6K4;I8KWU4;I8KP96;I8KDX2;I8IZV4;I8I468;I8HFY0;I8FEP2;I8FAU8;I8DB91;I8BYG7;I6ZD62;I0PXP2;I0P5W7;H0IFW8;G6XA49;B1MIT2;X7X9H2;X7X949;X7VPQ8;I9IDM1;I9HDT4;I8UZH6;I8JVD8;I8JFA9;…	X8EKZ6;X8DIA8;X8D619;X8BYS9;X7WMD8;X7WAP6;X7UWZ3;V6ZYW2;V6Z8S2;T2RAC0;S7QK03;R4UGF3;I9JDZ5;I9J8J3;I9H5J1;I9E6N2;I9CTR8;I9C285;I9BCL4;I9AVM9;I8Z7G0;I8YVC1;I8YML5;I8Y444;I8XCA8;I8W8B7;I8UEW7;I8SJF7;I8R444;I8P7B7;I8MI94;I8LGX1;I8L6K4;I8KWU4;I8KP96;I8KDX2;I8IZV4;I8I468;I8HFY0;I8FEP2;I8FAU8;I8DB91;I8BYG7;I6ZD62;I0PXP2;I0P5W7;H0IFW8;G6XA49;B1MIT2;X7X9H2;X7X949;X7VPQ8;I9IDM1;I9HDT4;I8UZH6;I8JVD8;I8JFA9;…	>tr|X8EKZ6|X8EKZ6_MYCAB F420-dependent glucose-6-phosphate dehydrogenase OS=Mycobacterium abscessus 103 GN=fgd PE=3 SV=1;>tr|X8DIA8|X8DIA8_MYCAB F420-dependent glucose-6-phosphate dehydrogenase OS=Mycobacterium abscessus subsp. bolletii 1513 GN=fgd PE=3 SV	fgd	59	17	65.6	37.572	439370000	444970000	378260000	553900000	23125000	23419000	19908000	29152000	26	27	21	23	1816500000	97	95604000
X8EHP1;X8DRA9;X8D2K6;X8BZA8;X7XFB6;X7VVB1;X7UUU2;T2R768;I9G9Z8;I9DC94;I9CW58;I9A4Q2;I8ZYK4;I8Z3L8;I8Z2E0;I8YSP3;I8UQZ5;I8MT55;I8MQC7;I8M3Y7;I8LTJ9;I8LRB9;I8L570;I8KWQ1;I8I374;I8E600;I8DW04;I8C6S3;I8C2C0;I0PLU3;H0IS70;H0IDL8;B1MDU8;I8UQZ6;I8NDC1;I8MFV2;I8JSH7;I8JE53;I8AYA1;X7WK17;X7W7V5;V6ZV80;V6Z5G0;S7NZM9;I9JMK1;I9JAZ3;I9E033;I9BZJ7;I8K7M2;I8J1L7;I8HC57;I8GUQ8;I8GNL0;I8G3K9;I6Y7U9;G6X3Q3;I0P515;…	X8EHP1;X8DRA9;X8D2K6;X8BZA8;X7XFB6;X7VVB1;X7UUU2;T2R768;I9G9Z8;I9DC94;I9CW58;I9A4Q2;I8ZYK4;I8Z3L8;I8Z2E0;I8YSP3;I8UQZ5;I8MT55;I8MQC7;I8M3Y7;I8LTJ9;I8LRB9;I8L570;I8KWQ1;I8I374;I8E600;I8DW04;I8C6S3;I8C2C0;I0PLU3;H0IS70;H0IDL8;B1MDU8;I8UQZ6;I8NDC1;I8MFV2;I8JSH7;I8JE53;I8AYA1;X7WK17;X7W7V5;V6ZV80;V6Z5G0;S7NZM9;I9JMK1;I9JAZ3;I9E033;I9BZJ7;I8K7M2;I8J1L7;I8HC57;I8GUQ8;I8GNL0;I8G3K9;I6Y7U9;G6X3Q3;I0P515;…	>tr|X8EHP1|X8EHP1_MYCAB Glutamyl-tRNA(Gln) amidotransferase subunit A OS=Mycobacterium abscessus 103 GN=gatA PE=3 SV=1;>tr|X8DRA9|X8DRA9_MYCAB Glutamyl-tRNA(Gln) amidotransferase subunit A OS=Mycobacterium abscessus subsp. bolletii 1513 GN=gatA PE=3 SV=1;>	gatA	59	14	50.2	51.322	88162000	82542000	69639000	1837900000	4007400	3751900	3165400	83541000	24	23	17	14	2078243000	78	94465700
X8EM71;X8D672;X7XFS9;X7WYY4;X7VJ80;X7V0L8;T2R9X0;I0PBY6;B1MFR2;I9K8X0;I9IJ47;I9HTB5;I9H3L3;I9H2W9;I9G2L9;I9DWF7;I9BM51;I8TRJ8;I8NIW5;I8NI61;I8NGL3;I8M203;I8IWE6;I8FPJ1;I8F7U5;I8BWV5;I8BQ11;I8B4B4;X8BVZ0;I0PVM0;H0IJW8;X8E005;X7WTW8;X7WBI5;V6ZMK2;V6ZCX3;S7P8L6;I6YZ16;H0I5A5;G6XB22;I9JGH1;I9F2K9;I9D150;I9AET4;I8ZPQ2;I8YEH4;I8XKV5;I8V6Q2;I8T0Z1;I8QXS5;I8QFP8;I8P4Z7;I8L8X3;I8JBS7;I8H291;I8GRZ6;I8DSU6;…	X8EM71;X8D672;X7XFS9;X7WYY4;X7VJ80;X7V0L8;T2R9X0;I0PBY6;B1MFR2;I9K8X0;I9IJ47;I9HTB5;I9H3L3;I9H2W9;I9G2L9;I9DWF7;I9BM51;I8TRJ8;I8NIW5;I8NI61;I8NGL3;I8M203;I8IWE6;I8FPJ1;I8F7U5;I8BWV5;I8BQ11;I8B4B4;X8BVZ0;I0PVM0;H0IJW8;X8E005;X7WTW8;X7WBI5;V6ZMK2;V6ZCX3;S7P8L6;I6YZ16;H0I5A5;G6XB22;I9JGH1;I9F2K9;I9D150;I9AET4;I8ZPQ2;I8YEH4;I8XKV5;I8V6Q2;I8T0Z1;I8QXS5;I8QFP8;I8P4Z7;I8L8X3;I8JBS7;I8H291;I8GRZ6;I8DSU6;…	>tr|X8EM71|X8EM71_MYCAB SIS domain protein OS=Mycobacterium abscessus 103 GN=I544_2978 PE=4 SV=1;>tr|X8D672|X8D672_MYCAB SIS domain protein OS=Mycobacterium abscessus 1948 GN=I542_4304 PE=4 SV=1;>tr|X7XFS9|X7XFS9_MYCAB SIS domain protein OS=Mycobacterium a	I544_2978	60	14	54.8	35.955	444570000	405750000	278540000	381200000	27786000	25359000	17408000	23825000	14	15	16	19	1510060000	64	94378000
X7WVJ6;I8LJY9;I8L752;I8KG38;X8EIT4;X8D655;X8BV92;X7XEP6;X7VH39;X7UZW9;T0AYS1;I9J5S4;I9IE62;I9HG21;I9EAU7;I9CZA1;I8YW23;I8WM84;I8VAR1;I8V094;I8UUT3;I8MFM5;I8JFH3;I8IEB9;I8FH34;I8FBL7;I8E8G0;I0PPU6;I0PGG9;B1MK36;X8DF93;I8YWT6;I8VYM5;I8UFG7;I8PHB3;I8J9T2;I8J0G4;I8FUC1;X7WMX5;X7W9B9;V6ZXM2;V6ZAS6;S7NWM5;R4UJT7;I9C2S3;I9BV36;I9BER8;I8Y318;I8WDR6;I8M9F3;I8I0X7;I8GNP2;I8EPU8;I8D4P8;I8C494;H0IWC6;H0IGZ1;…	X7WVJ6;I8LJY9;I8L752;I8KG38;X8EIT4;X8D655;X8BV92;X7XEP6;X7VH39;X7UZW9;T0AYS1;I9J5S4;I9IE62;I9HG21;I9EAU7;I9CZA1;I8YW23;I8WM84;I8VAR1;I8V094;I8UUT3;I8MFM5;I8JFH3;I8IEB9;I8FH34;I8FBL7;I8E8G0;I0PPU6;I0PGG9;B1MK36;X8DF93;I8YWT6;I8VYM5;I8UFG7;I8PHB3;I8J9T2;I8J0G4;I8FUC1;X7WMX5;X7W9B9;V6ZXM2;V6ZAS6;S7NWM5;R4UJT7;I9C2S3;I9BV36;I9BER8;I8Y318;I8WDR6;I8M9F3;I8I0X7;I8GNP2;I8EPU8;I8D4P8;I8C494;H0IWC6;H0IGZ1;…	>tr|X7WVJ6|X7WVJ6_MYCAB Uncharacterized protein OS=Mycobacterium abscessus MAB_030201_1075 GN=L829_0234 PE=4 SV=1;>tr|I8LJY9|I8LJY9_MYCAB Putative CONSERVED MEMBRANE PROTEIN OS=Mycobacterium abscessus 3A-0731 GN=MA3A0731_4884 PE=4 SV=1;>tr|I8L752|I8L752_MY	L829_0234	59	18	61.3	42.245	430640000	447070000	344520000	570940000	22665000	23530000	18132000	30050000	31	28	23	30	1793170000	112	94377000
X8EHL5;X8DFT6;X8D2C9;X8BVE0;X7XF58;X7X7V1;X7WM76;X7W969;X7VWR0;X7UY17;V6ZVS9;V6Z7G1;T2RAT8;S7QLC5;R4UF68;I9JM36;I9HJT5;I9HI66;I9HG30;I9ECL6;I9E4L4;I9CWH7;I9C5H2;I9BNM6;I9A6E5;I9A005;I8Z8I3;I8YUT5;I8YLF6;I8XBD7;I8VZF4;I8VYI7;I8VMB0;I8USH6;I8RX98;I8PAY5;I8NET3;I8L084;I8KRN1;I8KR22;I8KFK3;I8K8Y3;I8J3H1;I8IGH7;I8H726;I8GIN4;I8G4V0;I8ECM6;I8DV05;I8DDR0;I8B9R4;I8B064;I6Y8L5;I0PKA9;I0PJ08;H0IT87;H0IG84;…	X8EHL5;X8DFT6;X8D2C9;X8BVE0;X7XF58;X7X7V1;X7WM76;X7W969;X7VWR0;X7UY17;V6ZVS9;V6Z7G1;T2RAT8;S7QLC5;R4UF68;I9JM36;I9HJT5;I9HI66;I9HG30;I9ECL6;I9E4L4;I9CWH7;I9C5H2;I9BNM6;I9A6E5;I9A005;I8Z8I3;I8YUT5;I8YLF6;I8XBD7;I8VZF4;I8VYI7;I8VMB0;I8USH6;I8RX98;I8PAY5;I8NET3;I8L084;I8KRN1;I8KR22;I8KFK3;I8K8Y3;I8J3H1;I8IGH7;I8H726;I8GIN4;I8G4V0;I8ECM6;I8DV05;I8DDR0;I8B9R4;I8B064;I6Y8L5;I0PKA9;I0PJ08;H0IT87;H0IG84;…	>tr|X8EHL5|X8EHL5_MYCAB 50S ribosomal protein L16 OS=Mycobacterium abscessus 103 GN=rplP PE=3 SV=1;>tr|X8DFT6|X8DFT6_MYCAB 50S ribosomal protein L16 OS=Mycobacterium abscessus subsp. bolletii 1513 GN=rplP PE=3 SV=1;>tr|X8D2C9|X8D2C9_MYCAB 50S ribosomal pro	rplP	59	6	60.9	15.654	84309000	77631000	66969000	147950000	21077000	19408000	16742000	36987000	5	7	5	6	376859000	23	94214000
X8ELH4;X8DH65;X8D696;X8BTT0;X7XJC3;X7WX72;X7WPF1;X7WCH3;X7VJK3;X7UZA6;V6ZLY2;T2R8J7;S7P6G6;R4UNC7;I9IFX3;I9H6G8;I9GZU2;I9F7W5;I9F218;I9CNE2;I9BL44;I9AE71;I8ZXU8;I8ZPN0;I8Z2M4;I8YYC0;I8YXS0;I8XJI5;I8X9S3;I8WMK2;I8WAZ6;I8VIJ8;I8VCA5;I8V1V4;I8TKS7;I8SLQ9;I8QXA4;I8P9N7;I8N870;I8LJ58;I8KG11;I8JB86;I8IVS6;I8HAA6;I8H319;I8FNY1;I8EUP7;I8DUP7;I8D2N1;I8CEL1;I8BVF6;I0PUE4;I0PCY0;H0IIF9;H0I4M1;G6XAF2;B1MEE3;…	X8ELH4;X8DH65;X8D696;X8BTT0;X7XJC3;X7WX72;X7WPF1;X7WCH3;X7VJK3;X7UZA6;V6ZLY2;T2R8J7;S7P6G6;R4UNC7;I9IFX3;I9H6G8;I9GZU2;I9F7W5;I9F218;I9CNE2;I9BL44;I9AE71;I8ZXU8;I8ZPN0;I8Z2M4;I8YYC0;I8YXS0;I8XJI5;I8X9S3;I8WMK2;I8WAZ6;I8VIJ8;I8VCA5;I8V1V4;I8TKS7;I8SLQ9;I8QXA4;I8P9N7;I8N870;I8LJ58;I8KG11;I8JB86;I8IVS6;I8HAA6;I8H319;I8FNY1;I8EUP7;I8DUP7;I8D2N1;I8CEL1;I8BVF6;I0PUE4;I0PCY0;H0IIF9;H0I4M1;G6XAF2;B1MEE3;…	>tr|X8ELH4|X8ELH4_MYCAB 4-hydroxy-4-methyl-2-oxoglutarate aldolase OS=Mycobacterium abscessus 103 GN=I544_2738 PE=3 SV=1;>tr|X8DH65|X8DH65_MYCAB 4-hydroxy-4-methyl-2-oxoglutarate aldolase OS=Mycobacterium abscessus subsp. bolletii 1513 GN=I540_5932 PE=3 SV	I544_2738	59	6	41.4	16.418	166250000	157390000	118020000	211730000	23750000	22485000	16859000	30247000	8	9	11	7	653390000	35	93341000
X8E7C6;X8CWZ1;X8BX75;X7URX7;Q8GNK3;I9DS59;I9D9E0;I8Q399;I8PK66;I8P156;I8F2H2;B1MPB3;T2R9G0;I9GNE3;I8XHN2;I8XFQ6;I8PTV4;I8LUY0;I8L4E2;I8KUM9;I8HLL0;I8H308;I8GFH7;I8G0A9;I0PWI5;X7WG88;X7W339;V6ZQL3;V6ZJZ4;I9JNS8;I8ZG12;I8TYX0;I8TY66;I8RRF4;I8KLV7;G6X711	X8E7C6;X8CWZ1;X8BX75;X7URX7;Q8GNK3;I9DS59;I9D9E0;I8Q399;I8PK66;I8P156;I8F2H2;B1MPB3;T2R9G0;I9GNE3;I8XHN2;I8XFQ6;I8PTV4;I8LUY0;I8L4E2;I8KUM9;I8HLL0;I8H308;I8GFH7;I8G0A9;I0PWI5;X7WG88;X7W339;V6ZQL3;V6ZJZ4;I9JNS8;I8ZG12;I8TYX0;I8TY66;I8RRF4;I8KLV7;G6X711	>tr|X8E7C6|X8E7C6_MYCAB SCP-2 sterol transfer family protein OS=Mycobacterium abscessus 103 GN=I544_4865 PE=4 SV=1;>tr|X8CWZ1|X8CWZ1_MYCAB SCP-2 sterol transfer family protein OS=Mycobacterium abscessus 1948 GN=I542_0747 PE=4 SV=1;>tr|X8BX75|X8BX75_MYCAB S	I544_4865	36	11	76.5	15.005	234150000	174200000	149980000	280890000	26017000	19355000	16665000	31210000	19	14	17	16	839220000	66	93247000
X8EE93;X8DV44;X8BVK6;X7XF36;X7VTM3;X7UV54;I9HM82;I9GJG2;I9D8L4;I9AKU8;I9ABW0;I8ZAD8;I8Y1D6;I8XAF0;I8X8A3;I8WNH2;I8VD64;I8UXA2;I8TIJ1;I8S969;I8NNS1;I8N959;I8MZY6;I8LR61;I8L1X3;I8JQU5;I8INU6;I8EUQ5;I8EI48;I8DC62;I8CN14;I8CCC1;I8BHT2;I0PT12;B1MC67;T0B5Y7;I0PHI7;X8CZ39;H0IQU0;H0IC85;X7WJ15;X7W683;V6ZTB9;S7P0I5;I9JIY5;I9F958;I9C9C9;I9AQD7;I8ZCL9;I8QMK5;I8JNA1;I8JLA0;I8HPL7;I8GZC1;R4UES9;I6Y6Y4;G6X5H8;…	X8EE93;X8DV44;X8BVK6;X7XF36;X7VTM3;X7UV54;I9HM82;I9GJG2;I9D8L4;I9AKU8;I9ABW0;I8ZAD8;I8Y1D6;I8XAF0;I8X8A3;I8WNH2;I8VD64;I8UXA2;I8TIJ1;I8S969;I8NNS1;I8N959;I8MZY6;I8LR61;I8L1X3;I8JQU5;I8INU6;I8EUQ5;I8EI48;I8DC62;I8CN14;I8CCC1;I8BHT2;I0PT12;B1MC67;T0B5Y7;I0PHI7;X8CZ39;H0IQU0;H0IC85;X7WJ15;X7W683;V6ZTB9;S7P0I5;I9JIY5;I9F958;I9C9C9;I9AQD7;I8ZCL9;I8QMK5;I8JNA1;I8JLA0;I8HPL7;I8GZC1;R4UES9;I6Y6Y4;G6X5H8;…	>tr|X8EE93|X8EE93_MYCAB Transketolase OS=Mycobacterium abscessus 103 GN=tkt PE=4 SV=1;>tr|X8DV44|X8DV44_MYCAB Transketolase OS=Mycobacterium abscessus subsp. bolletii 1513 GN=tkt PE=4 SV=1;>tr|X8BVK6|X8BVK6_MYCAB Transketolase OS=Mycobacterium abscessus 21	tkt	63	32	65.6	75.557	811210000	650380000	609630000	904480000	25350000	20324000	19051000	28265000	46	49	44	47	2975700000	186	92990000
X8EKZ2;X8D461;X8BTA9;X7XCT8;X7WX70;X7WMS7;X7W966;X7VG56;X7UXX8;V7A1A7;V6Z8N9;S9ZPY1;S7NWF6;R4V0M5;I9IE25;I9H9E2;I9GF56;I9G629;I9FJZ1;I9E748;I9E208;I9CZ50;I8YWJ2;I8YVX9;I8YM47;I8WRB9;I8V0C6;I8SJZ3;I8RCR2;I8QVF5;I8PB64;I8M5T8;I8KBE2;I8K609;I8JFD9;I8JED7;I8H0R9;I8GNJ3;I8FU79;I8FGZ1;I8FBH3;I8E8C0;I8BBM5;I6YK41;I0PPZ0;I0PGB7;H0IVR2;H0IGU5;G6XCN7;B1MJY5;I9CTC4;I8KNL0;I8ESG5;I8DVK9;I8DBV7;I8D7Z4;I8CFI2;…	X8EKZ2;X8D461;X8BTA9;X7XCT8;X7WX70;X7WMS7;X7W966;X7VG56;X7UXX8;V7A1A7;V6Z8N9;S9ZPY1;S7NWF6;R4V0M5;I9IE25;I9H9E2;I9GF56;I9G629;I9FJZ1;I9E748;I9E208;I9CZ50;I8YWJ2;I8YVX9;I8YM47;I8WRB9;I8V0C6;I8SJZ3;I8RCR2;I8QVF5;I8PB64;I8M5T8;I8KBE2;I8K609;I8JFD9;I8JED7;I8H0R9;I8GNJ3;I8FU79;I8FGZ1;I8FBH3;I8E8C0;I8BBM5;I6YK41;I0PPZ0;I0PGB7;H0IVR2;H0IGU5;G6XCN7;B1MJY5;I9CTC4;I8KNL0;I8ESG5;I8DVK9;I8DBV7;I8D7Z4;I8CFI2;…	>tr|X8EKZ2|X8EKZ2_MYCAB Pyridine nucleotide-disulfide oxidoreductase family protein OS=Mycobacterium abscessus 103 GN=I544_2070 PE=4 SV=1;>tr|X8D461|X8D461_MYCAB Pyridine nucleotide-disulfide oxidoreductase family protein OS=Mycobacterium abscessus 1948 GN	I544_2070	60	32	60.5	70.136	878970000	624040000	573690000	1172700000	25113000	17830000	16391000	33505000	54	44	38	48	3249400000	184	92839000
X8D432;X8BWZ2;X7XE59;X7UVN0;T2RB23;I9HHC0;I9FL86;I9DCS2;I8XSR4;I8UYE5;I8PX70;I8NC75;I8JU12;I8I0W0;I8FL50;I8FDJ7;I8E861;I8AUQ8;I0PKB0;I0PJ09;B1MGE2;X8EJB4;X7X9F8;X7VXT9;I9HJ59;I9GLG2;I9GBB4;I8TLE7;I8MKT2;I8KG34;I8J315;H0IT86;H0IG83;X8DKI7;X7WND8;X7W754;V6ZZK0;V6Z6Y7;S7NYP1;R4UYX4;I9JCU6;I9F4G1;I9E0G5;I9CT19;I9C4D4;I8Z4G2;I8XIA2;I8W3C5;I8RBI7;I8Q979;I8PCS2;I8NTP1;I8LUA1;I8GWA4;I8GLN0;I8DT68;I8CBD2;…	X8D432;X8BWZ2;X7XE59;X7UVN0;T2RB23;I9HHC0;I9FL86;I9DCS2;I8XSR4;I8UYE5;I8PX70;I8NC75;I8JU12;I8I0W0;I8FL50;I8FDJ7;I8E861;I8AUQ8;I0PKB0;I0PJ09;B1MGE2;X8EJB4;X7X9F8;X7VXT9;I9HJ59;I9GLG2;I9GBB4;I8TLE7;I8MKT2;I8KG34;I8J315;H0IT86;H0IG83;X8DKI7;X7WND8;X7W754;V6ZZK0;V6Z6Y7;S7NYP1;R4UYX4;I9JCU6;I9F4G1;I9E0G5;I9CT19;I9C4D4;I8Z4G2;I8XIA2;I8W3C5;I8RBI7;I8Q979;I8PCS2;I8NTP1;I8LUA1;I8GWA4;I8GLN0;I8DT68;I8CBD2;…	>tr|X8D432|X8D432_MYCAB 50S ribosomal protein L29 OS=Mycobacterium abscessus 1948 GN=rpmC PE=3 SV=1;>tr|X8BWZ2|X8BWZ2_MYCAB 50S ribosomal protein L29 OS=Mycobacterium abscessus 21 GN=rpmC PE=3 SV=1;>tr|X7XE59|X7XE59_MYCAB 50S ribosomal protein L29 OS=Mycob	rpmC	60	6	76.9	8.911	156380000	124890000	95389000	87238000	31276000	24978000	19078000	17448000	6	8	9	5	463897000	28	92780000
I0PKG9;H0IUN1;F8SQF7;X8EGF6;X8DG62;X8D4J8;X8BWR2;X7X8Z2;X7X7F2;X7WKZ4;X7W791;X7VVN7;X7UW38;V6ZVL3;V6Z6N3;T2RB86;S7NX21;R4UW63;I9JLX2;I9IC76;I9GK36;I9FGK9;I9EF89;I9DDF4;I8YTR7;I8YL64;I8WWF4;I8V862;I8USI4;I8PM78;I8MMD7;I8MLF1;I8LC86;I8KQX3;I8I369;I8FF36;I8AZK6;I0P5I9;H0IG19;G6X1N3;F8SQG0;F8SQF5;B1MG80;A0A060L2I4;I9JCK1;I9E152;I9C9G0;I9BNG3;I8XE08;I8WGT2;I8W2W0;I8RVR1;I8QKG5;I8PCT3;I8NTJ9;I8MLL7;I8M…	I0PKG9;H0IUN1;F8SQF7;X8EGF6;X8DG62;X8D4J8;X8BWR2;X7X8Z2;X7X7F2;X7WKZ4;X7W791;X7VVN7;X7UW38;V6ZVL3;V6Z6N3;T2RB86;S7NX21;R4UW63;I9JLX2;I9IC76;I9GK36;I9FGK9;I9EF89;I9DDF4;I8YTR7;I8YL64;I8WWF4;I8V862;I8USI4;I8PM78;I8MMD7;I8MLF1;I8LC86;I8KQX3;I8I369;I8FF36;I8AZK6;I0P5I9;H0IG19;G6X1N3;F8SQG0;F8SQF5;B1MG80;A0A060L2I4;I9JCK1;I9E152;I9C9G0;I9BNG3;I8XE08;I8WGT2;I8W2W0;I8RVR1;I8QKG5;I8PCT3;I8NTJ9;I8MLL7;I8M…	>tr|I0PKG9|I0PKG9_MYCAB 30S ribosomal protein S9 OS=Mycobacterium abscessus M93 GN=rpsI PE=3 SV=1;>tr|H0IUN1|H0IUN1_MYCAB 30S ribosomal protein S9 OS=Mycobacterium abscessus subsp. bolletii BD GN=rpsI PE=3 SV=1;>tr|F8SQF7|F8SQF7_MYCAB 30S ribosomal protein	rpsI	66	7	43.1	18.98	194970000	154960000	150080000	240290000	24371000	19371000	18761000	30036000	9	11	11	10	740300000	41	92539000
X8EKY8;I9H957;X8D612;X8BZK8;X7UWY4;T2RA08;I9IDL3;I9H6W0;I9EAS9;I8YVB1;I8YMK8;I8UZG4;I8SJF0;I8P7A9;I8MI76;I8LG18;I8L6I7;I8KP85;I8KFW1;I8JVC9;I8I464;I8FEN1;I8FAT7;I8AW16;I0PXN2;B1MIS2;X7VPN3;I0P5X7;X7XD38;X7WMC9;X7WAN6;V6ZWZ9;V6Z858;S7QDU4;R4UGE4;I9JDY7;I9E6M3;I9C277;I9BAM2;I9AVL2;I8XGZ4;I8WLI7;I8UEV8;I8R436;I8PKR5;I8IZU6;I8I148;I8HI94;I8EQE3;I8DYK6;I8DBG9;I8C2L5;I8BYZ4;H0IFV9;G6XA39;A0A060L1Y1;H0I…	X8EKY8;I9H957;X8D612;X8BZK8;X7UWY4;T2RA08;I9IDL3;I9H6W0;I9EAS9;I8YVB1;I8YMK8;I8UZG4;I8SJF0;I8P7A9;I8MI76;I8LG18;I8L6I7;I8KP85;I8KFW1;I8JVC9;I8I464;I8FEN1;I8FAT7;I8AW16;I0PXN2;B1MIS2;X7VPN3;I0P5X7;X7XD38;X7WMC9;X7WAN6;V6ZWZ9;V6Z858;S7QDU4;R4UGE4;I9JDY7;I9E6M3;I9C277;I9BAM2;I9AVL2;I8XGZ4;I8WLI7;I8UEV8;I8R436;I8PKR5;I8IZU6;I8I148;I8HI94;I8EQE3;I8DYK6;I8DBG9;I8C2L5;I8BYZ4;H0IFV9;G6XA39;A0A060L1Y1	>tr|X8EKY8|X8EKY8_MYCAB Uncharacterized protein OS=Mycobacterium abscessus 103 GN=I544_1857 PE=4 SV=1;>tr|I9H957|I9H957_MYCAB Uncharacterized protein OS=Mycobacterium abscessus 3A-0930-S GN=MA3A0930S_4477 PE=4 SV=1;>tr|X8D612|X8D612_MYCAB Uncharacterized p	I544_1857	57	7	54.6	14.084	166660000	112770000	76970000	198830000	27777000	18795000	12828000	33138000	6	5	6	9	555230000	26	92538000
X7VXT2;X8EJA3;X8D383;X7XE83;X7UXC2;I9ICC0;I9A640;I8YU13;I8V8B6;I8UVU5;I8USN3;I8PQV5;I8MRP6;I8LGD5;I8ICX5;I8I0V7;I8FDI9;I8E854;I8AZQ8;I0PJ20;X7X9E7;T2RB30;I9HJ13;I9HEF6;I8LNH9;I8KGC2;I8JCX8;I0PKC0;H0IT75;B1MGD1;X8BZU6;X8DHX3;X7WN09;X7W9E7;V6ZXK8;V6Z6T8;I9CRF1;I9C7I1;I9B5B2;I9AUC2;I8Z5S6;I8YS52;I8Y409;I8UDM7;I8T719;I8PML2;I8P151;I8M3K9;I8KV40;I8H8R3;I8GXT9;I8D5P5;I8CI19;I8C0D3;S7NYM9;R4UR53;I9E5F2;…	X7VXT2;X8EJA3;X8D383;X7XE83;X7UXC2;I9ICC0;I9A640;I8YU13;I8V8B6;I8UVU5;I8USN3;I8PQV5;I8MRP6;I8LGD5;I8ICX5;I8I0V7;I8FDI9;I8E854;I8AZQ8;I0PJ20;X7X9E7;T2RB30;I9HJ13;I9HEF6;I8LNH9;I8KGC2;I8JCX8;I0PKC0;H0IT75;B1MGD1;X8BZU6;X8DHX3;X7WN09;X7W9E7;V6ZXK8;V6Z6T8;I9CRF1;I9C7I1;I9B5B2;I9AUC2;I8Z5S6;I8YS52;I8Y409;I8UDM7;I8T719;I8PML2;I8P151;I8M3K9;I8KV40;I8H8R3;I8GXT9;I8D5P5;I8CI19;I8C0D3;S7NYM9;R4UR53;I9E5F2;…	>tr|X7VXT2|X7VXT2_MYCAB Uncharacterized protein OS=Mycobacterium abscessus MAB_110811_1470 GN=L835_1562 PE=4 SV=1;>tr|X8EJA3|X8EJA3_MYCAB Uncharacterized protein OS=Mycobacterium abscessus 103 GN=I544_1355 PE=4 SV=1;>tr|X8D383|X8D383_MYCAB Uncharacterized	L835_1562	60	7	75.5	15.096	223850000	187620000	160620000	252910000	24872000	20847000	17847000	28101000	14	11	10	9	825000000	44	91667000
X8EP43;X8D8P4;X8BV83;X7XFH4;X7WZK6;X7VHZ9;X7V2S1;T2R9Q6;I9IG90;I9DUF0;I9AA25;I8ZU11;I8X553;I8VVG3;I8VPC1;I8V2I0;I8R0D2;I8JEY4;I8IZA3;I8EFZ2;I0PVN2;I0PBZ9;B1MFQ0;H0IJV4;X7WUS1;X7WCB2;V6ZLA7;V6ZB08;S7P7R1;I9FWE4;I9D232;I9BIJ8;I9BHS7;I9AF70;I8TGF6;I8R7I8;I8QEA4;I8PK14;I8K1X1;I6YZ14;G6XB10;X8E1H3;R4U8E0;I8WPC0;I8P738;I8L2J3;I8IXC5;I8E289;I8DTK9;I8DBN0;I8C6L0;H0I592;I9K8V9;I9I7D4;I9H378;I9H2V7;I8VDI3;…	X8EP43;X8D8P4;X8BV83;X7XFH4;X7WZK6;X7VHZ9;X7V2S1;T2R9Q6;I9IG90;I9DUF0;I9AA25;I8ZU11;I8X553;I8VVG3;I8VPC1;I8V2I0;I8R0D2;I8JEY4;I8IZA3;I8EFZ2;I0PVN2;I0PBZ9;B1MFQ0;H0IJV4;X7WUS1;X7WCB2;V6ZLA7;V6ZB08;S7P7R1;I9FWE4;I9D232;I9BIJ8;I9BHS7;I9AF70;I8TGF6;I8R7I8;I8QEA4;I8PK14;I8K1X1;I6YZ14;G6XB10;X8E1H3;R4U8E0;I8WPC0;I8P738;I8L2J3;I8IXC5;I8E289;I8DTK9;I8DBN0;I8C6L0;H0I592;I9K8V9;I9I7D4;I9H378;I9H2V7;I8VDI3;…	>tr|X8EP43|X8EP43_MYCAB Catalase OS=Mycobacterium abscessus 103 GN=I544_2964 PE=3 SV=1;>tr|X8D8P4|X8D8P4_MYCAB Catalase OS=Mycobacterium abscessus 1948 GN=I542_4290 PE=3 SV=1;>tr|X8BV83|X8BV83_MYCAB Catalase OS=Mycobacterium abscessus 21 GN=I543_0386 PE=3	I544_2964	66	22	76	54.717	437690000	388190000	345310000	738550000	20842000	18485000	16443000	35169000	38	32	35	39	1909740000	144	90939000
X8EFM9;X8DRU4;X8D300;X8BQ31;X7XK05;X7X5T9;X7WLR9;X7W7R6;X7VU51;X7UUG0;V6ZVW3;V6Z8S4;S9ZUF7;S7P001;R4UPE7;I9JPS1;I9JKH6;I9IAF4;I9HH30;I9FRC3;I9ECQ2;I9E2Y9;I9DC04;I9D009;I9CVU1;I9BLJ1;I9AS89;I9A4F3;I8ZY46;I8YSC6;I8XYB2;I8WRE6;I8WJX5;I8W1W9;I8VXR3;I8UWI3;I8UPE2;I8UHC9;I8RH61;I8QNS0;I8PLL4;I8N338;I8MTJ9;I8LER5;I8JHX5;I8JBL0;I8HI51;I8EPF7;I8DFY3;I8D3Q9;I8C2S4;I8B7Z2;I6Y7M5;I0PT60;I0PM63;H0IS02;H0IDA8;…	X8EFM9;X8DRU4;X8D300;X8BQ31;X7XK05;X7X5T9;X7WLR9;X7W7R6;X7VU51;X7UUG0;V6ZVW3;V6Z8S4;S9ZUF7;S7P001;R4UPE7;I9JPS1;I9JKH6;I9IAF4;I9HH30;I9FRC3;I9ECQ2;I9E2Y9;I9DC04;I9D009;I9CVU1;I9BLJ1;I9AS89;I9A4F3;I8ZY46;I8YSC6;I8XYB2;I8WRE6;I8WJX5;I8W1W9;I8VXR3;I8UWI3;I8UPE2;I8UHC9;I8RH61;I8QNS0;I8PLL4;I8N338;I8MTJ9;I8LER5;I8JHX5;I8JBL0;I8HI51;I8EPF7;I8DFY3;I8D3Q9;I8C2S4;I8B7Z2;I6Y7M5;I0PT60;I0PM63;H0IS02;H0IDA8;…	>tr|X8EFM9|X8EFM9_MYCAB 50S ribosomal protein L19 OS=Mycobacterium abscessus 103 GN=rplS PE=3 SV=1;>tr|X8DRU4|X8DRU4_MYCAB 50S ribosomal protein L19 OS=Mycobacterium abscessus subsp. bolletii 1513 GN=rplS PE=3 SV=1;>tr|X8D300|X8D300_MYCAB 50S ribosomal pro	rplS	59	9	68.1	12.836	163370000	127250000	105750000	148610000	27228000	21208000	17625000	24768000	16	10	11	8	544980000	45	90829000
X8EEZ9;X8DWP3;X8D025;X8BR94;X7XJW8;X7WJZ9;X7W7T6;X7VWC2;X7UWJ3;V6ZW72;V6Z942;T2R7P0;S7QGE6;R4UDN4;I9JMI4;I9JKS4;I9HJ41;I9HIM0;I9HGM0;I9FRL3;I9EB09;I9E013;I9BZH9;I8YTD9;I8Y6X2;I8XPG0;I8UQX5;I8RFM6;I8ND99;I8N3C7;I8LQS2;I8LEZ1;I8KLJ7;I8K7K3;I8JSF8;I8IFG2;I8I3P1;I8I286;I8GUP5;I8GHE0;I8G3J9;I8FI23;I8FC56;I8EKX7;I8ECT9;I8CHZ7;I8C8S4;I8C027;I8AY77;I6Z3B4;I0PSI7;I0PLW3;H0ISJ6;H0IDJ8;G6X3S3;B1MDS9;I8X8N4;…	X8EEZ9;X8DWP3;X8D025;X8BR94;X7XJW8;X7WJZ9;X7W7T6;X7VWC2;X7UWJ3;V6ZW72;V6Z942;T2R7P0;S7QGE6;R4UDN4;I9JMI4;I9JKS4;I9HJ41;I9HIM0;I9HGM0;I9FRL3;I9EB09;I9E013;I9BZH9;I8YTD9;I8Y6X2;I8XPG0;I8UQX5;I8RFM6;I8ND99;I8N3C7;I8LQS2;I8LEZ1;I8KLJ7;I8K7K3;I8JSF8;I8IFG2;I8I3P1;I8I286;I8GUP5;I8GHE0;I8G3J9;I8FI23;I8FC56;I8EKX7;I8ECT9;I8CHZ7;I8C8S4;I8C027;I8AY77;I6Z3B4;I0PSI7;I0PLW3;H0ISJ6;H0IDJ8;G6X3S3;B1MDS9;I8X8N4;…	>tr|X8EEZ9|X8EEZ9_MYCAB Acetolactate synthase, small subunit OS=Mycobacterium abscessus 103 GN=ilvN PE=4 SV=1;>tr|X8DWP3|X8DWP3_MYCAB Acetolactate synthase, small subunit OS=Mycobacterium abscessus subsp. bolletii 1513 GN=ilvN PE=4 SV=1;>tr|X8D025|X8D025_M	ilvN	59	14	76.6	18.178	197340000	173990000	147990000	294020000	21927000	19332000	16444000	32669000	18	17	19	17	813340000	71	90372000
T0B581;I0PTT9;I0PA09;B1MN11;I9K2X9;I9GSB9;I8KY10;X8ESB0;X8CWC1;X8BM75;X7V490;I9I3L9;I9HQ70;I9GVD0;I9G8S7;I9ESB2;I9DQ40;I8ZM59;I8VLM7;I8PYS8;I8P697;I8NZX8;I8N2Z3;I8KE12;I8IJP2;I8G8W7;I8BFZ8;H0IMU4;I9B046;S7P549;R4UKA6;I9CIL7;I8H604;I8GIC6;G6X620;A0A060L591;X7X9W4;X7X2N3;X7WT38;X7WGV2;X7VLP6;V6ZQ94;V6ZKQ5;I9JV54;I9EYT9;I9DIB8;I9CR34;I8Z4B7;I8YDE5;I8YCF8;I8X3E7;I8U526;I8Q5N2;I8MGW5;I8KW01;I8CW75;I8C…	T0B581;I0PTT9;I0PA09;B1MN11;I9K2X9;I9GSB9;I8KY10;X8ESB0;X8CWC1;X8BM75;X7V490;I9I3L9;I9HQ70;I9GVD0;I9G8S7;I9ESB2;I9DQ40;I8ZM59;I8VLM7;I8PYS8;I8P697;I8NZX8;I8N2Z3;I8KE12;I8IJP2;I8G8W7;I8BFZ8;H0IMU4;I9B046;S7P549;R4UKA6;I9CIL7;I8H604;I8GIC6;G6X620;A0A060L591;X7X9W4;X7X2N3;X7WT38;X7WGV2;X7VLP6;V6ZQ94;V6ZKQ5;I9JV54;I9EYT9;I9DIB8;I9CR34;I8Z4B7;I8YDE5;I8YCF8;I8X3E7;I8U526;I8Q5N2;I8MGW5;I8KW01;I8CW75;I8C…	>tr|T0B581|T0B581_MYCAB TetR family transcriptional regulator OS=Mycobacterium abscessus V06705 GN=M879_06205 PE=4 SV=1;>tr|I0PTT9|I0PTT9_MYCAB TetR family transcriptional regulator OS=Mycobacterium abscessus M94 GN=S7W_07012 PE=4 SV=1;>tr|I0PA09|I0PA09_MY	M879_06205	59	7	43.7	23.552	154610000	137950000	114680000	225130000	22088000	19708000	16383000	32162000	14	10	12	14	632370000	50	90341000
X8BMB7;X7XMB7;X7X7A6;X7WKL8;X7VTG2;X7UVU1;V6ZTA7;V6ZGM0;I9HPN0;I9HMD0;I9FNF6;I9F9Z2;I9CH02;I9B621;I9ARM7;I8ZDE6;I8Z5V6;I8Z0X4;I8Y2K2;I8XAD6;I8W8T2;I8VXF1;I8VDT6;I8V5U0;I8V4X5;I8TTW1;I8MUC5;I8LHL7;I8K332;I8JRK7;I8JHI0;I8I8L1;I8I6R3;I8HG03;I8FYL4;I8EAU8;I8DQJ6;I8DJF1;I0PDD1;H0IRB5;H0ICN7;B1MCW3;A0A060L3I6;X8EG32;X8DRD1;X8D287;X7W731;T0A1U9;S7QHK8;R4UNR1;I9BSL9;I9ACK9;I8PNM4;I8NRI4;I8IB48;I8EVI2;I8C…	X8BMB7;X7XMB7;X7X7A6;X7WKL8;X7VTG2;X7UVU1;V6ZTA7;V6ZGM0;I9HPN0;I9HMD0;I9FNF6;I9F9Z2;I9CH02;I9B621;I9ARM7;I8ZDE6;I8Z5V6;I8Z0X4;I8Y2K2;I8XAD6;I8W8T2;I8VXF1;I8VDT6;I8V5U0;I8V4X5;I8TTW1;I8MUC5;I8LHL7;I8K332;I8JRK7;I8JHI0;I8I8L1;I8I6R3;I8HG03;I8FYL4;I8EAU8;I8DQJ6;I8DJF1;I0PDD1;H0IRB5;H0ICN7;B1MCW3;A0A060L3I6;X8EG32;X8DRD1;X8D287;X7W731;T0A1U9;S7QHK8;R4UNR1;I9BSL9;I9ACK9;I8PNM4;I8NRI4;I8IB48;I8EVI2;I8C…	>tr|X8BMB7|X8BMB7_MYCAB LytR cell envelope-related transcriptional attenuator family protein OS=Mycobacterium abscessus 21 GN=I543_3222 PE=4 SV=1;>tr|X7XMB7|X7XMB7_MYCAB LytR cell envelope-related transcriptional attenuator family protein OS=Mycobacterium	I543_3222	60	11	82.8	22.304	238340000	195790000	153470000	314200000	23834000	19579000	15347000	31420000	14	12	12	13	901800000	51	90180000
X8EF16;X8CZU6;X8BUX4;X7XEV5;X7X5C8;X7VT89;X7UTT2;T0B482;I9JK00;I9HPK2;I9HKU5;I9FN84;I9DBD7;I9D5V9;I9ALM3;I8YRQ1;I8V645;I8TRD4;I8PTI6;I8NWU7;I8MW85;I8LS35;I8KZV9;I8JZF2;I0PMQ7;I0PDF4;H0IRE1;B1MCY6;I8ZGH4;I8LDL2;I8BIW0;X7WJU2;X7W6Y7;V6ZU84;V6ZII1;S7P1T1;R4UCW4;I9F9P5;I9CG17;I9AR83;I8Z281;I8RE30;I8R6F5;I8QK91;I8Q5G0;I8L3E8;I8JP47;I8JM44;I6YI34;H0ICR1;G6X4N9;X8DPX2;I9D2D4;I8XZ39;I8XSI2;I8XG85;I8WPQ3;…	X8EF16;X8CZU6;X8BUX4;X7XEV5;X7X5C8;X7VT89;X7UTT2;T0B482;I9JK00;I9HPK2;I9HKU5;I9FN84;I9DBD7;I9D5V9;I9ALM3;I8YRQ1;I8V645;I8TRD4;I8PTI6;I8NWU7;I8MW85;I8LS35;I8KZV9;I8JZF2;I0PMQ7;I0PDF4;H0IRE1;B1MCY6;I8ZGH4;I8LDL2;I8BIW0;X7WJU2;X7W6Y7;V6ZU84;V6ZII1;S7P1T1;R4UCW4;I9F9P5;I9CG17;I9AR83;I8Z281;I8RE30;I8R6F5;I8QK91;I8Q5G0;I8L3E8;I8JP47;I8JM44;I6YI34;H0ICR1;G6X4N9;X8DPX2;I9D2D4;I8XZ39;I8XSI2;I8XG85;I8WPQ3;…	>tr|X8EF16|X8EF16_MYCAB Iron-dependent repressor IdeR OS=Mycobacterium abscessus 103 GN=ideR PE=4 SV=1;>tr|X8CZU6|X8CZU6_MYCAB Iron-dependent repressor IdeR OS=Mycobacterium abscessus 1948 GN=ideR PE=4 SV=1;>tr|X8BUX4|X8BUX4_MYCAB Iron-dependent repressor	ideR	59	17	78.9	25.053	354390000	302620000	225840000	289340000	27261000	23278000	17372000	22257000	27	21	19	16	1172190000	83	90168000
T2RA75;I9FBG4;I8LFF8;I8L889;X7V0E2;B1MME0;X8EMX7;X8D811;I9DGB0;I9CZC8;I9A352;I8ZXB0;I8YX37;I8YPK1;I8WLX2;I8UP35;I8PGN5;I8M7R0	T2RA75;I9FBG4;I8LFF8;I8L889;X7V0E2;B1MME0;X8EMX7;X8D811;I9DGB0;I9CZC8;I9A352;I8ZXB0;I8YX37;I8YPK1;I8WLX2;I8UP35;I8PGN5;I8M7R0	>tr|T2RA75|T2RA75_MYCAB Uncharacterized protein OS=Mycobacterium abscessus V06705 GN=M879_09600 PE=4 SV=1;>tr|I9FBG4|I9FBG4_MYCAB Uncharacterized protein OS=Mycobacterium abscessus 3A-0119-R GN=MA3A0119R_5188 PE=4 SV=1;>tr|I8LFF8|I8LFF8_MYCAB Uncharacteriz	M879_09600	18	6	55.2	19.806	135790000	124540000	100770000	179620000	22631000	20756000	16795000	29937000	18	12	11	11	540720000	52	90119000
X7WUI1;X8EPY9;X8E306;X8D7Q9;X8BT14;X7WDS1;X7V7H9;V6ZL79;V6ZBL6;S9ZMR4;S7QP67;I9K371;I9HQ72;I9GPZ5;I9EC98;I9DX43;I9AFV1;I8ZPN7;I8YEZ1;I8XNZ1;I8W978;I8VQU0;I8V778;I8U967;I8SUF2;I8RPF6;I8RKN3;I8QCC4;I8Q2L2;I8PRY5;I8P7J9;I8NJF5;I8MP91;I8M888;I8LYC4;I8LD27;I8L2H7;I8KWY9;I8IT93;I8I4P7;I8GIW2;I8GDY7;I8EGL1;I8D248;I8BXC0;I8BQH8;I0P7B5;H0I5U2;G6XEM1;R4U6I7;I8X8X4;I8TH16;I0P7X6;H0IJY9;B1MGX5;A0A060L1L4;X7X…	X7WUI1;X8EPY9;X8E306;X8D7Q9;X8BT14;X7WDS1;X7V7H9;V6ZL79;V6ZBL6;S9ZMR4;S7QP67;I9K371;I9HQ72;I9GPZ5;I9EC98;I9DX43;I9AFV1;I8ZPN7;I8YEZ1;I8XNZ1;I8W978;I8VQU0;I8V778;I8U967;I8SUF2;I8RPF6;I8RKN3;I8QCC4;I8Q2L2;I8PRY5;I8P7J9;I8NJF5;I8MP91;I8M888;I8LYC4;I8LD27;I8L2H7;I8KWY9;I8IT93;I8I4P7;I8GIW2;I8GDY7;I8EGL1;I8D248;I8BXC0;I8BQH8;I0P7B5;H0I5U2;G6XEM1;R4U6I7;I8X8X4;I8TH16;I0P7X6;H0IJY9;B1MGX5;A0A060L1L4;X7X…	>tr|X7WUI1|X7WUI1_MYCAB Putative cONSERVED MEMBRANE PROTEIN OS=Mycobacterium abscessus MAB_082312_2272 GN=L831_0395 PE=4 SV=1;>tr|X8EPY9|X8EPY9_MYCAB Putative cONSERVED MEMBRANE PROTEIN OS=Mycobacterium abscessus 103 GN=I544_3247 PE=4 SV=1;>tr|X8E306|X8E30	L831_0395	59	9	99.3	15.416	220320000	198050000	171500000	218600000	24480000	22006000	19056000	24289000	12	22	16	9	808470000	59	89831000
X8EK95;X8DFY6;X8D8B9;X8BNX2;X7XCC8;X7WYF8;X7WRA5;X7WA21;X7VJB0;X7V188;V6ZJL6;V6ZAL8;T2RA90;S7QC31;R4UUA6;I9JFL8;I9H6W3;I9FBS7;I9F7A7;I9EGN6;I9CM28;I9BL55;I9A3C7;I8ZXI0;I8YNQ5;I8Y0W7;I8XW21;I8XBJ3;I8X7P4;I8WFI3;I8SLD3;I8PKT5;I8N7Z5;I8MN36;I8MJC4;I8M6M9;I8LLQ6;I8L8F9;I8K109;I8JMA4;I8JGP1;I8J5V7;I8I6H0;I8HBL6;I8H2P2;I8GR84;I8FRJ0;I8EKX0;I8EGJ3;I8DFZ4;I8C990;I8BD56;I6Z5J0;I0PTD9;I0PFX7;H0IX57;H0II32;…	X8EK95;X8DFY6;X8D8B9;X8BNX2;X7XCC8;X7WYF8;X7WRA5;X7WA21;X7VJB0;X7V188;V6ZJL6;V6ZAL8;T2RA90;S7QC31;R4UUA6;I9JFL8;I9H6W3;I9FBS7;I9F7A7;I9EGN6;I9CM28;I9BL55;I9A3C7;I8ZXI0;I8YNQ5;I8Y0W7;I8XW21;I8XBJ3;I8X7P4;I8WFI3;I8SLD3;I8PKT5;I8N7Z5;I8MN36;I8MJC4;I8M6M9;I8LLQ6;I8L8F9;I8K109;I8JMA4;I8JGP1;I8J5V7;I8I6H0;I8HBL6;I8H2P2;I8GR84;I8FRJ0;I8EKX0;I8EGJ3;I8DFZ4;I8C990;I8BD56;I6Z5J0;I0PTD9;I0PFX7;H0IX57;H0II32;…	>tr|X8EK95|X8EK95_MYCAB Thioredoxin OS=Mycobacterium abscessus 103 GN=I544_2611 PE=3 SV=1;>tr|X8DFY6|X8DFY6_MYCAB Thioredoxin OS=Mycobacterium abscessus subsp. bolletii 1513 GN=I540_5761 PE=3 SV=1;>tr|X8D8B9|X8D8B9_MYCAB Thioredoxin OS=Mycobacterium absces	I544_2611	59	5	63.3	11.77	193000000	158910000	38451000	147970000	32166000	26486000	6408400	24662000	8	5	1	2	538331000	16	89722400
X8EYF9;X8D4M9;X8BU12;X7XEY4;X7WVY9;X7VID3;X7V0H6;S9ZP68;I9G671;I9DEN9;I9A280;I8ZWF5;I8YNH2;I8YMF2;I8WL54;I8S3E1;I8NEE1;I8MEL9;I8LJ46;I8KKL7;I8KH62;I0PPP3;H0IVW2;B1MKV7;I0PGM1;X7WP59;X7W9I7;V7A1L7;V6ZAW9;S7QDJ5;I9JER8;I9F6P0;I9E6J3;I9BW57;I9B8I0;I8YQM9;I8T947;I8QW56;I8PXU5;I8HAP0;I6YK82;G6XC02;I9HD59;I8UUN6;I8TL63;I8NGX5;I8BBX3;I8B2C0;X8DKA3;I8Y4W8;I8XFX7;I8W340;I8W261;I8HYD7;I8EPN9;I8DJU9;I8CIJ1;…	X8EYF9;X8D4M9;X8BU12;X7XEY4;X7WVY9;X7VID3;X7V0H6;S9ZP68;I9G671;I9DEN9;I9A280;I8ZWF5;I8YNH2;I8YMF2;I8WL54;I8S3E1;I8NEE1;I8MEL9;I8LJ46;I8KKL7;I8KH62;I0PPP3;H0IVW2;B1MKV7;I0PGM1;X7WP59;X7W9I7;V7A1L7;V6ZAW9;S7QDJ5;I9JER8;I9F6P0;I9E6J3;I9BW57;I9B8I0;I8YQM9;I8T947;I8QW56;I8PXU5;I8HAP0;I6YK82;G6XC02;I9HD59;I8UUN6;I8TL63;I8NGX5;I8BBX3;I8B2C0;X8DKA3;I8Y4W8;I8XFX7;I8W340;I8W261;I8HYD7;I8EPN9;I8DJU9;I8CIJ1;…	>tr|X8EYF9|X8EYF9_MYCAB Uncharacterized protein OS=Mycobacterium abscessus 103 GN=I544_2183 PE=4 SV=1;>tr|X8D4M9|X8D4M9_MYCAB Uncharacterized protein OS=Mycobacterium abscessus 1948 GN=I542_3441 PE=4 SV=1;>tr|X8BU12|X8BU12_MYCAB Uncharacterized protein OS=	I544_2183	59	9	95	15.359	236880000	194000000	165610000	299150000	23688000	19400000	16561000	29915000	19	15	15	13	895640000	62	89564000
X8EIS0;X8DI50;X8D4Q3;X8BZL7;X7XE37;X7X8Q7;X7WN13;X7W9F2;X7VXN1;X7UYD3;V6ZXL3;V6Z6U3;T2RBY2;S7NX72;R4UR58;I9JCQ4;I9HIX7;I9GLC6;I9GB72;I9FLD2;I9E5F8;I9CXH1;I9CUQ2;I9B684;I9A051;I8ZAZ0;I8Z539;I8Y4D2;I8WUZ3;I8W891;I8UDN1;I8T724;I8SI55;I8RIC1;I8PEL0;I8NMB2;I8MLA9;I8M3I9;I8LZB2;I8L1R2;I8KKH0;I8JJ11;I8JGD0;I8H8R6;I8GXU4;I8G6B9;I8FJG0;I8EDX9;I8E6Y7;I8BYJ4;I8B9W4;I8AU92;I6YJ68;I0PKB7;I0PJ16;H0IT79;H0IG76;…	X8EIS0;X8DI50;X8D4Q3;X8BZL7;X7XE37;X7X8Q7;X7WN13;X7W9F2;X7VXN1;X7UYD3;V6ZXL3;V6Z6U3;T2RBY2;S7NX72;R4UR58;I9JCQ4;I9HIX7;I9GLC6;I9GB72;I9FLD2;I9E5F8;I9CXH1;I9CUQ2;I9B684;I9A051;I8ZAZ0;I8Z539;I8Y4D2;I8WUZ3;I8W891;I8UDN1;I8T724;I8SI55;I8RIC1;I8PEL0;I8NMB2;I8MLA9;I8M3I9;I8LZB2;I8L1R2;I8KKH0;I8JJ11;I8JGD0;I8H8R6;I8GXU4;I8G6B9;I8FJG0;I8EDX9;I8E6Y7;I8BYJ4;I8B9W4;I8AU92;I6YJ68;I0PKB7;I0PJ16;H0IT79;H0IG76;…	>tr|X8EIS0|X8EIS0_MYCAB 50S ribosomal protein L5 OS=Mycobacterium abscessus 103 GN=rplE PE=3 SV=1;>tr|X8DI50|X8DI50_MYCAB 50S ribosomal protein L5 OS=Mycobacterium abscessus subsp. bolletii 1513 GN=rplE PE=3 SV=1;>tr|X8D4Q3|X8D4Q3_MYCAB 50S ribosomal prote	rplE	59	12	72.2	21.06	256250000	217420000	190610000	315130000	23295000	19766000	17329000	28648000	20	18	21	15	979410000	74	89038000
X8EM49;X8DKA1;X8D5R6;X8BU02;X7XH33;X7WW66;X7WPD3;X7W9S1;X7VHE1;X7UXW8;V7A1W0;V6Z980;S9ZWP4;S7NU28;R4UHH6;I9JEX1;I9J8H3;I9J614;I9IEL9;I9HEX3;I9H6W9;I9G6J8;I9FDV4;I9FAP1;I9F6Y3;I9E6Q0;I9ADG9;I8Y5K7;I8XBD2;I8WE24;I8W6Q4;I8VY93;I8VAN4;I8UV30;I8TMU2;I8T992;I8PIJ1;I8PCY5;I8MAB9;I8M497;I8LKQ8;I8II52;I8I2B9;I8HY04;I8HAV4;I8H0N6;I8GP07;I8GJD0;I8EJU1;I8EEH2;I8E9W0;I8B244;I0PPH8;H0IHB4;G6XC67;B1ML22;A0A060K…	X8EM49;X8DKA1;X8D5R6;X8BU02;X7XH33;X7WW66;X7WPD3;X7W9S1;X7VHE1;X7UXW8;V7A1W0;V6Z980;S9ZWP4;S7NU28;R4UHH6;I9JEX1;I9J8H3;I9J614;I9IEL9;I9HEX3;I9H6W9;I9G6J8;I9FDV4;I9FAP1;I9F6Y3;I9E6Q0;I9ADG9;I8Y5K7;I8XBD2;I8WE24;I8W6Q4;I8VY93;I8VAN4;I8UV30;I8TMU2;I8T992;I8PIJ1;I8PCY5;I8MAB9;I8M497;I8LKQ8;I8II52;I8I2B9;I8HY04;I8HAV4;I8H0N6;I8GP07;I8GJD0;I8EJU1;I8EEH2;I8E9W0;I8B244;I0PPH8;H0IHB4;G6XC67;B1ML22;A0A060K…	>tr|X8EM49|X8EM49_MYCAB Mce related family protein OS=Mycobacterium abscessus 103 GN=I544_2249 PE=4 SV=1;>tr|X8DKA1|X8DKA1_MYCAB Mce related family protein OS=Mycobacterium abscessus subsp. bolletii 1513 GN=I540_5430 PE=4 SV=1;>tr|X8D5R6|X8D5R6_MYCAB Mce r	I544_2249	59	18	67.1	37.839	362470000	327250000	309810000	513690000	21322000	19250000	18224000	30217000	23	25	30	22	1513220000	100	89013000
X8E6W7;X8DN25;X8CXC6;X7X4B1;X7VPD0;X7URL5;V6ZFU2;I9JXI1;I9JPX3;I9HNY1;I9GWF1;I9FS64;I9EPC0;I9BXR1;I9B938;I8ZI79;I8QF91;I8Q128;I8N2V3;I8LVM7;I8JX75;I8JV17;I0PAW2;I0P7R6;H0INX2;H0I9R5;G6X6N9;I6YG73;X8C0Z0;X7XHD7;X7WHT3;X7W3U3;V6ZQ42;T0AXS0;S7P3K5;R4UCM8;I9IV18;I9I3M3;I9FKL2;I9DR00;I9D9S1;I9CIX4;I9AWL7;I9AJA4;I8WZQ8;I8WUD8;I8SNI4;I8RR22;I8L9L2;I8JZR6;I8F249;I8EJE0;I8E2K7;I8E0Z5;I8DN42;I8CZK5;I8BNJ0;…	X8E6W7;X8DN25;X8CXC6;X7X4B1;X7VPD0;X7URL5;V6ZFU2;I9JXI1;I9JPX3;I9HNY1;I9GWF1;I9FS64;I9EPC0;I9BXR1;I9B938;I8ZI79;I8QF91;I8Q128;I8N2V3;I8LVM7;I8JX75;I8JV17;I0PAW2;I0P7R6;H0INX2;H0I9R5;G6X6N9;I6YG73;X8C0Z0;X7XHD7;X7WHT3;X7W3U3;V6ZQ42;T0AXS0;S7P3K5;R4UCM8;I9IV18;I9I3M3;I9FKL2;I9DR00;I9D9S1;I9CIX4;I9AWL7;I9AJA4;I8WZQ8;I8WUD8;I8SNI4;I8RR22;I8L9L2;I8JZR6;I8F249;I8EJE0;I8E2K7;I8E0Z5;I8DN42;I8CZK5;I8BNJ0;…	>tr|X8E6W7|X8E6W7_MYCAB Uncharacterized protein OS=Mycobacterium abscessus 103 GN=I544_4735 PE=4 SV=1;>tr|X8DN25|X8DN25_MYCAB Uncharacterized protein OS=Mycobacterium abscessus subsp. bolletii 1513 GN=I540_1925 PE=4 SV=1;>tr|X8CXC6|X8CXC6_MYCAB Uncharacter	I544_4735	59	13	65.9	17.946	246980000	219700000	187860000	401770000	20582000	18308000	15655000	33481000	17	15	15	17	1056310000	64	88026000
X8EMM2;X8D8N1;X8BKH0;X7XBW7;X7WWU6;X7VJK4;X7V1H7;T2R8M3;I9J795;I9IFT1;I9HYB8;I9GDS0;I9FAH5;I9DTP5;I9DFY1;I9A983;I8ZXY2;I8WBW3;I8VC61;I8V1R5;I8TRL9;I8MGI2;I8MF10;I8L8N2;I8ET79;I8EGT2;I8BVB3;I0PUA2;I0P4V4;H0IIB1;B1MEA1;X8DGL2;I8XKF3;I8WGL1;I8RSC4;I8LRM7;I8KVU1;I8EMN8;I8DWE5;I8D9C8;H0I4I0;X7WPG7;X7WCM5;V6ZLT3;V6ZE22;S7P8G6;R4UFK2;I9JFU1;I9BUN6;I9BI71;I8QGM9;I8K7L8;I8K179;I8J647;I8HBT7;I8GPX8;I8FTA5;…	X8EMM2;X8D8N1;X8BKH0;X7XBW7;X7WWU6;X7VJK4;X7V1H7;T2R8M3;I9J795;I9IFT1;I9HYB8;I9GDS0;I9FAH5;I9DTP5;I9DFY1;I9A983;I8ZXY2;I8WBW3;I8VC61;I8V1R5;I8TRL9;I8MGI2;I8MF10;I8L8N2;I8ET79;I8EGT2;I8BVB3;I0PUA2;I0P4V4;H0IIB1;B1MEA1;X8DGL2;I8XKF3;I8WGL1;I8RSC4;I8LRM7;I8KVU1;I8EMN8;I8DWE5;I8D9C8;H0I4I0;X7WPG7;X7WCM5;V6ZLT3;V6ZE22;S7P8G6;R4UFK2;I9JFU1;I9BUN6;I9BI71;I8QGM9;I8K7L8;I8K179;I8J647;I8HBT7;I8GPX8;I8FTA5;…	>tr|X8EMM2|X8EMM2_MYCAB Acyl-CoA dehydrogenase, N-terminal domain protein OS=Mycobacterium abscessus 103 GN=I544_2695 PE=3 SV=1;>tr|X8D8N1|X8D8N1_MYCAB Acyl-CoA dehydrogenase, N-terminal domain protein OS=Mycobacterium abscessus 1948 GN=I542_3982 PE=3 SV=1	I544_2695	59	23	77.7	42.277	442240000	328900000	294770000	691990000	22112000	16445000	14738000	34600000	26	30	25	38	1757900000	119	87895000
I9I5D1;B1MKH3;X8EPS3;X7X070;X7VMK2;A0A060KXG8;X8D9R6;X8BZM6;X7XNZ4;X7V9C1;T2R8Q2;I9K6C3;I9J1Q9;I9I795;I9HS02;I9GM92;I9ETB5;I9B240;I8ZSW5;I8WAQ9;I8VI62;I8M264;I8L401;I8K5V4;I8IQG0;I8IM62;I8BTM2;H0ILI8;I8ZKR9;I8FNI0;I0PP84;I0P8Q2;S7P611;I8JX45;X7WRR6;X7WFN4;V6ZN46;V6ZDF7;R4U847;I9FUC6;I9EVL3;I9CK55;I9CAD4;I9AY57;I8ZHM9;I8QRU9;I8Q4D5;I8HUD9;H0I7U5;G6X7V0;I9DMI2;I8YHC7;I8XAE0;I8X130;I8MZC4;I8EHN7;I8D…	I9I5D1;B1MKH3;X8EPS3;X7X070;X7VMK2;A0A060KXG8;X8D9R6;X8BZM6;X7XNZ4;X7V9C1;T2R8Q2;I9K6C3;I9J1Q9;I9I795;I9HS02;I9GM92;I9ETB5;I9B240;I8ZSW5;I8WAQ9;I8VI62;I8M264;I8L401;I8K5V4;I8IQG0;I8IM62;I8BTM2;H0ILI8;I8ZKR9;I8FNI0;I0PP84;I0P8Q2;S7P611;I8JX45;X7WRR6;X7WFN4;V6ZN46;V6ZDF7;R4U847;I9FUC6;I9EVL3;I9CK55;I9CAD4;I9AY57;I8ZHM9;I8QRU9;I8Q4D5;I8HUD9;H0I7U5;G6X7V0;I9DMI2;I8YHC7;I8XAE0;I8X130;I8MZC4;I8EHN7;I8D…	>tr|I9I5D1|I9I5D1_MYCAB Uncharacterized protein OS=Mycobacterium abscessus 3A-0930-S GN=MA3A0930S_0792 PE=4 SV=1;>tr|B1MKH3|B1MKH3_MYCA9 Uncharacterized protein OS=Mycobacterium abscessus (strain ATCC 19977 / DSM 44196) GN=MAB_1177 PE=4 SV=1;>tr|X8EPS3|X8E	MA3A0930S_0792	59	8	94.4	13.358	117740000	77373000	81368000	425290000	14718000	9671600	10171000	53162000	12	14	13	15	701771000	54	87722600
X8EJF6;X8BY10;X7XJE3;X7X9Q0;X7VVE9;X7UVH2;T2RB92;I9JLY4;I9IC06;I9EAR8;I8WWT1;I8V8F8;I8UXX8;I8UQD4;I8MMN8;I8MKJ0;I8LM14;I8LG86;I8KLA7;I8JD85;I0PKI0;B1MG69;X8D3W7;I9DCL0;I8NC09;I8N4M2;I8I0S7;I8FKZ7;I8FD94;H0IUM0;I0P5H8;X8DFE7;X7WM16;X7W8Z7;V6ZZD1;V6Z792;S7NX12;R4UQZ8;I9F491;I9E4F1;I9CRN9;I9ATP1;I8Z5P9;I8YQ55;I8Y4X4;I8RIE2;I8RBD9;I8QS54;I8PFY0;I8M799;I8KJH8;I8J3B1;I8GW38;I8D8X0;I8CBL7;I8C5K3;I6ZCE0;…	X8EJF6;X8BY10;X7XJE3;X7X9Q0;X7VVE9;X7UVH2;T2RB92;I9JLY4;I9IC06;I9EAR8;I8WWT1;I8V8F8;I8UXX8;I8UQD4;I8MMN8;I8MKJ0;I8LM14;I8LG86;I8KLA7;I8JD85;I0PKI0;B1MG69;X8D3W7;I9DCL0;I8NC09;I8N4M2;I8I0S7;I8FKZ7;I8FD94;H0IUM0;I0P5H8;X8DFE7;X7WM16;X7W8Z7;V6ZZD1;V6Z792;S7NX12;R4UQZ8;I9F491;I9E4F1;I9CRN9;I9ATP1;I8Z5P9;I8YQ55;I8Y4X4;I8RIE2;I8RBD9;I8QS54;I8PFY0;I8M799;I8KJH8;I8J3B1;I8GW38;I8D8X0;I8CBL7;I8C5K3;I6ZCE0;…	>tr|X8EJF6|X8EJF6_MYCAB Glutamate decarboxylase OS=Mycobacterium abscessus 103 GN=I544_1292 PE=3 SV=1;>tr|X8BY10|X8BY10_MYCAB Glutamate decarboxylase OS=Mycobacterium abscessus 21 GN=I543_4057 PE=3 SV=1;>tr|X7XJE3|X7XJE3_MYCAB Glutamate decarboxylase OS=My	I544_1292	59	28	70.8	52.636	734310000	482600000	503960000	644130000	27197000	17874000	18665000	23857000	41	36	35	36	2365000000	148	87593000
I8VJ93;I8Y4H3;X8EN59;X8DH69;X8D819;X8BQ37;X7XCF5;X7WYU2;X7WQH9;X7WAH1;X7VHE0;X7V103;V6ZK09;V6ZAD3;T2R9N5;S7QVU5;I9K960;I9K4G7;I9JFZ5;I9I8D2;I9G7V9;I9FW30;I9EHR6;I9E7S8;I9DVV6;I9DT29;I9BI77;I9A904;I8ZTG7;I8XA62;I8X7U3;I8W7Z0;I8NQW1;I8NPS9;I8NL00;I8N8I3;I8MAV1;I8M593;I8KFB2;I8K605;I8IXT0;I8I3V6;I8H1Q4;I8GUR9;I8GTJ6;I8FRV5;I8EFH5;I8DFI1;I8CEP5;I8BPY6;I8B3Q5;I0PUE8;I0PCX6;H0IIM9;H0I4M5;G6XAF6;B1MEE7;…	I8VJ93;I8Y4H3;X8EN59;X8DH69;X8D819;X8BQ37;X7XCF5;X7WYU2;X7WQH9;X7WAH1;X7VHE0;X7V103;V6ZK09;V6ZAD3;T2R9N5;S7QVU5;I9K960;I9K4G7;I9JFZ5;I9I8D2;I9G7V9;I9FW30;I9EHR6;I9E7S8;I9DVV6;I9DT29;I9BI77;I9A904;I8ZTG7;I8XA62;I8X7U3;I8W7Z0;I8NQW1;I8NPS9;I8NL00;I8N8I3;I8MAV1;I8M593;I8KFB2;I8K605;I8IXT0;I8I3V6;I8H1Q4;I8GUR9;I8GTJ6;I8FRV5;I8EFH5;I8DFI1;I8CEP5;I8BPY6;I8B3Q5;I0PUE8;I0PCX6;H0IIM9;H0I4M5;G6XAF6;B1MEE7;…	>tr|I8VJ93|I8VJ93_MYCAB Uncharacterized protein OS=Mycobacterium abscessus 3A-0119-R GN=MA3A0119R_0003 PE=4 SV=1;>tr|I8Y4H3|I8Y4H3_MYCAB Uncharacterized protein OS=Mycobacterium abscessus 5S-1212 GN=MA5S1212_4187 PE=4 SV=1;>tr|X8EN59|X8EN59_MYCAB Uncharact	MA3A0119R_0003	59	6	43.9	19.629	183370000	134350000	132410000	249040000	22921000	16793000	16551000	31130000	11	8	9	8	699170000	36	87395000
X8EJN8;X8DL78;X8D557;X7XIH5;X7WVD8;X7WQ10;X7W8T2;X7VFR5;X7UXE0;V6ZZB7;V6Z8P7;S9ZY98;S7NV32;R4UY46;I9HA30;I9H746;I9F6E2;I9CY45;I9BTB9;I9AH18;I8YVS1;I8Y5K2;I8XUR3;I8XB66;I8WJ66;I8VQ96;I8VA82;I8UUI4;I8T8R5;I8PP82;I8PI86;I8PFD7;I8MN74;I8LB71;I8KQP6;I8KEQ8;I8JKZ4;I8JGE6;I8J9J2;I8IHR0;I8HXU0;I8HAD3;I8GHJ3;I8FFB2;I8F9L7;I8ELL2;I8DCQ5;I8BZ40;I8AWM3;I0PPZ6;I0PGB1;H0IVQ5;H0IGT8;G6XCP3;B1MJX9;A0A060KWK1;X8B…	X8EJN8;X8DL78;X8D557;X7XIH5;X7WVD8;X7WQ10;X7W8T2;X7VFR5;X7UXE0;V6ZZB7;V6Z8P7;S9ZY98;S7NV32;R4UY46;I9HA30;I9H746;I9F6E2;I9CY45;I9BTB9;I9AH18;I8YVS1;I8Y5K2;I8XUR3;I8XB66;I8WJ66;I8VQ96;I8VA82;I8UUI4;I8T8R5;I8PP82;I8PI86;I8PFD7;I8MN74;I8LB71;I8KQP6;I8KEQ8;I8JKZ4;I8JGE6;I8J9J2;I8IHR0;I8HXU0;I8HAD3;I8GHJ3;I8FFB2;I8F9L7;I8ELL2;I8DCQ5;I8BZ40;I8AWM3;I0PPZ6;I0PGB1;H0IVQ5;H0IGT8;G6XCP3;B1MJX9;A0A060KWK1;X8B…	>tr|X8EJN8|X8EJN8_MYCAB Uncharacterized protein OS=Mycobacterium abscessus 103 GN=I544_2063 PE=4 SV=1;>tr|X8DL78|X8DL78_MYCAB Uncharacterized protein OS=Mycobacterium abscessus subsp. bolletii 1513 GN=I540_5234 PE=4 SV=1;>tr|X8D557|X8D557_MYCAB Uncharacter	I544_2063	57	3	26.2	17.817	100440000	85579000	70881000	91070000	25111000	21395000	17720000	22768000	4	2	3	4	347970000	13	86994000
X8EJL1;X7W741;V6Z8P8;R4UYV6;I9HJ24;I9HHY5;I9FL72;I9CUJ8;I9C5V1;I8Y753;I8VYE8;I8USG1;I8R2W1;I8PX54;I8N4S4;I8MHY0;I8LTC1;I8IGG9;I8FF97;I8EPR2;I8ECL8;I8DE88;I8CH37;I8C509;I6Y8J1;I0PKC3;I0PJ23;G6X1I5;X8DHP4;X8D421;X8BYZ4;X7XIZ4;X7X9U3;X7WNC6;X7VVK4;X7UVL9;V6ZZI5;T2RC25;S7QF84;I9J7G2;I9GL34;I9FF37;I9F4E8;I9EFM6;I9E0F2;I9A6D1;I8YUR9;I8VM95;I8RBH7;I8NER8;I8MI71;I8J2Z9;I8I394;I8GIB7;I8G4U1;I8B9Q0;I8B048;…	X8EJL1;X7W741;V6Z8P8;R4UYV6;I9HJ24;I9HHY5;I9FL72;I9CUJ8;I9C5V1;I8Y753;I8VYE8;I8USG1;I8R2W1;I8PX54;I8N4S4;I8MHY0;I8LTC1;I8IGG9;I8FF97;I8EPR2;I8ECL8;I8DE88;I8CH37;I8C509;I6Y8J1;I0PKC3;I0PJ23;G6X1I5;X8DHP4;X8D421;X8BYZ4;X7XIZ4;X7X9U3;X7WNC6;X7VVK4;X7UVL9;V6ZZI5;T2RC25;S7QF84;I9J7G2;I9GL34;I9FF37;I9F4E8;I9EFM6;I9E0F2;I9A6D1;I8YUR9;I8VM95;I8RBH7;I8NER8;I8MI71;I8J2Z9;I8I394;I8GIB7;I8G4U1;I8B9Q0;I8B048;…	>tr|X8EJL1|X8EJL1_MYCAB 30S ribosomal protein S8 OS=Mycobacterium abscessus 103 GN=rpsH PE=3 SV=1;>tr|X7W741|X7W741_MYCAB 30S ribosomal protein S8 OS=Mycobacterium abscessus MAB_082312_2272 GN=rpsH PE=3 SV=1;>tr|V6Z8P8|V6Z8P8_MYCAB 30S ribosomal protein S8	rpsH	60	8	68.2	14.456	216600000	122290000	78189000	188880000	30943000	17469000	11170000	26983000	9	7	7	8	605959000	31	86565000
X8EIS7;X8DFK5;X8D3L0;X8BZX3;X7WKS1;X7W1G7;X7UUZ5;V6ZZ13;V6ZA03;T2RBF3;S7NWQ7;I9JNA6;I9JLL1;I9HKF6;I9HI48;I9E440;I9E0V1;I9DD22;I9CWW8;I8YTE6;I8YKR9;I8Y7G2;I8UQW9;I8RB46;I8QTS0;I8PKX4;I8LR27;I8KQK0;I8KJN2;I8K8E0;I8HW65;I8HCR4;I8GVQ0;I8G4C8;I8FIW4;I8FES3;I8ELM3;I8DE39;I8D5J0;I8CFR5;I8C6J2;I6Z3Q7;G6X2H9;F8SQ29;B1MF87;I8LBS4;I0PQG4;H0IED8;F8SQ34;X7XPF8;X7X851;X7VVD0;R4UEN7;I8XS70;I8TNK2;I8MEK2;I8JTH2;…	X8EIS7;X8DFK5;X8D3L0;X8BZX3;X7WKS1;X7W1G7;X7UUZ5;V6ZZ13;V6ZA03;T2RBF3;S7NWQ7;I9JNA6;I9JLL1;I9HKF6;I9HI48;I9E440;I9E0V1;I9DD22;I9CWW8;I8YTE6;I8YKR9;I8Y7G2;I8UQW9;I8RB46;I8QTS0;I8PKX4;I8LR27;I8KQK0;I8KJN2;I8K8E0;I8HW65;I8HCR4;I8GVQ0;I8G4C8;I8FIW4;I8FES3;I8ELM3;I8DE39;I8D5J0;I8CFR5;I8C6J2;I6Z3Q7;G6X2H9;F8SQ29;B1MF87;I8LBS4;I0PQG4;H0IED8;F8SQ34;X7XPF8;X7X851;X7VVD0;R4UEN7;I8XS70;I8TNK2;I8MEK2;I8JTH2;…	>tr|X8EIS7|X8EIS7_MYCAB N5-carboxyaminoimidazole ribonucleotide mutase OS=Mycobacterium abscessus 103 GN=purE PE=3 SV=1;>tr|X8DFK5|X8DFK5_MYCAB N5-carboxyaminoimidazole ribonucleotide mutase OS=Mycobacterium abscessus subsp. bolletii 1513 GN=purE PE=3 SV=1	purE	65	7	69.9	17.01	128600000	79434000	57860000	166860000	25720000	15887000	11572000	33372000	7	6	6	10	432754000	29	86551000
X8EJA9;X8D1J2;X8BQH5;X7XK76;X7X9F3;X7WND3;X7W748;X7VXT4;X7UVM7;V6ZZJ5;V6Z6Y4;T2RB27;S7NYN7;R4UYW7;I9JM52;I9JCU1;I9HHV5;I9GKZ6;I9GBA8;I9FFH9;I9F4F6;I9EFG9;I9E0G1;I9DCR8;I9CVG1;I9C8V3;I8Z7C3;I8Y1M4;I8XSQ8;I8XDH6;I8WU36;I8UYE0;I8RBI3;I8R2W9;I8QMK0;I8Q977;I8PD55;I8NC71;I8MLH0;I8L036;I8KLH3;I8JU07;I8J309;I8I0V9;I8FL46;I8FDJ3;I8E856;I8DE37;I8C919;I8C0A7;I8AUQ1;I6Y8J6;I0PKB5;I0PJ14;H0IT81;H0IG78;G6X1H5;…	X8EJA9;X8D1J2;X8BQH5;X7XK76;X7X9F3;X7WND3;X7W748;X7VXT4;X7UVM7;V6ZZJ5;V6Z6Y4;T2RB27;S7NYN7;R4UYW7;I9JM52;I9JCU1;I9HHV5;I9GKZ6;I9GBA8;I9FFH9;I9F4F6;I9EFG9;I9E0G1;I9DCR8;I9CVG1;I9C8V3;I8Z7C3;I8Y1M4;I8XSQ8;I8XDH6;I8WU36;I8UYE0;I8RBI3;I8R2W9;I8QMK0;I8Q977;I8PD55;I8NC71;I8MLH0;I8L036;I8KLH3;I8JU07;I8J309;I8I0V9;I8FL46;I8FDJ3;I8E856;I8DE37;I8C919;I8C0A7;I8AUQ1;I6Y8J6;I0PKB5;I0PJ14;H0IT81;H0IG78;G6X1H5;…	>tr|X8EJA9|X8EJA9_MYCAB 50S ribosomal protein L14 OS=Mycobacterium abscessus 103 GN=rplN PE=3 SV=1;>tr|X8D1J2|X8D1J2_MYCAB 50S ribosomal protein L14 OS=Mycobacterium abscessus 1948 GN=rplN PE=3 SV=1;>tr|X8BQH5|X8BQH5_MYCAB 50S ribosomal protein L14 OS=Myco	rplN	59	6	40.2	13.346	241440000	175660000	114620000	241280000	26827000	19518000	12735000	26808000	7	10	8	6	773000000	31	85888000
X8EN98;X8E154;X8DAV6;X8BRV1;X7XM31;X7X1C5;X7VJS9;X7V6N2;S9ZK53;I9II07;I9H0J2;I9EUV7;I9A800;I8ZS47;I8Z0A4;I8Y9F8;I8XQE7;I8X6D6;I8WFU4;I8WBE4;I8VS31;I8QIQ5;I8N8U9;I8MRR3;I8LQS7;I8L4N0;I8K826;I8IWD7;I8IPS2;I8ICZ9;I8GC70;I8ER12;I8E608;I8DD97;I8CUX9;I8BPE3;I0PE32;I0P760;H0IKR5;H0I6W1;B1MJE2;X7WUD4;X7WCU0;V6ZMC3;V6ZCN0;S7QMZ0;R4UQT3;I9FXY5;I8ZLV8;I8U949;I8U8M4;I8RK08;I8QG06;I8QCZ9;I8HTR2;I8HR08;I8GI73;…	X8EN98;X8E154;X8DAV6;X8BRV1;X7XM31;X7X1C5;X7VJS9;X7V6N2;S9ZK53;I9II07;I9H0J2;I9EUV7;I9A800;I8ZS47;I8Z0A4;I8Y9F8;I8XQE7;I8X6D6;I8WFU4;I8WBE4;I8VS31;I8QIQ5;I8N8U9;I8MRR3;I8LQS7;I8L4N0;I8K826;I8IWD7;I8IPS2;I8ICZ9;I8GC70;I8ER12;I8E608;I8DD97;I8CUX9;I8BPE3;I0PE32;I0P760;H0IKR5;H0I6W1;B1MJE2;X7WUD4;X7WCU0;V6ZMC3;V6ZCN0;S7QMZ0;R4UQT3;I9FXY5;I8ZLV8;I8U949;I8U8M4;I8RK08;I8QG06;I8QCZ9;I8HTR2;I8HR08;I8GI73;…	>tr|X8EN98|X8EN98_MYCAB Mce related family protein OS=Mycobacterium abscessus 103 GN=I544_3706 PE=4 SV=1;>tr|X8E154|X8E154_MYCAB Mce related family protein OS=Mycobacterium abscessus subsp. bolletii 1513 GN=I540_0807 PE=4 SV=1;>tr|X8DAV6|X8DAV6_MYCAB Mce r	I544_3706	59	18	67.8	38.088	421810000	341000000	309580000	556460000	22200000	17948000	16294000	29288000	38	32	35	37	1628850000	142	85730000
X8EFD1;X7USE0;S9ZT41;I9JRV5;I9HXK8;I9G0S7;I9DMD0;I8ZFH0;I8LR94;I8LKN4;I8KLU1;I8FR80;I8EA89;I9D452;I8FXW8;B1MC49;I9HUT6;X8C0T5;X7VUH7;I9EC28;I8X1I7;I8WR71;I8VCT6;I8V596;I8NW26;I8D5E2;I8BI07;I9D7H9;I8XKP3;I8L7J1;I8EI66;I8CF80;I0PSZ4;I0PHG9;I8DSW5;H0IQS2;X8D1H4;X7XK43;X7X496;X8CZ23;X7X5F6;A0A060L4Y1;X7WI42;X7W602;V6ZUA3;V6ZI63;S7P025;I9F8U5;I9EMQ7;I8RG77;I8Q4H7;I8JIS7;H0IC66;R4UT41;I9JIA0;I9BSQ0;I8Q…	X8EFD1;X7USE0;S9ZT41;I9JRV5;I9HXK8;I9G0S7;I9DMD0;I8ZFH0;I8LR94;I8LKN4;I8KLU1;I8FR80;I8EA89;I9D452;I8FXW8;B1MC49;I9HUT6;X8C0T5;X7VUH7;I9EC28;I8X1I7;I8WR71;I8VCT6;I8V596;I8NW26;I8D5E2;I8BI07;I9D7H9;I8XKP3;I8L7J1;I8EI66;I8CF80;I0PSZ4;I0PHG9;I8DSW5;H0IQS2;X8D1H4;X7XK43;X7X496	>tr|X8EFD1|X8EFD1_MYCAB Putative 27 kDa lipoprotein antigen OS=Mycobacterium abscessus 103 GN=I544_0170 PE=4 SV=1;>tr|X7USE0|X7USE0_MYCAB Putative 27 kDa lipoprotein antigen OS=Mycobacterium abscessus MAB_110811_2726 GN=L836_2651 PE=4 SV=1;>tr|S9ZT41|S9ZT4	I544_0170	62	8	53.1	21.21	135180000	99805000	111910000	160910000	22530000	16634000	18652000	26818000	6	6	6	11	507805000	29	84634000
X8E7M6;X7X4I4;X7VQ13;X8BSI4;X7XPK0;X7WGB5;X7W4K8;X7USY9;V6ZSR2;V6ZKA6;T2R8D8;S7QR95;R4UU35;I6YGP8;I0PW69;I0PN60;H0IPA3;H0IAA4;G6X7C9;B1MAL7;X8CXF2;I9JQB1;I9G3W4;I9EPV5;I9D9L5;I9B583;I9ANG6;I8YHS2;I8XWZ8;I8XGA2;I8X2K3;I8WYV7;I8WX36;I8W4Z1;I8W0C3;I8VWU1;I8VPX4;I8V005;I8SE05;I8Q856;I8PZ33;I8NVV5;I8NM86;I8NDQ1;I8LD40;I8KHU1;I8JUF6;I8JTQ9;I8IPP7;I8HVR7;I8HLP3;I8H3B7;I8G0K9;I8FGZ6;I8F4I8;I8EY24;I8DZ24;…	X8E7M6;X7X4I4;X7VQ13;X8BSI4;X7XPK0;X7WGB5;X7W4K8;X7USY9;V6ZSR2;V6ZKA6;T2R8D8;S7QR95;R4UU35;I6YGP8;I0PW69;I0PN60;H0IPA3;H0IAA4;G6X7C9;B1MAL7;X8CXF2;I9JQB1;I9G3W4;I9EPV5;I9D9L5;I9B583;I9ANG6;I8YHS2;I8XWZ8;I8XGA2;I8X2K3;I8WYV7;I8WX36;I8W4Z1;I8W0C3;I8VWU1;I8VPX4;I8V005;I8SE05;I8Q856;I8PZ33;I8NVV5;I8NM86;I8NDQ1;I8LD40;I8KHU1;I8JUF6;I8JTQ9;I8IPP7;I8HVR7;I8HLP3;I8H3B7;I8G0K9;I8FGZ6;I8F4I8;I8EY24;I8DZ24;…	>tr|X8E7M6|X8E7M6_MYCAB Glycosyl transferase 2 family protein OS=Mycobacterium abscessus 103 GN=I544_4993 PE=4 SV=1;>tr|X7X4I4|X7X4I4_MYCAB Glycosyl transferase 2 family protein OS=Mycobacterium abscessus MAB_030201_1075 GN=L829_2767 PE=4 SV=1;>tr|X7VQ13|X	I544_4993	60	12	66.4	27.398	232110000	176380000	172950000	343860000	21101000	16035000	15723000	31260000	20	20	17	14	925300000	71	84119000
I9CXE3;I8V8I0;I8JDA7;I0PKF6;H0IUP6;X8EGG8;X8DF13;X8D349;X8BS75;X7XF94;X7X9B7;X7WL04;X7W7A3;X7VVP6;X7UW48;V6ZXH1;V6Z6T2;T2RB74;S7NX32;R4UHS1;I9JLY3;I9JCL5;I9J7V6;I9IC31;I9HJE1;I9HHJ6;I9HCU9;I9F4P6;I9EG12;I9E166;I9DDG6;I9BZS0;I9BNH6;I8ZZX7;I8YTT0;I8YL76;I8Y3P6;I8UY05;I8PM92;I8NTL1;I8M7N9;I8LVN6;I8LLG7;I8LC98;I8KQY2;I8KMZ1;I8KLB9;I8KIC6;I8J7R3;I8HZI3;I8HGA5;I8GN33;I8G690;I8ERR3;I8CHI3;I6ZG97;I0P5K3;…	I9CXE3;I8V8I0;I8JDA7;I0PKF6;H0IUP6;X8EGG8;X8DF13;X8D349;X8BS75;X7XF94;X7X9B7;X7WL04;X7W7A3;X7VVP6;X7UW48;V6ZXH1;V6Z6T2;T2RB74;S7NX32;R4UHS1;I9JLY3;I9JCL5;I9J7V6;I9IC31;I9HJE1;I9HHJ6;I9HCU9;I9F4P6;I9EG12;I9E166;I9DDG6;I9BZS0;I9BNH6;I8ZZX7;I8YTT0;I8YL76;I8Y3P6;I8UY05;I8PM92;I8NTL1;I8M7N9;I8LVN6;I8LLG7;I8LC98;I8KQY2;I8KMZ1;I8KLB9;I8KIC6;I8J7R3;I8HZI3;I8HGA5;I8GN33;I8G690;I8ERR3;I8CHI3;I6ZG97;I0P5K3;…	>tr|I9CXE3|I9CXE3_MYCAB Putative cutinase cut3 OS=Mycobacterium abscessus 6G-0212 GN=MA6G0212_3950 PE=4 SV=1;>tr|I8V8I0|I8V8I0_MYCAB Putative cutinase cut3 OS=Mycobacterium abscessus 4S-0726-RA GN=MA4S0726RA_3555 PE=4 SV=1;>tr|I8JDA7|I8JDA7_MYCAB Putative	MA6G0212_3950	60	7	62.6	21.852	229890000	187900000	145070000	362350000	20899000	17081000	13188000	32941000	13	12	13	16	925210000	54	84109000
X8EG11;X8D0T6;X7UT24;T0A113;I9JS02;I9HVU8;I9GQM5;I9DLH6;I9D551;I8YQX2;I8VB99;I8NY36;I8N6H7;I8KSJ2;I8FZF3;I8FPT8;B1MC71;I8LPS9;H0IQU4;X8DNL6;X8BNG9;X7XDZ5;X7VUQ0;I9HLT9;I9EHH6;I8Z849;I8Y1Z1;I8XH39;I8V526;I8MQ78;I8L7S5;I8K2B1;I8ICJ7;I8DA91;I8CLK2;I8CH02;I8BE91;I0PT16;I0PHJ1;X7WK76;X7W4A1;V6ZSS0;V6ZGU6;S7QH15;R4UC73;I9JU65;I9EJL8;I9CF45;I9C9Q2;I8TVJ8;I8R5R3;I8QNG3;I8PTS3;I8KDJ1;I8G203;I6YHK3;G6X5H4;…	X8EG11;X8D0T6;X7UT24;T0A113;I9JS02;I9HVU8;I9GQM5;I9DLH6;I9D551;I8YQX2;I8VB99;I8NY36;I8N6H7;I8KSJ2;I8FZF3;I8FPT8;B1MC71;I8LPS9;H0IQU4;X8DNL6;X8BNG9;X7XDZ5;X7VUQ0;I9HLT9;I9EHH6;I8Z849;I8Y1Z1;I8XH39;I8V526;I8MQ78;I8L7S5;I8K2B1;I8ICJ7;I8DA91;I8CLK2;I8CH02;I8BE91;I0PT16;I0PHJ1;X7WK76;X7W4A1;V6ZSS0;V6ZGU6;S7QH15;R4UC73;I9JU65;I9EJL8;I9CF45;I9C9Q2;I8TVJ8;I8R5R3;I8QNG3;I8PTS3;I8KDJ1;I8G203;I6YHK3;G6X5H4;…	>tr|X8EG11|X8EG11_MYCAB 6-phosphogluconolactonase OS=Mycobacterium abscessus 103 GN=pgl PE=4 SV=1;>tr|X8D0T6|X8D0T6_MYCAB 6-phosphogluconolactonase OS=Mycobacterium abscessus 1948 GN=pgl PE=4 SV=1;>tr|X7UT24|X7UT24_MYCAB 6-phosphogluconolactonase OS=Mycoba	pgl	60	12	66.4	26.215	193510000	183180000	162190000	381070000	17591000	16653000	14745000	34643000	13	11	11	16	919950000	51	83632000
X8D2D0;X7X725;X7W5U1;X7VW63;V6ZXX8;S9ZLK7;S7NYD0;R4UUK4;I9IPK2;I9HIT0;I9HC34;I9G9Q1;I9B9E0;I8YJR7;I8XQT2;I8W2Y2;I8VYF1;I8TIF6;I8REU5;I8PVK0;I8ND26;I8MTG2;I8KRZ3;I8KGP3;I8J1A6;I8IFC6;I8I393;I8GUH7;I8ENU2;I8ECN9;I8D7D7;I8CBK2;I8AY19;I6Y7P9;I0PT94;I0PM28;H0IS36;G6X403;B1MDL6;X8EFQ2;X8DLI9;X8BZL3;X7XFQ1;X7WJU0;X7UVR8;V6Z5R8;I9BYB1;I8UQQ0;I8UC43;I8PR20;I8PIG5;I8KHJ2;I8JS91;I8IX66;I8I242;I8G4Q9;I8FHX5;…	X8D2D0;X7X725;X7W5U1;X7VW63;V6ZXX8;S9ZLK7;S7NYD0;R4UUK4;I9IPK2;I9HIT0;I9HC34;I9G9Q1;I9B9E0;I8YJR7;I8XQT2;I8W2Y2;I8VYF1;I8TIF6;I8REU5;I8PVK0;I8ND26;I8MTG2;I8KRZ3;I8KGP3;I8J1A6;I8IFC6;I8I393;I8GUH7;I8ENU2;I8ECN9;I8D7D7;I8CBK2;I8AY19;I6Y7P9;I0PT94;I0PM28;H0IS36;G6X403;B1MDL6;X8EFQ2;X8DLI9;X8BZL3;X7XFQ1;X7WJU0;X7UVR8;V6Z5R8;I9BYB1;I8UQQ0;I8UC43;I8PR20;I8PIG5;I8KHJ2;I8JS91;I8IX66;I8I242;I8G4Q9;I8FHX5;…	>tr|X8D2D0|X8D2D0_MYCAB Phosphopantetheine adenylyltransferase OS=Mycobacterium abscessus 1948 GN=coaD PE=3 SV=1;>tr|X7X725|X7X725_MYCAB Phosphopantetheine adenylyltransferase OS=Mycobacterium abscessus MAB_030201_1075 GN=coaD PE=3 SV=1;>tr|X7W5U1|X7W5U1_M	coaD	60	8	80.7	17.373	195720000	138400000	155920000	258870000	21746000	15378000	17325000	28764000	14	13	16	17	748910000	60	83213000
X8CVV1;X8BTF2;X7VMB8;T0B2S6;S7P4G6;R4UBF8;I9JVR8;I9FQJ8;I9EVW1;I8XW37;I8X3V1;I8VIV0;I8P766;I8N0N8;I8JRW8;I8HYF8;I8D123;I8BMF1;I6YFL9;I0P9K2;G6X8P7;B1MLZ3;X8EPN3;X8DWZ3;X7XKX5;X7X369;X7WRU7;X7WFJ7;X7V3R2;V6ZP17;V6ZI69;I9K0T6;I9I5J8;I9GXW6;I9GCP1;I9FVG6;I9DPP6;I9DHD9;I9BBD2;I8ZQD8;I8ZGV0;I8Z744;I8RN48;I8P3U8;I8N2S4;I8MWL6;I8M2Q5;I8LKY4;I8LGV2;I8KDH7;I8JXY7;I8ILK0;I8H6P9;I8G991;I8G8L1;I8FV26;H0IMD9;…	X8CVV1;X8BTF2;X7VMB8;T0B2S6;S7P4G6;R4UBF8;I9JVR8;I9FQJ8;I9EVW1;I8XW37;I8X3V1;I8VIV0;I8P766;I8N0N8;I8JRW8;I8HYF8;I8D123;I8BMF1;I6YFL9;I0P9K2;G6X8P7;B1MLZ3;X8EPN3;X8DWZ3;X7XKX5;X7X369;X7WRU7;X7WFJ7;X7V3R2;V6ZP17;V6ZI69;I9K0T6;I9I5J8;I9GXW6;I9GCP1;I9FVG6;I9DPP6;I9DHD9;I9BBD2;I8ZQD8;I8ZGV0;I8Z744;I8RN48;I8P3U8;I8N2S4;I8MWL6;I8M2Q5;I8LKY4;I8LGV2;I8KDH7;I8JXY7;I8ILK0;I8H6P9;I8G991;I8G8L1;I8FV26;H0IMD9;…	>tr|X8CVV1|X8CVV1_MYCAB Ribonuclease PH OS=Mycobacterium abscessus 1948 GN=rph PE=3 SV=1;>tr|X8BTF2|X8BTF2_MYCAB Ribonuclease PH OS=Mycobacterium abscessus 21 GN=rph PE=3 SV=1;>tr|X7VMB8|X7VMB8_MYCAB Ribonuclease PH OS=Mycobacterium abscessus MAB_110811_14	rph	59	13	74.8	27.205	207290000	164490000	157530000	300530000	20729000	16449000	15753000	30053000	14	16	14	17	829840000	61	82984000
X8ESG2;X8CXU1;X8C1Q9;X7XBE9;X7X1G4;X7VLJ3;X7V3Q7;T2R736;I9IWB4;I9I2H7;I9HRB1;I9GXD2;I9FTF8;I9ES80;I9DQT6;I8ZH29;I8XDU8;I8VN05;I8VE99;I8SMG0;I8QBZ8;I8Q9K7;I8LTG7;I8FVA4;I8F2S2;I8BU35;I8BMN6;I0PTM8;I0P9U8;H0IMN0;B1MMV0;X7WSX5;X7WGN8;V6ZPC2;V6ZJ85;S7P233;R4UQ98;I9CQW8;I9CJ02;I9BY75;I9AZZ3;I8U4X5;I8Q5W7;I8Q5C1;I8KVU9;I8JYA5;I8GLY6;H0I8Y6;G6X5W0;A0A060KWX7;X8DQZ3;I8ZB79;I8IL05;I8E1Q6;I8E126;I8DQ04;I8C…	X8ESG2;X8CXU1;X8C1Q9;X7XBE9;X7X1G4;X7VLJ3;X7V3Q7;T2R736;I9IWB4;I9I2H7;I9HRB1;I9GXD2;I9FTF8;I9ES80;I9DQT6;I8ZH29;I8XDU8;I8VN05;I8VE99;I8SMG0;I8QBZ8;I8Q9K7;I8LTG7;I8FVA4;I8F2S2;I8BU35;I8BMN6;I0PTM8;I0P9U8;H0IMN0;B1MMV0;X7WSX5;X7WGN8;V6ZPC2;V6ZJ85;S7P233;R4UQ98;I9CQW8;I9CJ02;I9BY75;I9AZZ3;I8U4X5;I8Q5W7;I8Q5C1;I8KVU9;I8JYA5;I8GLY6;H0I8Y6;G6X5W0;A0A060KWX7;X8DQZ3;I8ZB79;I8IL05;I8E1Q6;I8E126;I8DQ04;I8C…	>tr|X8ESG2|X8ESG2_MYCAB Uncharacterized protein OS=Mycobacterium abscessus 103 GN=I544_4300 PE=4 SV=1;>tr|X8CXU1|X8CXU1_MYCAB Uncharacterized protein OS=Mycobacterium abscessus 1948 GN=I542_0188 PE=4 SV=1;>tr|X8C1Q9|X8C1Q9_MYCAB Uncharacterized protein OS=	I544_4300	59	8	36.2	28.983	261880000	246580000	176540000	306510000	21824000	20548000	14712000	25543000	13	13	14	12	991510000	52	82627000
X8EJH9;X8DHK5;X8D1S0;X8BTG4;X7XJ38;X7X810;X7WNJ5;X7W7B8;X7VVS3;X7UVS8;V6ZXU0;V6ZAR5;S9ZZ54;S7NXD7;I9JD08;I9JB98;I9J438;I9HAQ0;I9GF67;I9FCH1;I9F4M7;I9EIK8;I9E0M1;I9DCX8;I9C7B8;I9B4V7;I8XT05;I8WE66;I8W472;I8UYK2;I8TB76;I8RBN1;I8Q9D5;I8NCC8;I8MFX8;I8MDI6;I8L5I7;I8KN73;I8I0Z0;I8HZ80;I8GWG2;I8FLB4;I8FDP8;I8EPN6;I8E8B1;I8DUM5;I8DBG6;I8D9Y7;I8BYI0;I8B9Z2;I8AUX6;I6Y8N9;I0PK46;I0PIU5;H0ITF0;H0IGE7;G6X125;…	X8EJH9;X8DHK5;X8D1S0;X8BTG4;X7XJ38;X7X810;X7WNJ5;X7W7B8;X7VVS3;X7UVS8;V6ZXU0;V6ZAR5;S9ZZ54;S7NXD7;I9JD08;I9JB98;I9J438;I9HAQ0;I9GF67;I9FCH1;I9F4M7;I9EIK8;I9E0M1;I9DCX8;I9C7B8;I9B4V7;I8XT05;I8WE66;I8W472;I8UYK2;I8TB76;I8RBN1;I8Q9D5;I8NCC8;I8MFX8;I8MDI6;I8L5I7;I8KN73;I8I0Z0;I8HZ80;I8GWG2;I8FLB4;I8FDP8;I8EPN6;I8E8B1;I8DUM5;I8DBG6;I8D9Y7;I8BYI0;I8B9Z2;I8AUX6;I6Y8N9;I0PK46;I0PIU5;H0ITF0;H0IGE7;G6X125;…	>tr|X8EJH9|X8EJH9_MYCAB 50S ribosomal protein L10 OS=Mycobacterium abscessus 103 GN=rplJ PE=3 SV=1;>tr|X8DHK5|X8DHK5_MYCAB 50S ribosomal protein L10 OS=Mycobacterium abscessus subsp. bolletii 1513 GN=rplJ PE=3 SV=1;>tr|X8D1S0|X8D1S0_MYCAB 50S ribosomal pro	rplJ	64	12	63.1	18.168	226930000	291030000	161120000	310400000	18911000	24253000	13427000	25867000	10	10	10	16	989480000	46	82458000
X8E848;X8CXY0;X7UR98;T0B2C4;I9I1T4;I9D6N2;I9AB20;I8ZJR5;I8ZED5;I8W614;I8VBJ2;I8Q064;I8PUT3;I8N027;I8LJF6;I8KRG0;I8IMU3;B1MB44;X8DUH9;X7XB03;X7X4C5;X7WGT8;X7W4X1;X7VSH4;V6ZRH3;V6ZHR2;S7QQF0;R4ULX6;I9JNL7;I9ER21;I9EBZ9;I9D9V4;I9C9Q7;I9BXG5;I9BD33;I9APK8;I8ZDQ2;I8ZBI6;I8YAN9;I8XY19;I8XD67;I8X5C4;I8WWE6;I8WTP4;I8VUM1;I8VFP2;I8USH0;I8NMN5;I8JMT4;I8HNM2;I8DLF8;I8B5F1;I0PRM7;I0PJG8;H0IPI5;H0IAR6;G6X2P9;…	X8E848;X8CXY0;X7UR98;T0B2C4;I9I1T4;I9D6N2;I9AB20;I8ZJR5;I8ZED5;I8W614;I8VBJ2;I8Q064;I8PUT3;I8N027;I8LJF6;I8KRG0;I8IMU3;B1MB44;X8DUH9;X7XB03;X7X4C5;X7WGT8;X7W4X1;X7VSH4;V6ZRH3;V6ZHR2;S7QQF0;R4ULX6;I9JNL7;I9ER21;I9EBZ9;I9D9V4;I9C9Q7;I9BXG5;I9BD33;I9APK8;I8ZDQ2;I8ZBI6;I8YAN9;I8XY19;I8XD67;I8X5C4;I8WWE6;I8WTP4;I8VUM1;I8VFP2;I8USH0;I8NMN5;I8JMT4;I8HNM2;I8DLF8;I8B5F1;I0PRM7;I0PJG8;H0IPI5;H0IAR6;G6X2P9;…	>tr|X8E848|X8E848_MYCAB Uncharacterized protein OS=Mycobacterium abscessus 103 GN=I544_5180 PE=4 SV=1;>tr|X8CXY0|X8CXY0_MYCAB Uncharacterized protein OS=Mycobacterium abscessus 1948 GN=I542_1087 PE=4 SV=1;>tr|X7UR98|X7UR98_MYCAB Uncharacterized protein OS=	I544_5180	60	8	64.4	20.585	210170000	161250000	171670000	337310000	19106000	14659000	15606000	30664000	11	16	10	10	880400000	47	80035000
X8EH79;X8D2V9;X8C1S6;X7XMT9;X7X926;X7VWD8;X7UVR6;T2RBE1;I9HK52;I9GAU8;I9EF71;I9A5T8;I8YTN9;I8WT61;I8UXZ6;I8UVH4;I8US19;I8UQK8;I8S102;I8PQI3;I8PFX2;I8NED6;I8MIY8;I8LRR0;I8ICM5;I8B9F0;I0PQB0;I0PKR3;B1MFZ9;I8YL05;X8DJT5;X7WN20;X7W729;V6ZVE2;V6Z725;S7NWU9;R4UVY9;I9J8W7;I9F457;I9E491;I9C3G4;I9BAW5;I9ATF8;I8Y2S0;I8XKJ6;I8WIQ2;I8W452;I8W0B3;I8RB93;I8PFS0;I8J357;I8HX06;I8GVZ2;I8EQD2;I8D617;I6Z3T5;H0IEJ7;…	X8EH79;X8D2V9;X8C1S6;X7XMT9;X7X926;X7VWD8;X7UVR6;T2RBE1;I9HK52;I9GAU8;I9EF71;I9A5T8;I8YTN9;I8WT61;I8UXZ6;I8UVH4;I8US19;I8UQK8;I8S102;I8PQI3;I8PFX2;I8NED6;I8MIY8;I8LRR0;I8ICM5;I8B9F0;I0PQB0;I0PKR3;B1MFZ9;I8YL05;X8DJT5;X7WN20;X7W729;V6ZVE2;V6Z725;S7NWU9;R4UVY9;I9J8W7;I9F457;I9E491;I9C3G4;I9BAW5;I9ATF8;I8Y2S0;I8XKJ6;I8WIQ2;I8W452;I8W0B3;I8RB93;I8PFS0;I8J357;I8HX06;I8GVZ2;I8EQD2;I8D617;I6Z3T5;H0IEJ7;…	>tr|X8EH79|X8EH79_MYCAB Adenosine deaminase OS=Mycobacterium abscessus 103 GN=add PE=3 SV=1;>tr|X8D2V9|X8D2V9_MYCAB Adenosine deaminase OS=Mycobacterium abscessus 1948 GN=add PE=3 SV=1;>tr|X8C1S6|X8C1S6_MYCAB Adenosine deaminase OS=Mycobacterium abscessus	add	59	20	79.3	39.374	465110000	419680000	372950000	496740000	21142000	19076000	16952000	22579000	26	26	26	24	1754480000	102	79749000
X8EHP2;X8D2J1;X7XLB7;X7X8E5;X7VNT7;X7UY66;T2RBR8;I9H7U6;I9GGM2;I9G575;I9FJ43;I9A710;I9A0X9;I8WUJ9;I8PEH4;I8N5K8;I8KF15;I8JCA3;I8IH38;I8I3W8;I8EEQ1;I8BAK5;I8AV29;I0PXC1;I0P687;B1MIG3;A5A9T2;I8WMB5;X8BW50;I8NFK7;I8B0N5;X7WM77;X7W837;V6Z7V0;S7NWW8;R4UZS1;I9F5D9;I9BPH0;I9BC13;I8YVR7;I8TD90;I8Q9Y4;I8PCG0;I8J4F7;I8HBN8;I8H7X7;I6Y914;H0IFK0;G6X9S8;V6ZXI4;X8DDE2;I8Y185;I8X925;I8WI16;I8W792;I8HXI2;I8ESZ0;…	X8EHP2;X8D2J1;X7XLB7;X7X8E5;X7VNT7;X7UY66;T2RBR8;I9H7U6;I9GGM2;I9G575;I9FJ43;I9A710;I9A0X9;I8WUJ9;I8PEH4;I8N5K8;I8KF15;I8JCA3;I8IH38;I8I3W8;I8EEQ1;I8BAK5;I8AV29;I0PXC1;I0P687;B1MIG3;A5A9T2;I8WMB5;X8BW50;I8NFK7;I8B0N5;X7WM77;X7W837;V6Z7V0;S7NWW8;R4UZS1;I9F5D9;I9BPH0;I9BC13;I8YVR7;I8TD90;I8Q9Y4;I8PCG0;I8J4F7;I8HBN8;I8H7X7;I6Y914;H0IFK0;G6X9S8;V6ZXI4;X8DDE2;I8Y185;I8X925;I8WI16;I8W792;I8HXI2;I8ESZ0;…	>tr|X8EHP2|X8EHP2_MYCAB Polysaccharide biosynthesis family protein OS=Mycobacterium abscessus 103 GN=I544_1744 PE=4 SV=1;>tr|X8D2J1|X8D2J1_MYCAB Polysaccharide biosynthesis family protein OS=Mycobacterium abscessus 1948 GN=I542_2977 PE=4 SV=1;>tr|X7XLB7|X7	I544_1744	61	19	84.7	37.801	377330000	319170000	281340000	456780000	20963000	17732000	15630000	25377000	28	24	24	28	1434620000	104	79702000
X8EHJ0;X8D440;X7UWB2;I9J4G2;I9HGD3;I9H950;I9GEL8;I9EI88;I9DE67;I9CY28;I9A6U4;I8PGZ1;I8NN26;I8MFD4;I8LA52;I8KJ91;I8KHH8;I8JE48;I8EEK6;I8BAQ2;I8B0W9;B1MHP8;T2RA70;I8E7G4;X7XD75;X7XA27;X7VWI8;I0PX13;I0P6E2;H0ITQ4;H0IFE4;X8DG08;X7WNP9;X7WAA8;V6ZWL0;V6Z7M8;S7NXR3;I9JDF6;I9JBS0;I9C1L7;I9B803;I9AV09;I8Z5D3;I8Y201;I8VXJ9;I8UEE3;I8T7U2;I8R3J0;I8MAN1;I8LU90;I8KT54;I8J8N1;I8I1K6;I8HB75;I8CGH0;I6ZGT2;G6X9M3;…	X8EHJ0;X8D440;X7UWB2;I9J4G2;I9HGD3;I9H950;I9GEL8;I9EI88;I9DE67;I9CY28;I9A6U4;I8PGZ1;I8NN26;I8MFD4;I8LA52;I8KJ91;I8KHH8;I8JE48;I8EEK6;I8BAQ2;I8B0W9;B1MHP8;T2RA70;I8E7G4;X7XD75;X7XA27;X7VWI8;I0PX13;I0P6E2;H0ITQ4;H0IFE4;X8DG08;X7WNP9;X7WAA8;V6ZWL0;V6Z7M8;S7NXR3;I9JDF6;I9JBS0;I9C1L7;I9B803;I9AV09;I8Z5D3;I8Y201;I8VXJ9;I8UEE3;I8T7U2;I8R3J0;I8MAN1;I8LU90;I8KT54;I8J8N1;I8I1K6;I8HB75;I8CGH0;I6ZGT2;G6X9M3;…	>tr|X8EHJ0|X8EHJ0_MYCAB AMP-binding enzyme family protein OS=Mycobacterium abscessus 103 GN=I544_1688 PE=4 SV=1;>tr|X8D440|X8D440_MYCAB AMP-binding enzyme family protein OS=Mycobacterium abscessus 1948 GN=I542_2917 PE=4 SV=1;>tr|X7UWB2|X7UWB2_MYCAB AMP-bin	I544_1688	60	20	69.3	55.57	489080000	428130000	379490000	525670000	21265000	18614000	16500000	22855000	26	27	23	24	1822370000	100	79234000
X8EHY5;X8D5A9;X7UZM3;T2RAD9;I9H9G3;I9H5F0;I9DDT9;I8YV56;I8UMG5;I8PEV7;I8PBZ4;I8N5Z9;I8LM47;I8LAL1;I8KJL6;I8I1I6;I8FGD0;I0PXM0;B1MIR0;X8BRJ8;I9IDE5;I9EHJ0;I8WT57;I8V9X7;I8UZM9;I8AVE9;I0P5Y9;X7XAL8;X7X932	X8EHY5;X8D5A9;X7UZM3;T2RAD9;I9H9G3;I9H5F0;I9DDT9;I8YV56;I8UMG5;I8PEV7;I8PBZ4;I8N5Z9;I8LM47;I8LAL1;I8KJL6;I8I1I6;I8FGD0;I0PXM0;B1MIR0;X8BRJ8;I9IDE5;I9EHJ0;I8WT57;I8V9X7;I8UZM9;I8AVE9;I0P5Y9;X7XAL8	>tr|X8EHY5|X8EHY5_MYCAB Aldehyde dehydrogenase family protein OS=Mycobacterium abscessus 103 GN=I544_1844 PE=3 SV=1;>tr|X8D5A9|X8D5A9_MYCAB Aldehyde dehydrogenase family protein OS=Mycobacterium abscessus 1948 GN=I542_3083 PE=3 SV=1;>tr|X7UZM3|X7UZM3_MYCAB	I544_1844	29	27	70.5	50.457	486450000	433890000	414830000	238500000	24322000	21694000	20742000	11925000	6	11	7	6	1573670000	30	78683000
V6ZDK5;I8VMX8;I8P6N5;H0I5U9;X8DZ95;X8DA89;X8BY90;X7XBL2;X7WZH8;X7WC34;V6ZN56;I9K7L2;I9JH05;I9IGV1;I9I9E9;I9GRB9;I9ECD4;I9D1S3;I9CCY3;I9B3D4;I8ZNP9;I8YZ44;I8YJN5;I8XKZ8;I8X7C7;I8W9R8;I8VW16;I8VPY8;I8MZ01;I8MS57;I8M9M4;I8L2L5;I8KXY1;I8JZU8;I8J7G8;I8J049;I8IT98;I8ILJ2;I8HQG6;I8GF16;I8FZ77;I8FT10;I8E387;I8CI00;I8BS05;I6Y3K2;I0P7X0;B1MGY1;X8EP63;X7VJU9;T0B7C4;S7P7U2;R4U902;I8XA55;I8F4K5;I0P7C1;G6XEL5;…	V6ZDK5;I8VMX8;I8P6N5;H0I5U9;X8DZ95;X8DA89;X8BY90;X7XBL2;X7WZH8;X7WC34;V6ZN56;I9K7L2;I9JH05;I9IGV1;I9I9E9;I9GRB9;I9ECD4;I9D1S3;I9CCY3;I9B3D4;I8ZNP9;I8YZ44;I8YJN5;I8XKZ8;I8X7C7;I8W9R8;I8VW16;I8VPY8;I8MZ01;I8MS57;I8M9M4;I8L2L5;I8KXY1;I8JZU8;I8J7G8;I8J049;I8IT98;I8ILJ2;I8HQG6;I8GF16;I8FZ77;I8FT10;I8E387;I8CI00;I8BS05;I6Y3K2;I0P7X0;B1MGY1;X8EP63;X7VJU9;T0B7C4;S7P7U2;R4U902;I8XA55;I8F4K5;I0P7C1;G6XEL5;…	>tr|V6ZDK5|V6ZDK5_MYCAB Putative lipoprotein lpqE OS=Mycobacterium abscessus MAB_082312_2258 GN=L830_4159 PE=4 SV=1;>tr|I8VMX8|I8VMX8_MYCAB Putative lipoprotein lpqE OS=Mycobacterium abscessus 3A-0122-S GN=MA3A0122S_3853 PE=4 SV=1;>tr|I8P6N5|I8P6N5_MYCAB P	L830_4159	62	10	55.1	20.984	249490000	196990000	170610000	326650000	20790000	16416000	14218000	27221000	17	20	15	11	943740000	63	78645000
X8DVA2;I8ZEA9;I8MGS3;I8JV91;I8E417;I8BLR0;I8BKA2;I0PEZ4;I0P9D4;A0A060KX37;X8ESI6;X8CVN2;X8BWE7;X7XM21;X7X1V5;X7WSH2;X7WEJ9;X7VN51;X7V5E5;V6ZNU5;V6ZHW7;T0A0F0;S7QKI3;R4UPI3;I9IX78;I9HS35;I9GVL0;I9FV65;I9DQB6;I9CPD4;I9AHQ1;I8YBD4;I8XH31;I8X552;I8VTM2;I8U716;I8RA07;I8QH19;I8QBG4;I8QBA5;I8N7Z3;I8M4V9;I8KQT1;I8JW21;I8ILD6;I8IFU4;I8HQV4;I8GMC9;I8GAJ2;I8F276;I8EXH6;I8EIJ8;I8CVR3;I8CU06;I8BU85;H0IM72;H0I…	X8DVA2;I8ZEA9;I8MGS3;I8JV91;I8E417;I8BLR0;I8BKA2;I0PEZ4;I0P9D4;A0A060KX37;X8ESI6;X8CVN2;X8BWE7;X7XM21;X7X1V5;X7WSH2;X7WEJ9;X7VN51;X7V5E5;V6ZNU5;V6ZHW7;T0A0F0;S7QKI3;R4UPI3;I9IX78;I9HS35;I9GVL0;I9FV65;I9DQB6;I9CPD4;I9AHQ1;I8YBD4;I8XH31;I8X552;I8VTM2;I8U716;I8RA07;I8QH19;I8QBG4;I8QBA5;I8N7Z3;I8M4V9;I8KQT1;I8JW21;I8ILD6;I8IFU4;I8HQV4;I8GMC9;I8GAJ2;I8F276;I8EXH6;I8EIJ8;I8CVR3;I8CU06;I8BU85;H0IM72;H0I…	>tr|X8DVA2|X8DVA2_MYCAB Uncharacterized protein OS=Mycobacterium abscessus subsp. bolletii 1513 GN=I540_1371 PE=4 SV=1;>tr|I8ZEA9|I8ZEA9_MYCAB Putative LIPOPROTEIN LPRC OS=Mycobacterium abscessus subsp. bolletii 2B-1231 GN=MM2B1231_1354 PE=4 SV=1;>tr|I8MGS	I540_1371	60	7	60.3	19.309	242120000	194550000	192150000	231520000	22011000	17687000	17468000	21047000	10	10	11	7	860340000	38	78213000
I0PAP9;G6X6H0	I0PAP9;G6X6H0	>tr|I0PAP9|I0PAP9_MYCAB Uncharacterized protein OS=Mycobacterium abscessus M93 GN=OUW_21086 PE=4 SV=1;>tr|G6X6H0|G6X6H0_MYCAB Uncharacterized protein OS=Mycobacterium abscessus 47J26 GN=MAB47J26_12282 PE=4 SV=1	OUW_21086	2	9	71.9	19.454	122250000	105330000	89543000	150530000	20375000	17556000	14924000	25089000	17	15	17	16	467653000	65	77944000
X8ENH1;X8DZ12;X8D866;X8BX34;X7XEQ7;X7WYW5;X7WWK9;X7WCD6;X7VJ43;X7V737;V6ZMH4;V6ZC26;T0B6F0;S7P4X0;R4UMG8;I9K858;I9HPZ9;I9DXI7;I9D313;I9B353;I9AG20;I8ZRC8;I8ZPB1;I8ZNU2;I8YZP1;I8XXZ5;I8XAF8;I8VC40;I8QU77;I8PL36;I8NB56;I8LXF9;I8LT49;I8LCJ9;I8L2N5;I8KUY2;I8K4U9;I8JP54;I8JKB9;I8JCS2;I8ISI4;I8IM30;I8HSP0;I8HMY5;I8FMA8;I8DWB2;I8DFV8;I8CBC9;I8BRV8;I8BPM8;I6ZBV5;I0PV25;I0P6X8;H0IJ41;H0I6C0;G6XD70;B1MI13;…	X8ENH1;X8DZ12;X8D866;X8BX34;X7XEQ7;X7WYW5;X7WWK9;X7WCD6;X7VJ43;X7V737;V6ZMH4;V6ZC26;T0B6F0;S7P4X0;R4UMG8;I9K858;I9HPZ9;I9DXI7;I9D313;I9B353;I9AG20;I8ZRC8;I8ZPB1;I8ZNU2;I8YZP1;I8XXZ5;I8XAF8;I8VC40;I8QU77;I8PL36;I8NB56;I8LXF9;I8LT49;I8LCJ9;I8L2N5;I8KUY2;I8K4U9;I8JP54;I8JKB9;I8JCS2;I8ISI4;I8IM30;I8HSP0;I8HMY5;I8FMA8;I8DWB2;I8DFV8;I8CBC9;I8BRV8;I8BPM8;I6ZBV5;I0PV25;I0P6X8;H0IJ41;H0I6C0;G6XD70;B1MI13;…	>tr|X8ENH1|X8ENH1_MYCAB Uncharacterized protein OS=Mycobacterium abscessus 103 GN=I544_3427 PE=4 SV=1;>tr|X8DZ12|X8DZ12_MYCAB Uncharacterized protein OS=Mycobacterium abscessus subsp. bolletii 1513 GN=I540_0554 PE=4 SV=1;>tr|X8D866|X8D866_MYCAB Uncharacter	I544_3427	59	5	94.1	10.268	103140000	90327000	91470000	182710000	17190000	15055000	15245000	30452000	6	10	11	11	467647000	38	77942000
X8E6Z6;X8DWA1;X8CVS2;X8BXV2;X7XNI9;X7X4D1;X7WFZ2;X7W1Y4;X7VPF9;X7USM5;V6ZQ61;V6ZGM5;S9ZVN2;S7QJI5;R4UA64;I9JWX6;I9JWF3;I9JPA6;I9I3E2;I9HNF9;I9GMZ7;I9FGV9;I9EQT3;I9EP93;I9CLW8;I9CJR9;I9BXT8;I9AMA2;I8ZIA1;I8Y9Q3;I8XZT9;I8XFI3;I8W7X6;I8VWU8;I8VQT4;I8VDQ5;I8TXX4;I8SDE9;I8QQX0;I8PKN4;I8P585;I8NW73;I8MUW4;I8MF81;I8LHV7;I8LG26;I8LCN3;I8KQB4;I8K4W5;I8INZ3;I8IDV0;I8G1K5;I0PWT1;I0PNM4;H0INZ7;H0I9U1;G6X6R3;…	X8E6Z6;X8DWA1;X8CVS2;X8BXV2;X7XNI9;X7X4D1;X7WFZ2;X7W1Y4;X7VPF9;X7USM5;V6ZQ61;V6ZGM5;S9ZVN2;S7QJI5;R4UA64;I9JWX6;I9JWF3;I9JPA6;I9I3E2;I9HNF9;I9GMZ7;I9FGV9;I9EQT3;I9EP93;I9CLW8;I9CJR9;I9BXT8;I9AMA2;I8ZIA1;I8Y9Q3;I8XZT9;I8XFI3;I8W7X6;I8VWU8;I8VQT4;I8VDQ5;I8TXX4;I8SDE9;I8QQX0;I8PKN4;I8P585;I8NW73;I8MUW4;I8MF81;I8LHV7;I8LG26;I8LCN3;I8KQB4;I8K4W5;I8INZ3;I8IDV0;I8G1K5;I0PWT1;I0PNM4;H0INZ7;H0I9U1;G6X6R3;…	>tr|X8E6Z6|X8E6Z6_MYCAB Polyketide cyclase / dehydrase and lipid transport family protein OS=Mycobacterium abscessus 103 GN=I544_4760 PE=4 SV=1;>tr|X8DWA1|X8DWA1_MYCAB Polyketide cyclase / dehydrase and lipid transport family protein OS=Mycobacterium absce	I544_4760	59	9	77.4	16.258	179610000	164430000	142550000	214410000	19956000	18270000	15839000	23824000	10	12	14	12	701000000	48	77889000
X7VLW6;I0PAJ5;H0I972;B1MNM2;X8CY10;X8BSC6;X7XJ84;X7X1Y9;X7WTH5;X7WH69;X7UQ59;V6ZRM1;V6ZH97;T0A2Z7;S7P2Q8;I9J097;I9GWM7;I9FRA6;I9DQP8;I9DJ91;I9CRE4;I9BYG3;I9B0C2;I9AIV6;I8ZMW6;I8Z4K8;I8YD34;I8X7K9;I8X3D1;I8WW11;I8W4I6;I8VTS5;I8VLM4;I8U5B6;I8QCN1;I8Q5W5;I8Q3D5;I8PZV8;I8NBS9;I8N5S3;I8MVM0;I8LE54;I8KTI7;I8JS88;I8IK61;I8HU24;I8GF64;I8EX30;I8E1F5;I8DP95;I8CWS4;I8BFZ3;I0PTY9;H0INK2;G6X6B5;X8E7F7;X8DV66;…	X7VLW6;I0PAJ5;H0I972;B1MNM2;X8CY10;X8BSC6;X7XJ84;X7X1Y9;X7WTH5;X7WH69;X7UQ59;V6ZRM1;V6ZH97;T0A2Z7;S7P2Q8;I9J097;I9GWM7;I9FRA6;I9DQP8;I9DJ91;I9CRE4;I9BYG3;I9B0C2;I9AIV6;I8ZMW6;I8Z4K8;I8YD34;I8X7K9;I8X3D1;I8WW11;I8W4I6;I8VTS5;I8VLM4;I8U5B6;I8QCN1;I8Q5W5;I8Q3D5;I8PZV8;I8NBS9;I8N5S3;I8MVM0;I8LE54;I8KTI7;I8JS88;I8IK61;I8HU24;I8GF64;I8EX30;I8E1F5;I8DP95;I8CWS4;I8BFZ3;I0PTY9;H0INK2;G6X6B5;X8E7F7;X8DV66;…	>tr|X7VLW6|X7VLW6_MYCAB Glycosyl hydrolases family protein 16 OS=Mycobacterium abscessus MAB_110811_1470 GN=L835_4410 PE=4 SV=1;>tr|I0PAJ5|I0PAJ5_MYCAB Putative beta-glucanase OS=Mycobacterium abscessus M93 GN=OUW_20816 PE=4 SV=1;>tr|H0I972|H0I972_MYCAB Pu	L835_4410	60	11	50.2	29.581	148740000	89931000	215210000	395010000	13522000	8175500	19565000	35910000	15	7	12	15	848891000	49	77172500
X8DJA4;X8BZT3;X7XCH3;X7V165;V6ZJC8;I9EIX5;I8XFZ2;I8W740;I8NS97;I8KZ72;I8HT81;I8DW08;I8DCI0;I8C1J7;I0PFJ4;I9HBU9;I9C3K9;I8I2Q5;I8FAL2;I0PI94;G6XDX8;B1MM23;X8EMI1;X8D6Y2;X7WNS7;X7WC25;X7VGX3;V6Z9H8;T0B869;S7QI98;R4UKK8;I9JF69;I9HC76;I9GF74;I9G6X8;I9FEH0;I9FCZ4;I9F7A1;I9DG15;I9ADV4;I8YQP9;I8PIY7;I8P8U3;I8NHG0;I8MFU9;I8K568;I8JWX8;I8JLU6;I8JG75;I8J5H3;I8H296;I8GRX6;I8GPC6;I8EG39;I8EA79;H0IWU1;H0IHQ6;…	X8DJA4;X8BZT3;X7XCH3;X7V165;V6ZJC8;I9EIX5;I8XFZ2;I8W740;I8NS97;I8KZ72;I8HT81;I8DW08;I8DCI0;I8C1J7;I0PFJ4;I9HBU9;I9C3K9;I8I2Q5;I8FAL2;I0PI94;G6XDX8;B1MM23;X8EMI1;X8D6Y2;X7WNS7;X7WC25;X7VGX3;V6Z9H8;T0B869;S7QI98;R4UKK8;I9JF69;I9HC76;I9GF74;I9G6X8;I9FEH0;I9FCZ4;I9F7A1;I9DG15;I9ADV4;I8YQP9;I8PIY7;I8P8U3;I8NHG0;I8MFU9;I8K568;I8JWX8;I8JLU6;I8JG75;I8J5H3;I8H296;I8GRX6;I8GPC6;I8EG39;I8EA79;H0IWU1;H0IHQ6;…	>tr|X8DJA4|X8DJA4_MYCAB Glycosyl hydrolases family protein 16 OS=Mycobacterium abscessus subsp. bolletii 1513 GN=I540_5612 PE=4 SV=1;>tr|X8BZT3|X8BZT3_MYCAB Glycosyl hydrolases family protein 16 OS=Mycobacterium abscessus 21 GN=I543_5092 PE=4 SV=1;>tr|X7XC	I540_5612	59	10	54.1	29.456	221410000	184870000	230390000	276340000	18450000	15406000	19199000	23028000	26	18	23	18	913010000	85	76083000
Q6QEK3	Q6QEK3	>tr|Q6QEK3|Q6QEK3_9NOCA 65 kDa heat shock protein (Fragment) OS=Nocardia abscessus GN=hsp65 PE=4 SV=1	hsp65	1	8	38.1	15.368	94916000	72499000	72373000	364450000	11864000	9062400	9046700	45556000	8	9	11	7	604238000	35	75529100
X8E914;X8DNM0;X8CVT2;X8BLJ5;X7XIY2;X7X4D8;X7WHK8;X7W3U2;X7VMB5;X7UQL5;V6ZU11;V6ZFZ7;S9ZMT4;S7QQT5;R4UTJ8;I9IJB1;I9I3T8;I9I2C6;I9HND1;I9GVT1;I9G3A4;I9EQ52;I9D9Z2;I9D969;I9CJI4;I9BAA4;I9AN53;I8ZNC8;I8YAW7;I8WWR4;I8VJ22;I8UZI8;I8SX66;I8Q7I7;I8Q0S3;I8PTD8;I8LPF4;I8LHL6;I8LD48;I8KH85;I8KH61;I8JTU5;I8JST8;I8HV56;I8H5M0;I8FZI7;I8FHR7;I8EXH9;I8EUE9;I8DZA8;I8DQW1;I8BRY7;I0PWS2;I0PNL5;H0I9V0;G6X6S2;B1MP21;…	X8E914;X8DNM0;X8CVT2;X8BLJ5;X7XIY2;X7X4D8;X7WHK8;X7W3U2;X7VMB5;X7UQL5;V6ZU11;V6ZFZ7;S9ZMT4;S7QQT5;R4UTJ8;I9IJB1;I9I3T8;I9I2C6;I9HND1;I9GVT1;I9G3A4;I9EQ52;I9D9Z2;I9D969;I9CJI4;I9BAA4;I9AN53;I8ZNC8;I8YAW7;I8WWR4;I8VJ22;I8UZI8;I8SX66;I8Q7I7;I8Q0S3;I8PTD8;I8LPF4;I8LHL6;I8LD48;I8KH85;I8KH61;I8JTU5;I8JST8;I8HV56;I8H5M0;I8FZI7;I8FHR7;I8EXH9;I8EUE9;I8DZA8;I8DQW1;I8BRY7;I0PWS2;I0PNL5;H0I9V0;G6X6S2;B1MP21;…	>tr|X8E914|X8E914_MYCAB Putative regulatory protein OS=Mycobacterium abscessus 103 GN=I544_4769 PE=4 SV=1;>tr|X8DNM0|X8DNM0_MYCAB Putative regulatory protein OS=Mycobacterium abscessus subsp. bolletii 1513 GN=I540_1964 PE=4 SV=1;>tr|X8CVT2|X8CVT2_MYCAB Put	I544_4769	59	11	78.4	14.965	170400000	120600000	87794000	148730000	24343000	17229000	12542000	21248000	12	14	9	10	527524000	45	75362000
F8SQL5;X8EHS7;X8D4W6;X8BY63;X7XBS9;X7X9Z9;X7UY56;T0A1N0;I9HDF3;I9H942;I9G4E9;I9FIM6;I9EAM6;I9CWM5;I9A6K4;I9A053;I8YLL2;I8YKD0;I8WJA2;I8VSZ2;I8V8V4;I8USN8;I8NEY7;I8KHI8;I8IGK8;I8ECR9;I8B0C9;I0PK55;I0PIV4;H0ITE1;B1MH61;F8SQM0;X8DCY9;S7QLG0;R4UFC4;I9C6P2;I9BNT2;I8XI41;I8XEU0;I8NN12;I8MKF2;I8KK88;I8I044;I8GIE7;I8G4Y0;I8CB16;I8C4E8;I6ZGI7;H0IGD8;F8SQL7;X7WMC2;X7W9C2;V6ZXS9;V6Z7L9;I9J973;I8YUZ6;I8K942;…	F8SQL5;X8EHS7;X8D4W6;X8BY63;X7XBS9;X7X9Z9;X7UY56;T0A1N0;I9HDF3;I9H942;I9G4E9;I9FIM6;I9EAM6;I9CWM5;I9A6K4;I9A053;I8YLL2;I8YKD0;I8WJA2;I8VSZ2;I8V8V4;I8USN8;I8NEY7;I8KHI8;I8IGK8;I8ECR9;I8B0C9;I0PK55;I0PIV4;H0ITE1;B1MH61;F8SQM0;X8DCY9;S7QLG0;R4UFC4;I9C6P2;I9BNT2;I8XI41;I8XEU0;I8NN12;I8MKF2;I8KK88;I8I044;I8GIE7;I8G4Y0;I8CB16;I8C4E8;I6ZGI7;H0IGD8;F8SQL7;X7WMC2;X7W9C2;V6ZXS9;V6Z7L9;I9J973;I8YUZ6;I8K942;…	>tr|F8SQL5|F8SQL5_MYCAB DNA-directed RNA polymerase (Fragment) OS=Mycobacterium abscessus GN=rpoC PE=3 SV=1;>tr|X8EHS7|X8EHS7_MYCAB DNA-directed RNA polymerase subunit beta OS=Mycobacterium abscessus 103 GN=rpoC PE=3 SV=1;>tr|X8D4W6|X8D4W6_MYCAB DNA-direc	rpoC	68	83	71.5	146.11	1555800000	1162200000	989920000	1923000000	20743000	15496000	13199000	25640000	133	109	120	105	5630920000	467	75078000
X8ERF0;X8DCS2;X7V4F2;T0B4Q4;I9GYD1;I9GW28;I9FVB2;I9DP97;I9AHC3;I8ZLD4;I8ZK35;I8QA38;I8NFW1;I8N250;I8LMT2;I8IFJ8;I8GBQ6;I0P935;B1MLH3;I9HTY5;I8YD71;I8VSJ4;I8VKK5;I8VID9;I8JVA6;X8BWX1;I0PS44;X7XN25;X7X2B5;X7VKN5;H0ILX4;H0I879;R4UAZ6;X8DLJ5;I9DLR6;I8YGQ9;I8YCC2;I8NLC0;I8LP19;I8LJR6;I8LH74;I8DNZ6;X7WSI7;X7WF42;V6ZSC6;V6ZDS5;S7P487;I9K058;I9FS63;I9AZ53;I8U6S4;I8U436;I8RU90;I8RJF5;I8QJI1;I8Q9G9;I8HU68;…	X8ERF0;X8DCS2;X7V4F2;T0B4Q4;I9GYD1;I9GW28;I9FVB2;I9DP97;I9AHC3;I8ZLD4;I8ZK35;I8QA38;I8NFW1;I8N250;I8LMT2;I8IFJ8;I8GBQ6;I0P935;B1MLH3;I9HTY5;I8YD71;I8VSJ4;I8VKK5;I8VID9;I8JVA6;X8BWX1;I0PS44;X7XN25;X7X2B5;X7VKN5;H0ILX4;H0I879;R4UAZ6;X8DLJ5;I9DLR6;I8YGQ9;I8YCC2;I8NLC0;I8LP19;I8LJR6;I8LH74;I8DNZ6;X7WSI7;X7WF42;V6ZSC6;V6ZDS5;S7P487;I9K058;I9FS63;I9AZ53;I8U6S4;I8U436;I8RU90;I8RJF5;I8QJI1;I8Q9G9;I8HU68;…	>tr|X8ERF0|X8ERF0_MYCAB Metallo-beta-lactamase superfamily protein OS=Mycobacterium abscessus 103 GN=I544_4024 PE=4 SV=1;>tr|X8DCS2|X8DCS2_MYCAB Metallo-beta-lactamase superfamily protein OS=Mycobacterium abscessus 1948 GN=I542_5445 PE=4 SV=1;>tr|X7V4F2|X7	I544_4024	60	30	76.1	69.49	558600000	511670000	440640000	657910000	19262000	17644000	15195000	22687000	53	42	41	45	2168820000	181	74788000
X8EPY4;X8DAK6;X7V7Y5;T0B6J6;I9I8T6;I9G1P2;I9A755;I8W3G3;I8SUV5;I8QJK7;I8MVQ5;I8LXI8;I8LGQ4;I8IVJ6;I8GCS1;I8F6P7;I8EI75;B1MHX4;V6ZC32;X8E090;X7XKJ7;X7WYY5;X7WWU8;X7WEA0;X7VK55;V6ZQL0;S7P734;R4U6U0;I9K364;I9IHE1;I9HT40;I9EH47;I9DV89;I9CKH6;I9B443;I9AGB9;I8ZPS7;I8Y4N0;I8XK20;I8VQW6;I8VNA0;I8V7N2;I8U9J8;I8THH6;I8S719;I8RKW2;I8PSC6;I8LQU6;I8L3G8;I8E3R4;I8C8C3;I8B4Y8;I6YEH0;I0PUY5;I0P6T8;H0IJ01;H0I680;…	X8EPY4;X8DAK6;X7V7Y5;T0B6J6;I9I8T6;I9G1P2;I9A755;I8W3G3;I8SUV5;I8QJK7;I8MVQ5;I8LXI8;I8LGQ4;I8IVJ6;I8GCS1;I8F6P7;I8EI75;B1MHX4;V6ZC32;X8E090;X7XKJ7;X7WYY5;X7WWU8;X7WEA0;X7VK55;V6ZQL0;S7P734;R4U6U0;I9K364;I9IHE1;I9HT40;I9EH47;I9DV89;I9CKH6;I9B443;I9AGB9;I8ZPS7;I8Y4N0;I8XK20;I8VQW6;I8VNA0;I8V7N2;I8U9J8;I8THH6;I8S719;I8RKW2;I8PSC6;I8LQU6;I8L3G8;I8E3R4;I8C8C3;I8B4Y8;I6YEH0;I0PUY5;I0P6T8;H0IJ01;H0I680;…	>tr|X8EPY4|X8EPY4_MYCAB Linocin-M18 OS=Mycobacterium abscessus 103 GN=lin PE=4 SV=1;>tr|X8DAK6|X8DAK6_MYCAB Linocin-M18 OS=Mycobacterium abscessus 1948 GN=lin PE=4 SV=1;>tr|X7V7Y5|X7V7Y5_MYCAB Linocin-M18 OS=Mycobacterium abscessus MAB_110811_2726 GN=lin P	lin	60	13	61.5	28.864	228860000	183510000	162760000	244660000	20805000	16683000	14796000	22242000	8	14	11	15	819790000	48	74526000
X7VUD0;X8EF71;X8DPV8;X8D1X5;X8BX09;X7XEA8;X7X8I4;X7WK68;X7W819;X7UX26;V6ZYC8;V6Z684;T2RCA5;S7NZQ6;R4UGJ2;I9JMQ3;I9HJ12;I9HCG8;I9GL40;I9GA57;I9E096;I9DCE1;I9D0S8;I9CW93;I9BZQ5;I9BF47;I9A4W0;I8ZYQ1;I8Z3U3;I8YSV1;I8XJ71;I8W3U3;I8UR66;I8PJQ7;I8NDI3;I8MT51;I8M793;I8KZ91;I8KL07;I8K7S7;I8JSN2;I8JH37;I8J1T7;I8HCC2;I8GUW2;I8G3P5;I8ENI8;I8E641;I8DU18;I8D4C4;I8C097;I8AYG9;I6ZBX4;I0PLL5;I0PB69;H0IDS8;G6X3J0;…	X7VUD0;X8EF71;X8DPV8;X8D1X5;X8BX09;X7XEA8;X7X8I4;X7WK68;X7W819;X7UX26;V6ZYC8;V6Z684;T2RCA5;S7NZQ6;R4UGJ2;I9JMQ3;I9HJ12;I9HCG8;I9GL40;I9GA57;I9E096;I9DCE1;I9D0S8;I9CW93;I9BZQ5;I9BF47;I9A4W0;I8ZYQ1;I8Z3U3;I8YSV1;I8XJ71;I8W3U3;I8UR66;I8PJQ7;I8NDI3;I8MT51;I8M793;I8KZ91;I8KL07;I8K7S7;I8JSN2;I8JH37;I8J1T7;I8HCC2;I8GUW2;I8G3P5;I8ENI8;I8E641;I8DU18;I8D4C4;I8C097;I8AYG9;I6ZBX4;I0PLL5;I0PB69;H0IDS8;G6X3J0;…	>tr|X7VUD0|X7VUD0_MYCAB NADP-dependent alcohol dehydrogenase C 1 OS=Mycobacterium abscessus MAB_110811_1470 GN=adhc1 PE=3 SV=1;>tr|X8EF71|X8EF71_MYCAB NADP-dependent alcohol dehydrogenase C 1 OS=Mycobacterium abscessus 103 GN=adhc1 PE=3 SV=1;>tr|X8DPV8|X8D	adhc1	59	18	73.5	36.787	353550000	307650000	285520000	462330000	18608000	16192000	15027000	24333000	34	29	25	27	1409050000	115	74160000
X8ESI7;X8CWJ9;X7V2A0;T0B524;I9GWL3;I9GSH4;I9DQD8;I8ZMB9;I8VJR9;I8Q9M0;I8PYZ6;I8P047;I8NCW4;I8N188;I8KXX3;I8IJU4;I8G920;B1MN76;X8BZJ6;X7XC63;X7X1P8;X7VMZ0;I9HTC2;I9ES08;I8VEV4;I8NYX1;I8KE70;I8K7B4;I0PU16;I0PA73;X8DNN3;R4UC96;I8Z843;I8YDA6;I8XXR0;I8X3F7;I8X1D8;I8WVP6;I8MVB6;I8IKX7;H0IN11;H0I7B8;X7WTP3;X7WHF4;V6ZRI7;V6ZMT6;S7P542;I9EWC7;I9CJ80;I9BAJ1;I8QC88;I8Q5T1;I8KRM2;I8K354;I8HVV3;I8H4M9;I8G9V0;…	X8ESI7;X8CWJ9;X7V2A0;T0B524;I9GWL3;I9GSH4;I9DQD8;I8ZMB9;I8VJR9;I8Q9M0;I8PYZ6;I8P047;I8NCW4;I8N188;I8KXX3;I8IJU4;I8G920;B1MN76;X8BZJ6;X7XC63;X7X1P8;X7VMZ0;I9HTC2;I9ES08;I8VEV4;I8NYX1;I8KE70;I8K7B4;I0PU16;I0PA73;X8DNN3;R4UC96;I8Z843;I8YDA6;I8XXR0;I8X3F7;I8X1D8;I8WVP6;I8MVB6;I8IKX7;H0IN11;H0I7B8;X7WTP3;X7WHF4;V6ZRI7;V6ZMT6;S7P542;I9EWC7;I9CJ80;I9BAJ1;I8QC88;I8Q5T1;I8KRM2;I8K354;I8HVV3;I8H4M9;I8G9V0;…	>tr|X8ESI7|X8ESI7_MYCAB Aminotransferase class-III family protein OS=Mycobacterium abscessus 103 GN=I544_4435 PE=3 SV=1;>tr|X8CWJ9|X8CWJ9_MYCAB Aminotransferase class-III family protein OS=Mycobacterium abscessus 1948 GN=I542_0336 PE=3 SV=1;>tr|X7V2A0|X7V2	I544_4435	59	23	56.2	50.554	428060000	279320000	217060000	555930000	21403000	13966000	10853000	27797000	23	25	25	29	1480370000	102	74019000
X8E8H8;X8DTL8;X8CXA8;X8BTM6;X7XN17;X7X2S3;X7WGI1;X7W2D3;X7VN76;X7UT59;V6ZRI2;V6ZGC5;T2R999;S7P3Z3;R4UD55;I9JQA5;I9HZB8;I9HNL0;I9D8V5;I9B5D0;I9A3T9;I8ZG80;I8YB50;I8WTV8;I8VQE6;I8V039;I8TZ47;I8TYD6;I8TXL9;I8SED3;I8RRS1;I8RK73;I8PSV3;I8P5U2;I8NUJ8;I8NDI1;I8MST4;I8M088;I8LPZ3;I8L4N6;I8KM80;I8KGX6;I8IU67;I8H4S1;I8G210;I8FZY7;I8EZK5;I8ES59;I8DMR8;I8CUZ7;I8CSD2;I8BL03;I0PWA1;I0PN92;H0IP70;H0IA71;G6X796;…	X8E8H8;X8DTL8;X8CXA8;X8BTM6;X7XN17;X7X2S3;X7WGI1;X7W2D3;X7VN76;X7UT59;V6ZRI2;V6ZGC5;T2R999;S7P3Z3;R4UD55;I9JQA5;I9HZB8;I9HNL0;I9D8V5;I9B5D0;I9A3T9;I8ZG80;I8YB50;I8WTV8;I8VQE6;I8V039;I8TZ47;I8TYD6;I8TXL9;I8SED3;I8RRS1;I8RK73;I8PSV3;I8P5U2;I8NUJ8;I8NDI1;I8MST4;I8M088;I8LPZ3;I8L4N6;I8KM80;I8KGX6;I8IU67;I8H4S1;I8G210;I8FZY7;I8EZK5;I8ES59;I8DMR8;I8CUZ7;I8CSD2;I8BL03;I0PWA1;I0PN92;H0IP70;H0IA71;G6X796;…	>tr|X8E8H8|X8E8H8_MYCAB Uncharacterized protein OS=Mycobacterium abscessus 103 GN=I544_4960 PE=4 SV=1;>tr|X8DTL8|X8DTL8_MYCAB Uncharacterized protein OS=Mycobacterium abscessus subsp. bolletii 1513 GN=I540_2117 PE=4 SV=1;>tr|X8CXA8|X8CXA8_MYCAB Uncharacter	I544_4960	59	2	13.3	13.158	0	584480000	0	4713100	0	73059000	0	589140	0	1	0	1	589193100	2	73648140
X8EFH4;X8DUG6;X8D0W5;X8BMU4;X7XKU6;X7X6R4;X7WKA4;X7W4C1;X7VSU9;X7UV07;V6ZSU7;V6ZF21;T0BCL5;S7P0E3;R4UC97;I9JRZ9;I9JHN0;I9HXS9;I9HU44;I9G0Y6;I9FMC9;I9EJP4;I9EBM4;I9D4C1;I9C889;I9B855;I9AQG9;I8ZFL7;I8ZCP7;I8Z7F8;I8YQX1;I8Y304;I8X0H8;I8VGL1;I8V5E7;I8TVM0;I8SSI6;I8R5T2;I8NW71;I8LX92;I8LX82;I8LKS9;I8L7G6;I8KXV1;I8KDL1;I8JYV9;I8IC37;I8HPP4;I8FY15;I8FRC2;I8DFU8;I8CP30;I6YHM5;I0PT44;I0PHL9;H0IQX2;H0ICB6;…	X8EFH4;X8DUG6;X8D0W5;X8BMU4;X7XKU6;X7X6R4;X7WKA4;X7W4C1;X7VSU9;X7UV07;V6ZSU7;V6ZF21;T0BCL5;S7P0E3;R4UC97;I9JRZ9;I9JHN0;I9HXS9;I9HU44;I9G0Y6;I9FMC9;I9EJP4;I9EBM4;I9D4C1;I9C889;I9B855;I9AQG9;I8ZFL7;I8ZCP7;I8Z7F8;I8YQX1;I8Y304;I8X0H8;I8VGL1;I8V5E7;I8TVM0;I8SSI6;I8R5T2;I8NW71;I8LX92;I8LX82;I8LKS9;I8L7G6;I8KXV1;I8KDL1;I8JYV9;I8IC37;I8HPP4;I8FY15;I8FRC2;I8DFU8;I8CP30;I6YHM5;I0PT44;I0PHL9;H0IQX2;H0ICB6;…	>tr|X8EFH4|X8EFH4_MYCAB 6,7-dimethyl-8-ribityllumazine synthase OS=Mycobacterium abscessus 103 GN=ribH PE=3 SV=1;>tr|X8DUG6|X8DUG6_MYCAB 6,7-dimethyl-8-ribityllumazine synthase OS=Mycobacterium abscessus subsp. bolletii 1513 GN=ribH PE=3 SV=1;>tr|X8D0W5|X8	ribH	59	5	70.6	16.359	135710000	103680000	61693000	66261000	27141000	20737000	12339000	13252000	7	6	4	7	367344000	24	73469000
I8P4J5;X8EYY2;X8DTE9;X8CY94;X8BUD6;X7X3Z9;X7WTF6;X7WH49;X7VMA0;X7UPD6;V6ZTI9;V6ZJN4;T0A078;S7P2D1;R4UT39;I9IWP8;I9I351;I9HQP8;I9FTR1;I9FR85;I9ET35;I9CRB7;I9BYD6;I9B0A1;I8ZE63;I8Z9G6;I8YDB3;I8YBR3;I8X2U7;I8W4F6;I8U590;I8SWJ8;I8SP98;I8RNF4;I8QLZ6;I8Q5U5;I8Q3A4;I8N315;I8M2U4;I8LFJ2;I8LE20;I8K0J0;I8JYL4;I8IGD5;I8G7K8;I8FXA4;I8EYA3;I8DMK8;I8CVT3;I8BV61;I8BN57;I0PU07;I0PAH7;H0IN19;H0I7C6;G6X693;B1MN84;…	I8P4J5;X8EYY2;X8DTE9;X8CY94;X8BUD6;X7X3Z9;X7WTF6;X7WH49;X7VMA0;X7UPD6;V6ZTI9;V6ZJN4;T0A078;S7P2D1;R4UT39;I9IWP8;I9I351;I9HQP8;I9FTR1;I9FR85;I9ET35;I9CRB7;I9BYD6;I9B0A1;I8ZE63;I8Z9G6;I8YDB3;I8YBR3;I8X2U7;I8W4F6;I8U590;I8SWJ8;I8SP98;I8RNF4;I8QLZ6;I8Q5U5;I8Q3A4;I8N315;I8M2U4;I8LFJ2;I8LE20;I8K0J0;I8JYL4;I8IGD5;I8G7K8;I8FXA4;I8EYA3;I8DMK8;I8CVT3;I8BV61;I8BN57;I0PU07;I0PAH7;H0IN19;H0I7C6;G6X693;B1MN84;…	>tr|I8P4J5|I8P4J5_MYCAB Uncharacterized protein OS=Mycobacterium abscessus 6G-0125-S GN=MA6G0125S_1768 PE=4 SV=1;>tr|X8EYY2|X8EYY2_MYCAB Putative lipoprotein OS=Mycobacterium abscessus 103 GN=I544_4444 PE=4 SV=1;>tr|X8DTE9|X8DTE9_MYCAB Putative lipoprotein	MA6G0125S_1768	58	11	62	22.731	226030000	251780000	203280000	273390000	17387000	19368000	15637000	21030000	22	24	26	16	954480000	88	73422000
X8EL18;X8D639;X7XIG0;X7WMP2;X7W8G0;X7VPT5;X7UZB9;V7A0Y1;V6ZA53;T2RBJ2;S7QK21;R4UJ63;I9J9W5;I9IDP2;I9HDX1;I9GEX5;I9FDC9;I9F5Q4;I9C6Q0;I8YVE1;I8YMM9;I8UZJ7;I8TDQ9;I8SJH4;I8QKU1;I8QAH8;I8PHI2;I8P7D8;I8MBA9;I8M7F4;I8L6M7;I8KPB3;I8JVF6;I8J8M4;I8J4U4;I8I477;I8H8D4;I8GXK4;I8FER7;I8FAW8;I8AW48;I6YJW0;I0PXR3;I0P5U7;G6XA80;F8SQH4;F8SQH3;B1MIV1;X7XAQ8;X8BU99;F8SQH6;X8DGD2;I8Y362;I8XMW8;I8W5Y6;I8W2E6;I8NJ62;…	X8EL18;X8D639;X7XIG0;X7WMP2;X7W8G0;X7VPT5;X7UZB9;V7A0Y1;V6ZA53;T2RBJ2;S7QK21;R4UJ63;I9J9W5;I9IDP2;I9HDX1;I9GEX5;I9FDC9;I9F5Q4;I9C6Q0;I8YVE1;I8YMM9;I8UZJ7;I8TDQ9;I8SJH4;I8QKU1;I8QAH8;I8PHI2;I8P7D8;I8MBA9;I8M7F4;I8L6M7;I8KPB3;I8JVF6;I8J8M4;I8J4U4;I8I477;I8H8D4;I8GXK4;I8FER7;I8FAW8;I8AW48;I6YJW0;I0PXR3;I0P5U7;G6XA80;F8SQH4;F8SQH3;B1MIV1;X7XAQ8;X8BU99;F8SQH6;X8DGD2;I8Y362;I8XMW8;I8W5Y6;I8W2E6;I8NJ62;…	>tr|X8EL18|X8EL18_MYCAB Adenylosuccinate synthetase OS=Mycobacterium abscessus 103 GN=purA PE=3 SV=1;>tr|X8D639|X8D639_MYCAB Adenylosuccinate synthetase OS=Mycobacterium abscessus 1948 GN=purA PE=3 SV=1;>tr|X7XIG0|X7XIG0_MYCAB Adenylosuccinate synthetase O	purA	67	22	68.4	46.348	387440000	318560000	281330000	407500000	20391000	16766000	14807000	21447000	42	28	30	29	1394830000	129	73411000
X8EKD3;X8DGX5;X8D539;X8BM19;X7XBY6;X7XA99;X7WN35;X7WAF2;X7VR27;X7UWI0;V6ZWR0;V6Z7T6;T2RBE0;S7NX14;I9JDL0;I9GG82;I9FBV5;I9F5R5;I9DED4;I9CY93;I9AUS3;I8YV22;I8YL28;I8XYS5;I8XP93;I8WJ87;I8W5C4;I8VXY1;I8VFS4;I8T805;I8R3R3;I8PH59;I8PDH4;I8NN93;I8MP85;I8MGD4;I8L3N8;I8KNY7;I8JLI7;I8J8T8;I8I1G6;I8HGC8;I8H9K7;I8GH77;I8EQD8;I8E7M4;I8D4G4;I8BAW2;I8B119;I8AVM7;I0PXC7;I0P681;H0IV50;H0IFK7;G6X9T5;B1MIG9;A5A9S6;…	X8EKD3;X8DGX5;X8D539;X8BM19;X7XBY6;X7XA99;X7WN35;X7WAF2;X7VR27;X7UWI0;V6ZWR0;V6Z7T6;T2RBE0;S7NX14;I9JDL0;I9GG82;I9FBV5;I9F5R5;I9DED4;I9CY93;I9AUS3;I8YV22;I8YL28;I8XYS5;I8XP93;I8WJ87;I8W5C4;I8VXY1;I8VFS4;I8T805;I8R3R3;I8PH59;I8PDH4;I8NN93;I8MP85;I8MGD4;I8L3N8;I8KNY7;I8JLI7;I8J8T8;I8I1G6;I8HGC8;I8H9K7;I8GH77;I8EQD8;I8E7M4;I8D4G4;I8BAW2;I8B119;I8AVM7;I0PXC7;I0P681;H0IV50;H0IFK7;G6X9T5;B1MIG9;A5A9S6;…	>tr|X8EKD3|X8EKD3_MYCAB Conserved membrane family protein OS=Mycobacterium abscessus 103 GN=I544_1750 PE=4 SV=1;>tr|X8DGX5|X8DGX5_MYCAB Conserved membrane family protein OS=Mycobacterium abscessus subsp. bolletii 1513 GN=I540_4936 PE=4 SV=1;>tr|X8D539|X8D5	I544_1750	61	7	69.6	14.89	129980000	140750000	101110000	209750000	16248000	17594000	12639000	26219000	13	17	14	14	581590000	58	72700000
X8EEJ1;X7VUT4;X8DV88;X8D183;X8BY68;X7XKY2;X7X5G6;X7UVX7;T0A273;R4UWV0;I9HN11;I9HH81;I9HDY5;I9G9C3;I9FSG1;I8YJ42;I8WH79;I8W6M1;I8UQU9;I8TLF8;I8PX66;I8PV91;I8NUH8;I8NCQ5;I8MAW6;I8LLK1;I8L9N7;I8JRX2;I8JGX2;I8IF45;I8I6Y1;I8I1T1;I8FBJ2;I8ECF3;I8DRW4;I8DKU5;I8ASS8;I0PR04;I0PME4;H0ID23;B1MD97;X7WLF4;X7W7I8;V6ZXL9;V6Z4W3;S7QNX2;I9JPI6;I8UGZ4;I8T9G9;I8RFP5;I8Q720;I8PAV7;I8K7B3;I8HHY8;I8GVN2;I8GN00;G6X4C4;…	X8EEJ1;X7VUT4;X8DV88;X8D183;X8BY68;X7XKY2;X7X5G6;X7UVX7;T0A273;R4UWV0;I9HN11;I9HH81;I9HDY5;I9G9C3;I9FSG1;I8YJ42;I8WH79;I8W6M1;I8UQU9;I8TLF8;I8PX66;I8PV91;I8NUH8;I8NCQ5;I8MAW6;I8LLK1;I8L9N7;I8JRX2;I8JGX2;I8IF45;I8I6Y1;I8I1T1;I8FBJ2;I8ECF3;I8DRW4;I8DKU5;I8ASS8;I0PR04;I0PME4;H0ID23;B1MD97;X7WLF4;X7W7I8;V6ZXL9;V6Z4W3;S7QNX2;I9JPI6;I8UGZ4;I8T9G9;I8RFP5;I8Q720;I8PAV7;I8K7B3;I8HHY8;I8GVN2;I8GN00;G6X4C4;…	>tr|X8EEJ1|X8EEJ1_MYCAB Uncharacterized protein OS=Mycobacterium abscessus 103 GN=I544_0585 PE=4 SV=1;>tr|X7VUT4|X7VUT4_MYCAB Uncharacterized protein OS=Mycobacterium abscessus MAB_110811_1470 GN=L835_0864 PE=4 SV=1;>tr|X8DV88|X8DV88_MYCAB Uncharacterized	I544_0585	59	4	49.1	11.747	157100000	94602000	81881000	100700000	26183000	15767000	13647000	16783000	3	4	3	2	434283000	12	72380000
X8D042;X7X6G3;X7W4E4;V6ZIT1;R4UEX4;I9JS23;I9HXW2;I9C7E2;I9AQJ8;I8ZFN6;I8ZCS0;I8YQZ2;I8TVP0;I8SSK4;I8R5V1;I8PTJ1;I8NY96;I8N4I1;I8L642;I8KDN8;I8FRE7;I6ZB07;I0PS11;I0PHP4;G6X5C3;X8EFJ6;X8BNP4;X7XLW4;X7WKC7;X7VUU7;X7UV26;V6ZTH0;S9ZT30;S7P1A4;I9GQ94;I9FLN5;I9EJV1;I9D4E2;I9B994;I8LKU6;I8HPS0;I8FY34;H0ICE1;B1MCC8;X8DSE1;I9HLV8;I8WJL4;I8VGN7;I8V5H3;I8SBP6;I8NW90;I8L8L7;I8JYY0;I8JHJ5;I8EPW8;I8DWC0;I8DDI9;…	X8D042;X7X6G3;X7W4E4;V6ZIT1;R4UEX4;I9JS23;I9HXW2;I9C7E2;I9AQJ8;I8ZFN6;I8ZCS0;I8YQZ2;I8TVP0;I8SSK4;I8R5V1;I8PTJ1;I8NY96;I8N4I1;I8L642;I8KDN8;I8FRE7;I6ZB07;I0PS11;I0PHP4;G6X5C3;X8EFJ6;X8BNP4;X7XLW4;X7WKC7;X7VUU7;X7UV26;V6ZTH0;S9ZT30;S7P1A4;I9GQ94;I9FLN5;I9EJV1;I9D4E2;I9B994;I8LKU6;I8HPS0;I8FY34;H0ICE1;B1MCC8;X8DSE1;I9HLV8;I8WJL4;I8VGN7;I8V5H3;I8SBP6;I8NW90;I8L8L7;I8JYY0;I8JHJ5;I8EPW8;I8DWC0;I8DDI9;…	>tr|X8D042|X8D042_MYCAB S-adenosylmethionine synthase OS=Mycobacterium abscessus 1948 GN=metK PE=3 SV=1;>tr|X7X6G3|X7X6G3_MYCAB S-adenosylmethionine synthase OS=Mycobacterium abscessus MAB_030201_1075 GN=metK PE=3 SV=1;>tr|X7W4E4|X7W4E4_MYCAB S-adenosylmet	metK	60	20	74.5	42.745	306430000	276490000	232900000	481270000	17024000	15360000	12939000	26737000	23	22	24	29	1297090000	98	72060000
I6Z0M4;X8ESA9;X8DUF2;X8CWY6;X8BZG5;X7XKZ7;X7X121;X7WRY1;X7WFM6;X7VMF6;X7V3B3;V6ZP49;S9ZXZ5;S7QKP2;R4UBI8;I9K0W5;I9IXH2;I9HZS2;I9HTJ5;I9GCV9;I9FQM2;I9EVY4;I9ESP6;I9DQL9;I9CKM7;I9BYZ4;I8ZEA2;I8YD41;I8XW64;I8XJP2;I8X4U1;I8WY48;I8W9A1;I8V5U8;I8U7F4;I8SPU2;I8SMA0;I8QGQ0;I8QBV0;I8NL65;I8M558;I8K4S3;I8HYI5;I8GHJ5;I8G9C1;I8FWS9;I8F2G1;I8EXR6;I8E4X0;I8CVZ5;I8BTW7;I8BMH5;I0PEP8;I0P9N0;H0IMG9;H0I8S1;G6X8S6;…	I6Z0M4;X8ESA9;X8DUF2;X8CWY6;X8BZG5;X7XKZ7;X7X121;X7WRY1;X7WFM6;X7VMF6;X7V3B3;V6ZP49;S9ZXZ5;S7QKP2;R4UBI8;I9K0W5;I9IXH2;I9HZS2;I9HTJ5;I9GCV9;I9FQM2;I9EVY4;I9ESP6;I9DQL9;I9CKM7;I9BYZ4;I8ZEA2;I8YD41;I8XW64;I8XJP2;I8X4U1;I8WY48;I8W9A1;I8V5U8;I8U7F4;I8SPU2;I8SMA0;I8QGQ0;I8QBV0;I8NL65;I8M558;I8K4S3;I8HYI5;I8GHJ5;I8G9C1;I8FWS9;I8F2G1;I8EXR6;I8E4X0;I8CVZ5;I8BTW7;I8BMH5;I0PEP8;I0P9N0;H0IMG9;H0I8S1;G6X8S6;…	>tr|I6Z0M4|I6Z0M4_MYCAB Holo-[acyl-carrier-protein] synthase OS=Mycobacterium abscessus subsp. bolletii str. GO 06 GN=acpS PE=3 SV=2;>tr|X8ESA9|X8ESA9_MYCAB Holo-[acyl-carrier-protein] synthase OS=Mycobacterium abscessus 103 GN=acpS PE=3 SV=1;>tr|X8DUF2|X8	acpS	59	2	19.4	14.419	44706000	21144000	18361000	59401000	22353000	10572000	9180300	29700000	1	2	3	5	143612000	11	71805300
H0IWE2;X8DHI0;X8D4U3;X7XKE5;X7WX76;X7WNA7;X7WAJ1;X7VIE0;X7V0A2;V7A1W4;V6ZCX8;S9ZWN9;S7NVZ6;R4UK68;I9ITF3;I9HEV3;I9H623;I9E2J0;I9DFR1;I9CYL9;I9CTC1;I9C346;I9BG35;I8ZWH9;I8YWC8;I8YNU2;I8Y052;I8XV51;I8XR56;I8XEI9;I8WB01;I8VH73;I8PU45;I8PIG1;I8PHU7;I8PG05;I8L2X3;I8KJ47;I8KIK4;I8K6N7;I8JWH5;I8JGZ3;I8JA49;I8H121;I8GKG2;I8FFU3;I8ELU5;I8AX41;I6ZDP1;I0PPH2;G6XC73;B1ML28;X8ELC5;I9GDI5;I8MB43;I8KGL3;H0IHC0;…	H0IWE2;X8DHI0;X8D4U3;X7XKE5;X7WX76;X7WNA7;X7WAJ1;X7VIE0;X7V0A2;V7A1W4;V6ZCX8;S9ZWN9;S7NVZ6;R4UK68;I9ITF3;I9HEV3;I9H623;I9E2J0;I9DFR1;I9CYL9;I9CTC1;I9C346;I9BG35;I8ZWH9;I8YWC8;I8YNU2;I8Y052;I8XV51;I8XR56;I8XEI9;I8WB01;I8VH73;I8PU45;I8PIG1;I8PHU7;I8PG05;I8L2X3;I8KJ47;I8KIK4;I8K6N7;I8JWH5;I8JGZ3;I8JA49;I8H121;I8GKG2;I8FFU3;I8ELU5;I8AX41;I6ZDP1;I0PPH2;G6XC73;B1ML28;X8ELC5;I9GDI5;I8MB43;I8KGL3;H0IHC0;…	>tr|H0IWE2|H0IWE2_MYCAB Putative short-chain dehydrogenase/reductase OS=Mycobacterium abscessus subsp. bolletii BD GN=MBOL_46000 PE=3 SV=1;>tr|X8DHI0|X8DHI0_MYCAB Putative short-chain type dehydrogenase/reductase OS=Mycobacterium abscessus subsp. bolletii	MBOL_46000	59	12	73.7	29.238	234070000	159020000	182680000	350190000	18005000	12233000	14053000	26938000	10	12	16	9	925960000	47	71229000
X8ELP5;X8DHB5;X8D5Y9;X8C020;X7XN06;X7WVE3;X7WNV4;X7WAU2;X7VI11;X7UZS0;S9ZY90;S7NV37;R4UY51;I9JEF1;I9J5M8;I9HDK5;I9GGJ9;I9DF58;I9C2M5;I9BTI0;I9A1T3;I8ZW02;I8Z2B6;I8WNY3;I8WKF7;I8VZS4;I8UUF4;I8UFB5;I8QVW6;I8PXK5;I8PAV1;I8NGP5;I8N6I0;I8MPQ2;I8LB76;I8KWD8;I8KK73;I8KGS5;I8JW13;I8JEF7;I8J9J7;I8J0B5;I8I4J0;I8I166;I8GES0;I8EFD5;I8DFV9;I8D6Y1;I8C831;I8B1Q1;I0PPZ1;I0PGB6;H0IVR1;H0IGU4;G6XCN8;B1MJY4;A0A060L…	X8ELP5;X8DHB5;X8D5Y9;X8C020;X7XN06;X7WVE3;X7WNV4;X7WAU2;X7VI11;X7UZS0;S9ZY90;S7NV37;R4UY51;I9JEF1;I9J5M8;I9HDK5;I9GGJ9;I9DF58;I9C2M5;I9BTI0;I9A1T3;I8ZW02;I8Z2B6;I8WNY3;I8WKF7;I8VZS4;I8UUF4;I8UFB5;I8QVW6;I8PXK5;I8PAV1;I8NGP5;I8N6I0;I8MPQ2;I8LB76;I8KWD8;I8KK73;I8KGS5;I8JW13;I8JEF7;I8J9J7;I8J0B5;I8I4J0;I8I166;I8GES0;I8EFD5;I8DFV9;I8D6Y1;I8C831;I8B1Q1;I0PPZ1;I0PGB6;H0IVR1;H0IGU4;G6XCN8;B1MJY4;A0A060L…	>tr|X8ELP5|X8ELP5_MYCAB Putative membrane protein OS=Mycobacterium abscessus 103 GN=I544_2069 PE=4 SV=1;>tr|X8DHB5|X8DHB5_MYCAB Putative membrane protein OS=Mycobacterium abscessus subsp. bolletii 1513 GN=I540_5238 PE=4 SV=1;>tr|X8D5Y9|X8D5Y9_MYCAB Putativ	I544_2069	59	5	20.1	30.751	120820000	104200000	77831000	193120000	17260000	14885000	11119000	27589000	5	4	4	7	495971000	20	70853000
I6ZBG0;X8ENT4;X8D888;X7V6X9;S9ZSN4;S7QUY6;I9GX87;I9DXJ0;I9DSP2;I8ZT56;I8ZSY2;I8YYR2;I8W686;I8VD26;I8QY14;I8PW33;I8NK01;I8MVV4;I8MAN2;I8HRC0;I8GTT7;I8GSH1;I8G0B5;B1MGM7	I6ZBG0;X8ENT4;X8D888;X7V6X9;S9ZSN4;S7QUY6;I9GX87;I9DXJ0;I9DSP2;I8ZT56;I8ZSY2;I8YYR2;I8W686;I8VD26;I8QY14;I8PW33;I8NK01;I8MVV4;I8MAN2;I8HRC0;I8GTT7;I8GSH1;I8G0B5;B1MGM7	>tr|I6ZBG0|I6ZBG0_MYCAB Uncharacterized protein OS=Mycobacterium abscessus subsp. bolletii str. GO 06 GN=MYCMA_0232 PE=4 SV=2;>tr|X8ENT4|X8ENT4_MYCAB Uncharacterized protein OS=Mycobacterium abscessus 103 GN=I544_3086 PE=4 SV=1;>tr|X8D888|X8D888_MYCAB Unch	MYCMA_0232	24	3	21.4	21.114	61518000	60280000	55670000	105800000	15380000	15070000	13917000	26449000	6	4	5	4	283268000	19	70816000
X8EHJ6;X8D222;X7UV84;I9IAC2;I9FSE1;I8PNZ0;I8HZL9;I8FVF5;I8B7V8;I8AY49;I8AS82;X8BPT5;X7XEW6;X7WL24;V6ZU14;I9J7R0;I9CCB7;I9BD74;I8Y550;I8GU11;I8G4G9;I8DSJ8;I8DKE0;S9ZR80;I9HN45;I9EGU4;I8ZY37;I8YJE9;I8WQF8;I8VK61;I8MJQ6;I8LMH0;I8KFN9;I8IBE2;I8EB73;I0PR02;B1MD95;X8DMG0;X7X7P9;X7W7A7;X7VTY0;V6Z4T7;S7P227;R4UP78;I9D018;I8Z7R0;I8Z2Y1;I8XLR6;I8UC18;I8L6H7;I8KC99;I8J613;I8HCE9;I8CNY3;I8C835;I0PME6;H0ID21;…	X8EHJ6;X8D222;X7UV84;I9IAC2;I9FSE1;I8PNZ0;I8HZL9;I8FVF5;I8B7V8;I8AY49;I8AS82;X8BPT5;X7XEW6;X7WL24;V6ZU14;I9J7R0;I9CCB7;I9BD74;I8Y550;I8GU11;I8G4G9;I8DSJ8;I8DKE0;S9ZR80;I9HN45;I9EGU4;I8ZY37;I8YJE9;I8WQF8;I8VK61;I8MJQ6;I8LMH0;I8KFN9;I8IBE2;I8EB73;I0PR02;B1MD95;X8DMG0;X7X7P9;X7W7A7;X7VTY0;V6Z4T7;S7P227;R4UP78;I9D018;I8Z7R0;I8Z2Y1;I8XLR6;I8UC18;I8L6H7;I8KC99;I8J613;I8HCE9;I8CNY3;I8C835;I0PME6;H0ID21;…	>tr|X8EHJ6|X8EHJ6_MYCAB Polyketide cyclase / dehydrase and lipid transport family protein OS=Mycobacterium abscessus 103 GN=I544_0583 PE=4 SV=1;>tr|X8D222|X8D222_MYCAB Polyketide cyclase / dehydrase and lipid transport family protein OS=Mycobacterium absce	I544_0583	60	10	67.5	17.874	126230000	112930000	112420000	211990000	15779000	14117000	14052000	26498000	13	12	15	14	563570000	54	70446000
X8EQG2;X8E1P9;X8DAQ7;X8C2M4;X7XDZ9;X7WZ32;X7WV23;X7WEE0;X7VLB5;X7V5K2;V6ZLU6;V6ZE23;S9ZTB1;S7QNF3;R4UQ29;I9JHK1;I9HQ20;I9H4N0;I9H1H3;I9GRS6;I9FXP0;I9F118;I9EWT4;I9EA82;I9DVE1;I9DP13;I9CEH6;I9A7P4;I8ZST1;I8ZAC7;I8YIF0;I8XQ12;I8X783;I8W901;I8VRF9;I8VN47;I8VMG3;I8V3A9;I8S764;I8QNN1;I8QE33;I8P862;I8NJV8;I8NHU4;I8L626;I8L2N4;I8J0J6;I8HS72;I8GEE1;I8FV91;I8E2G2;I8DCM0;I0PV41;H0IJ57;H0I6D6;G6XD86;A0A060L…	X8EQG2;X8E1P9;X8DAQ7;X8C2M4;X7XDZ9;X7WZ32;X7WV23;X7WEE0;X7VLB5;X7V5K2;V6ZLU6;V6ZE23;S9ZTB1;S7QNF3;R4UQ29;I9JHK1;I9HQ20;I9H4N0;I9H1H3;I9GRS6;I9FXP0;I9F118;I9EWT4;I9EA82;I9DVE1;I9DP13;I9CEH6;I9A7P4;I8ZST1;I8ZAC7;I8YIF0;I8XQ12;I8X783;I8W901;I8VRF9;I8VN47;I8VMG3;I8V3A9;I8S764;I8QNN1;I8QE33;I8P862;I8NJV8;I8NHU4;I8L626;I8L2N4;I8J0J6;I8HS72;I8GEE1;I8FV91;I8E2G2;I8DCM0;I0PV41;H0IJ57;H0I6D6;G6XD86;A0A060L…	>tr|X8EQG2|X8EQG2_MYCAB Uncharacterized protein OS=Mycobacterium abscessus 103 GN=I544_3443 PE=4 SV=1;>tr|X8E1P9|X8E1P9_MYCAB Uncharacterized protein OS=Mycobacterium abscessus subsp. bolletii 1513 GN=I540_0571 PE=4 SV=1;>tr|X8DAQ7|X8DAQ7_MYCAB Uncharacter	I544_3443	57	4	37.4	11.737	66192000	65257000	66953000	83072000	16548000	16314000	16738000	20768000	5	6	4	2	281474000	17	70368000
X8EI33;X8D2X7;X8BYD9;X7XDK9;X7WX27;X7VRL3;X7UYQ3;T2R9Z3;I9HEM2;I9H769;I9G5J4;I9CYR4;I9A1A8;I8ZVM4;I8WMC1;I8VA34;I8UU49;I8UL65;I8PF03;I8NG51;I8NDI7;I8LLG6;I8JFU4;I8JEW9;I8IDX6;I8E966;I8B152;I0PXS9;I0P5T1;B1MIW7;X8DD47;X7WPR1;X7WAH3;V6ZZ11;S7QK36;R4USG5;I9JE06;I9E2L7;I9C187;I9BQ10;I9BB00;I8Z5J8;I8PCY8;I8L1N4;I8KAD5;I8J4E5;I8HZA4;I8HFX6;I8G609;I8DYA8;I8DCP9;I8D5A4;I8C8Z6;I8BZ00;I6ZH42;H0IGI0;G6XER0;…	X8EI33;X8D2X7;X8BYD9;X7XDK9;X7WX27;X7VRL3;X7UYQ3;T2R9Z3;I9HEM2;I9H769;I9G5J4;I9CYR4;I9A1A8;I8ZVM4;I8WMC1;I8VA34;I8UU49;I8UL65;I8PF03;I8NG51;I8NDI7;I8LLG6;I8JFU4;I8JEW9;I8IDX6;I8E966;I8B152;I0PXS9;I0P5T1;B1MIW7;X8DD47;X7WPR1;X7WAH3;V6ZZ11;S7QK36;R4USG5;I9JE06;I9E2L7;I9C187;I9BQ10;I9BB00;I8Z5J8;I8PCY8;I8L1N4;I8KAD5;I8J4E5;I8HZA4;I8HFX6;I8G609;I8DYA8;I8DCP9;I8D5A4;I8C8Z6;I8BZ00;I6ZH42;H0IGI0;G6XER0;…	>tr|X8EI33|X8EI33_MYCAB ATP-dependent chaperone protein ClpB OS=Mycobacterium abscessus 103 GN=clpB PE=3 SV=1;>tr|X8D2X7|X8D2X7_MYCAB ATP-dependent chaperone protein ClpB OS=Mycobacterium abscessus 1948 GN=clpB PE=3 SV=1;>tr|X8BYD9|X8BYD9_MYCAB ATP-depende	clpB	60	48	61.8	92.334	907900000	669500000	503680000	1020000000	20176000	14878000	11193000	22666000	55	47	44	52	3101080000	198	68913000
X8EG22;X8D1K2;X8BYV8;X7XJ87;X7X4F5;X7VTN4;X7UT55;T0BCN0;I9JS17;I9HWF6;I9HU84;I9GQB7;I9GJI0;I9DLI9;I9D591;I8Z5C8;I8YQY2;I8XDV0;I8WNJ6;I8VD75;I8VBB1;I8NY51;I8NNT4;I8MRI5;I8MN49;I8LBG2;I8L1T0;I8KSH3;I8JQV6;I8JJ98;I8I8R3;I8FZG4;I8FPU8;I8DF64;I8BHU6;I0PT27;I0PHK2;B1MC86;X8DPA5;X7WJZ8;X7W440;V6ZSI3;V6ZIP1;S7P0D3;R4UT67;I9JU38;I9JIV9;I9AQT1;I8TT35;I8RLZ7;I8RGZ9;I8K938;I8JQQ6;I8H0V7;I8GDA0;I6ZEV5;H0IQV4;…	X8EG22;X8D1K2;X8BYV8;X7XJ87;X7X4F5;X7VTN4;X7UT55;T0BCN0;I9JS17;I9HWF6;I9HU84;I9GQB7;I9GJI0;I9DLI9;I9D591;I8Z5C8;I8YQY2;I8XDV0;I8WNJ6;I8VD75;I8VBB1;I8NY51;I8NNT4;I8MRI5;I8MN49;I8LBG2;I8L1T0;I8KSH3;I8JQV6;I8JJ98;I8I8R3;I8FZG4;I8FPU8;I8DF64;I8BHU6;I0PT27;I0PHK2;B1MC86;X8DPA5;X7WJZ8;X7W440;V6ZSI3;V6ZIP1;S7P0D3;R4UT67;I9JU38;I9JIV9;I9AQT1;I8TT35;I8RLZ7;I8RGZ9;I8K938;I8JQQ6;I8H0V7;I8GDA0;I6ZEV5;H0IQV4;…	>tr|X8EG22|X8EG22_MYCAB Phosphoglycerate kinase OS=Mycobacterium abscessus 103 GN=pgk PE=3 SV=1;>tr|X8D1K2|X8D1K2_MYCAB Phosphoglycerate kinase OS=Mycobacterium abscessus 1948 GN=pgk PE=3 SV=1;>tr|X8BYV8|X8BYV8_MYCAB Phosphoglycerate kinase OS=Mycobacteriu	pgk	60	24	83.3	42.264	312480000	259820000	275760000	527550000	15624000	12991000	13788000	26378000	28	25	31	35	1375610000	119	68781000
X8EJV7;X8DFR0;X8D494;X8C0Z8;X7WNV5;X7W956;X7UX01;V6ZWX5;V6Z9P0;T2RBS1;S7NWW2;I9JDM8;I9J4L1;I9H7J6;I9GDE8;I9EF67;I9E6B5;I9E198;I9DDI6;I9CX89;I9BBQ4;I9AV47;I8Z8F2;I8YUV2;I8YMC3;I8Y2B3;I8XTM8;I8XIF2;I8WPW2;I8WHG9;I8W0J2;I8UK96;I8RIS4;I8RC35;I8PKF5;I8MA42;I8LZP0;I8LAA2;I8KJC7;I8K585;I8JUY8;I8JJX5;I8JEA0;I8I0N9;I8GX31;I8FKA2;I8FG31;I8C8C2;I0PXB5;H0IFJ4;G6X9S2;B1MIF7;A5A9T8;A0A060KTD5;X7XIJ2;X7X9K1;X7V…	X8EJV7;X8DFR0;X8D494;X8C0Z8;X7WNV5;X7W956;X7UX01;V6ZWX5;V6Z9P0;T2RBS1;S7NWW2;I9JDM8;I9J4L1;I9H7J6;I9GDE8;I9EF67;I9E6B5;I9E198;I9DDI6;I9CX89;I9BBQ4;I9AV47;I8Z8F2;I8YUV2;I8YMC3;I8Y2B3;I8XTM8;I8XIF2;I8WPW2;I8WHG9;I8W0J2;I8UK96;I8RIS4;I8RC35;I8PKF5;I8MA42;I8LZP0;I8LAA2;I8KJC7;I8K585;I8JUY8;I8JJX5;I8JEA0;I8I0N9;I8GX31;I8FKA2;I8FG31;I8C8C2;I0PXB5;H0IFJ4;G6X9S2;B1MIF7;A5A9T8;A0A060KTD5;X7XIJ2;X7X9K1;X7V…	>tr|X8EJV7|X8EJV7_MYCAB Macrocin-O-methyltransferase family protein OS=Mycobacterium abscessus 103 GN=I544_1738 PE=4 SV=1;>tr|X8DFR0|X8DFR0_MYCAB Macrocin-O-methyltransferase family protein OS=Mycobacterium abscessus subsp. bolletii 1513 GN=I540_4922 PE=4	I544_1738	60	10	59.2	29.528	219910000	171300000	191740000	378890000	15708000	12236000	13695000	27064000	10	9	13	16	961840000	48	68703000
X8EGX3;X7XCI2;X7X748;X7VTE8;I9GKK9;I9GCK7;I9FNF0;I9EDA9;I8MUZ6;I8EXA2;X8CZ82;X7UTX7;I9JK45;I9ILX1;I9HP98;I9HL27;I9DBI6;I9D604;I9ALT1;I9AD16;I8YRY7;I8VHK6;I8VDN3;I8L009;I8B7G9;T0A216;I0PML1;I0PDJ9;B1MD32;H0IRM2;X8DQ03;X7WJY8;X7W668;V6ZTI7;I9JUZ6;I9JI52;I9ENS8;I9ELD6;I9C4L3;I8WDA6;I8UJ73;I8RML1;I8QN16;I8I8X3;I8H1U0;I8G2T9;I8EP93;I8DTI1;I8DJV0;I8D9V3;I8CMK9;I8C5G3;H0ICW0;G6X4J2;S7QHT3;R4UD10;A0A060K…	X8EGX3;X7XCI2;X7X748;X7VTE8;I9GKK9;I9GCK7;I9FNF0;I9EDA9;I8MUZ6;I8EXA2;X8CZ82;X7UTX7;I9JK45;I9ILX1;I9HP98;I9HL27;I9DBI6;I9D604;I9ALT1;I9AD16;I8YRY7;I8VHK6;I8VDN3;I8L009;I8B7G9;T0A216;I0PML1;I0PDJ9;B1MD32;H0IRM2;X8DQ03;X7WJY8;X7W668;V6ZTI7;I9JUZ6;I9JI52;I9ENS8;I9ELD6;I9C4L3;I8WDA6;I8UJ73;I8RML1;I8QN16;I8I8X3;I8H1U0;I8G2T9;I8EP93;I8DTI1;I8DJV0;I8D9V3;I8CMK9;I8C5G3;H0ICW0;G6X4J2;S7QHT3;R4UD10;A0A060K…	>tr|X8EGX3|X8EGX3_MYCAB Uncharacterized protein OS=Mycobacterium abscessus 103 GN=I544_0516 PE=4 SV=1;>tr|X7XCI2|X7XCI2_MYCAB Uncharacterized protein OS=Mycobacterium abscessus MAB_030201_1061 GN=L828_0827 PE=4 SV=1;>tr|X7X748|X7X748_MYCAB Uncharacterized	I544_0516	61	5	50.9	18.782	120320000	111230000	110520000	69847000	20053000	18539000	18420000	11641000	7	6	9	4	411917000	26	68653000
X8ESF7;X8CXT6;X7V3Q2;T2R737;I9I281;I9FTM1;I9DQT1;I9AHT4;I8ZH25;I8XIL0;I8W7J6;I8VN02;I8SMF7;I8QBZ6;I8Q9K2;I8LTF8;I8F2R8;B1MMU5;X8BS74;X7XK91;X7VLI9;I9IWB0;I8X481;I8VE95;I8JR87;I8BU30;I8BMN1;I0PTM3;I0P9U3;X7WSX0;X7WGN1;V6ZPB8;V6ZJ81;S7P230;R4UQ94;I9K0V7;I9FQW6;I9EYN9;I9BY70;I9AZY9;I8U4X1;I8RUY1;I8Q0K8;I8HQ88;I8GG10;I6ZD26;H0IMM5;H0I8Y1;G6X8Y4;X7X1F8	X8ESF7;X8CXT6;X7V3Q2;T2R737;I9I281;I9FTM1;I9DQT1;I9AHT4;I8ZH25;I8XIL0;I8W7J6;I8VN02;I8SMF7;I8QBZ6;I8Q9K2;I8LTF8;I8F2R8;B1MMU5;X8BS74;X7XK91;X7VLI9;I9IWB0;I8X481;I8VE95;I8JR87;I8BU30;I8BMN1;I0PTM3;I0P9U3;X7WSX0;X7WGN1;V6ZPB8;V6ZJ81;S7P230;R4UQ94;I9K0V7;I9FQW6;I9EYN9;I9BY70;I9AZY9;I8U4X1;I8RUY1;I8Q0K8;I8HQ88;I8GG10;I6ZD26;H0IMM5;H0I8Y1;G6X8Y4	>tr|X8ESF7|X8ESF7_MYCAB DSBA-like thioredoxin domain protein OS=Mycobacterium abscessus 103 GN=I544_4295 PE=4 SV=1;>tr|X8CXT6|X8CXT6_MYCAB DSBA-like thioredoxin domain protein OS=Mycobacterium abscessus 1948 GN=I542_0183 PE=4 SV=1;>tr|X7V3Q2|X7V3Q2_MYCAB D	I544_4295	50	14	84.9	22.966	190470000	158520000	153730000	251160000	17316000	14411000	13975000	22833000	11	9	9	7	753880000	36	68535000
X7X043;I9K7L7;I9A4J2;I8YZ77;I8XPS9;I8T3G5;I8P5H5;I8NB68;I8MVZ2;I8LSP9;I8HMI3;I8CDM7;I6Y3J7;I0P7B3;B1MGX3;X8EPJ3;X8BUF3;X7XHP9;X7WVG4;X7WCW3;X7VKU2;X7V7D5;V6ZLX1;V6ZCB9;S7P6W1;R4UM12;I9K4A1;I9IH22;I9H243;I9D2N1;I9AFH7;I8YEK2;I8W536;I8VPK1;I8TNG6;I8PKJ0;I8N1P0;I8L2R8;I8L259;I8JC88;I8IXJ7;I8IQY9;I8HQ91;I8GCG6;I8G0J7;I8F4A7;I8BWE3;H0IJY7;G6XEM3;I9EJG6;I0P4T7;T0B411;I8QZC3;X8EHQ7;X8DQY3;X8CZS2;X7XC81;…	X7X043;I9K7L7;I9A4J2;I8YZ77;I8XPS9;I8T3G5;I8P5H5;I8NB68;I8MVZ2;I8LSP9;I8HMI3;I8CDM7;I6Y3J7;I0P7B3;B1MGX3;X8EPJ3;X8BUF3;X7XHP9;X7WVG4;X7WCW3;X7VKU2;X7V7D5;V6ZLX1;V6ZCB9;S7P6W1;R4UM12;I9K4A1;I9IH22;I9H243;I9D2N1;I9AFH7;I8YEK2;I8W536;I8VPK1;I8TNG6;I8PKJ0;I8N1P0;I8L2R8;I8L259;I8JC88;I8IXJ7;I8IQY9;I8HQ91;I8GCG6;I8G0J7;I8F4A7;I8BWE3;H0IJY7;G6XEM3;I9EJG6;I0P4T7;T0B411;I8QZC3;X8EHQ7;X8DQY3;X8CZS2;X7XC81;…	>tr|X7X043|X7X043_MYCAB Carbonic anhydrase OS=Mycobacterium abscessus MAB_030201_1075 GN=L829_1211 PE=3 SV=1;>tr|I9K7L7|I9K7L7_MYCAB Carbonic anhydrase OS=Mycobacterium abscessus 3A-0810-R GN=MM3A0810R_0581 PE=3 SV=1;>tr|I9A4J2|I9A4J2_MYCAB Carbonic anhydr	L829_1211	127	8	45.1	21.651	187920000	127740000	82148000	217760000	20880000	14193000	9127600	24195000	10	9	11	11	615568000	41	68395600
X8EMH8;X8DDB4;X8BV18;X7XNH8;X7WXW8;X7WR14;X7WAG0;X7VHF5;X7V1A7;V6ZAN8;T2RA80;S7P8R0;R4UFC3;I9JFL3;I9JB42;I9HFP0;I9H4X1;I9GF52;I9F1S1;I9CLP1;I9BUJ8;I9AEA1;I9A3E6;I8ZXK2;I8YNS0;I8XW34;I8XAZ2;I8WPA7;I8WCR9;I8W2Q5;I8VIA6;I8UM28;I8UGM2;I8TNF6;I8SLF4;I8NNB5;I8N816;I8MJV0;I8M6P5;I8JMC5;I8JGQ9;I8JAU1;I8I6I5;I8HA07;I8GR72;I8GPR2;I8EGK7;I8DHF1;I8D2X9;I8BD74;I6Y2U2;I0PTF6;I0PFZ4;H0IX75;H0II50;G6XDI1;B1MDH7;…	X8EMH8;X8DDB4;X8BV18;X7XNH8;X7WXW8;X7WR14;X7WAG0;X7VHF5;X7V1A7;V6ZAN8;T2RA80;S7P8R0;R4UFC3;I9JFL3;I9JB42;I9HFP0;I9H4X1;I9GF52;I9F1S1;I9CLP1;I9BUJ8;I9AEA1;I9A3E6;I8ZXK2;I8YNS0;I8XW34;I8XAZ2;I8WPA7;I8WCR9;I8W2Q5;I8VIA6;I8UM28;I8UGM2;I8TNF6;I8SLF4;I8NNB5;I8N816;I8MJV0;I8M6P5;I8JMC5;I8JGQ9;I8JAU1;I8I6I5;I8HA07;I8GR72;I8GPR2;I8EGK7;I8DHF1;I8D2X9;I8BD74;I6Y2U2;I0PTF6;I0PFZ4;H0IX75;H0II50;G6XDI1;B1MDH7;…	>tr|X8EMH8|X8EMH8_MYCAB DNA polymerase III subunit beta OS=Mycobacterium abscessus 103 GN=dnaN PE=4 SV=1;>tr|X8DDB4|X8DDB4_MYCAB DNA polymerase III subunit beta OS=Mycobacterium abscessus subsp. bolletii 1513 GN=dnaN PE=4 SV=1;>tr|X8BV18|X8BV18_MYCAB DNA p	dnaN	60	15	49.6	41.638	327830000	270490000	228610000	335160000	19284000	15911000	13448000	19715000	23	21	22	19	1162090000	85	68358000
X8CZN8;I8HS93;I8GMQ7;I0PWB6;X8EAM8;X8DNP9;X7XJR5;X7X2H3;X7WIC5;X7W2C1;X7VN58;V6ZRF6;V6ZK56;T2R8G3;S7QR17;R4ULE2;I9IJM3;I9I313;I9HNQ0;I9GNG3;I9FHM3;I9D8U1;I9CC58;I9BWT6;I9AP09;I8Z8F6;I8Z6U5;I8Y961;I8W5V1;I8VWJ7;I8VJE2;I8UZJ2;I8TYC2;I8SF55;I8Q1P9;I8N465;I8LGH1;I8LCR7;I8L4M1;I8JSR8;I8JPZ8;I8IU51;I8FZY0;I8FIT4;I8F2N5;I8EZI7;I8ETF9;I8E026;I8DN87;I8CUH8;I8BQX0;I6YGM0;I0PNA7;H0IP56;H0IA57;G6X781;B1MAH0;…	X8CZN8;I8HS93;I8GMQ7;I0PWB6;X8EAM8;X8DNP9;X7XJR5;X7X2H3;X7WIC5;X7W2C1;X7VN58;V6ZRF6;V6ZK56;T2R8G3;S7QR17;R4ULE2;I9IJM3;I9I313;I9HNQ0;I9GNG3;I9FHM3;I9D8U1;I9CC58;I9BWT6;I9AP09;I8Z8F6;I8Z6U5;I8Y961;I8W5V1;I8VWJ7;I8VJE2;I8UZJ2;I8TYC2;I8SF55;I8Q1P9;I8N465;I8LGH1;I8LCR7;I8L4M1;I8JSR8;I8JPZ8;I8IU51;I8FZY0;I8FIT4;I8F2N5;I8EZI7;I8ETF9;I8E026;I8DN87;I8CUH8;I8BQX0;I6YGM0;I0PNA7;H0IP56;H0IA57;G6X781;B1MAH0;…	>tr|X8CZN8|X8CZN8_MYCAB Putative lipoprotein lppK OS=Mycobacterium abscessus 1948 GN=I542_0836 PE=4 SV=1;>tr|I8HS93|I8HS93_MYCAB Putative lipoprotein lppK OS=Mycobacterium abscessus subsp. bolletii 2B-0626 GN=MM2B0626_1952 PE=4 SV=1;>tr|I8GMQ7|I8GMQ7_MYCAB	I542_0836	59	9	53.6	19.534	139580000	124410000	114860000	235300000	15509000	13823000	12762000	26144000	15	13	14	11	614150000	53	68238000
X8EGP3;X8DQM1;X8BSR3;X7XKP7;X7X7H4;X7WLJ9;X7W7L5;X7VUW0;X7UTM7;V6ZTW0;V6Z4X0;T0BBM0;S7QIB1;I9JPM0;I9JKE0;I9HNA3;I9GL05;I9E3Q9;I9DB27;I9D134;I9CUK9;I9BLE4;I9B4I2;I9AS50;I9AGR4;I8Z5G8;I8YS21;I8XRV8;I8XRJ3;I8WXF4;I8WJN2;I8UW27;I8UQP6;I8UH33;I8RFR0;I8PM30;I8PEG1;I8LAG4;I8KXI2;I8KLK1;I8K781;I8HI13;I8E6P5;I8DS41;I8CNE4;I8C7A4;I0PR38;I0PMB1;H0IRU7;H0ID57;G6X490;A0A060KXW7;R4UUD6;B1MDD0	X8EGP3;X8DQM1;X8BSR3;X7XKP7;X7X7H4;X7WLJ9;X7W7L5;X7VUW0;X7UTM7;V6ZTW0;V6Z4X0;T0BBM0;S7QIB1;I9JPM0;I9JKE0;I9HNA3;I9GL05;I9E3Q9;I9DB27;I9D134;I9CUK9;I9BLE4;I9B4I2;I9AS50;I9AGR4;I8Z5G8;I8YS21;I8XRV8;I8XRJ3;I8WXF4;I8WJN2;I8UW27;I8UQP6;I8UH33;I8RFR0;I8PM30;I8PEG1;I8LAG4;I8KXI2;I8KLK1;I8K781;I8HI13;I8E6P5;I8DS41;I8CNE4;I8C7A4;I0PR38;I0PMB1;H0IRU7;H0ID57;G6X490;A0A060KXW7;R4UUD6;B1MDD0	>tr|X8EGP3|X8EGP3_MYCAB Uncharacterized protein OS=Mycobacterium abscessus 103 GN=I544_0619 PE=4 SV=1;>tr|X8DQM1|X8DQM1_MYCAB Uncharacterized protein OS=Mycobacterium abscessus subsp. bolletii 1513 GN=I540_3682 PE=4 SV=1;>tr|X8BSR3|X8BSR3_MYCAB Uncharacter	I544_0619	54	2	26.7	9.2787	76681000	63282000	70757000	129330000	15336000	12656000	14151000	25867000	8	6	5	7	340050000	26	68010000
X8EHS2;X8D4W1;X8BRZ5;T0A1N3;I9G4E4;I9FIM2;I9FCE6;I9ECU3;I9CWM1;I9A6J9;I9A047;I8YLK4;I8YKC6;I8WID5;I8V8V0;I8USN1;I8NEY2;I8MHY4;I8MDW3;I8LHW4;I8IGK6;I8ECR6;I8B0C3;I0PIV9;B1MGJ2;X7XKF0;X7X9Z5;X7VVR0;I0PK60;X7UY52;R4UFB9;H0ITD6;X8DG98;X7WMB8;X7W9B7;V6ZXS4;V6Z7L3;S7QLF7;I9C3S7;I9BNS9;I8Z344;I8YUY9;I8YU71;I8Y165;I8W9F2;I8VXU5;I8RYP8;I8QQQ7;I8MAR9;I8K937;I8J3M3;I8J374;I8H764;I8G4X8;I8D6I9;I8CDW8;H0IGD3;…	X8EHS2;X8D4W1;X8BRZ5;T0A1N3;I9G4E4;I9FIM2;I9FCE6;I9ECU3;I9CWM1;I9A6J9;I9A047;I8YLK4;I8YKC6;I8WID5;I8V8V0;I8USN1;I8NEY2;I8MHY4;I8MDW3;I8LHW4;I8IGK6;I8ECR6;I8B0C3;I0PIV9;B1MGJ2;X7XKF0;X7X9Z5;X7VVR0;I0PK60;X7UY52;R4UFB9;H0ITD6;X8DG98;X7WMB8;X7W9B7;V6ZXS4;V6Z7L3;S7QLF7;I9C3S7;I9BNS9;I8Z344;I8YUY9;I8YU71;I8Y165;I8W9F2;I8VXU5;I8RYP8;I8QQQ7;I8MAR9;I8K937;I8J3M3;I8J374;I8H764;I8G4X8;I8D6I9;I8CDW8;H0IGD3;…	>tr|X8EHS2|X8EHS2_MYCAB Uncharacterized protein OS=Mycobacterium abscessus 103 GN=I544_1416 PE=4 SV=1;>tr|X8D4W1|X8D4W1_MYCAB Uncharacterized protein OS=Mycobacterium abscessus 1948 GN=I542_2707 PE=4 SV=1;>tr|X8BRZ5|X8BRZ5_MYCAB Uncharacterized protein OS=	I544_1416	59	6	49.1	18.18	182820000	142770000	100650000	116380000	22852000	17847000	12581000	14548000	10	9	8	6	542620000	33	67828000
X8ERE4;X8DA88;X8BY32;X7XGE7;X7X2B1;X7VKN1;X7V4E9;S9ZT17;I9I5N3;I9GYC6;I9FVW8;I9DP93;I9AHB8;I8ZLC9;I8ZK30;I8YD69;I8VSJ2;I8VKK0;I8VID4;I8QA33;I8N9X6;I8MTN3;I8M3Z3;I8LMS7;I8JR25;I8IFJ6;I8GBQ1;I0PS40;I0P931;H0ILX0;B1MLG8;X8DRB0;X7WSI5;X7WF38;V6ZSC2;V6ZDS0;S7QRD1;R4UAZ2;I9K053;I9FS59;I9DMS3;I9CIA2;I9AZ48;I8YD18;I8XXA5;I8X528;I8WZP0;I8U6S0;I8U431;I8RU62;I8RJF1;I8Q9L0;I8NPP8;I8GPN5;I8E3W5;I8CTV8;H0I874;…	X8ERE4;X8DA88;X8BY32;X7XGE7;X7X2B1;X7VKN1;X7V4E9;S9ZT17;I9I5N3;I9GYC6;I9FVW8;I9DP93;I9AHB8;I8ZLC9;I8ZK30;I8YD69;I8VSJ2;I8VKK0;I8VID4;I8QA33;I8N9X6;I8MTN3;I8M3Z3;I8LMS7;I8JR25;I8IFJ6;I8GBQ1;I0PS40;I0P931;H0ILX0;B1MLG8	>tr|X8ERE4|X8ERE4_MYCAB Putative pterin-4-alpha-carbinolamine dehydratase OS=Mycobacterium abscessus 103 GN=I544_4019 PE=3 SV=1;>tr|X8DA88|X8DA88_MYCAB Putative pterin-4-alpha-carbinolamine dehydratase OS=Mycobacterium abscessus 1948 GN=I542_5439 PE=3 SV=1	I544_4019	59	7	90.4	10.339	87463000	71818000	72467000	105130000	17493000	14364000	14493000	21026000	7	9	8	6	336878000	30	67376000
X8ENW8;X8DCF6;X8BWK2;X7XPU8;X7X0C0;X7VKG6;X7V7K1;T2R7L2;R4U895;I9H181;I9GZC8;I9DTJ0;I9B1L7;I8ZSV6;I8ZR63;I8YID1;I8VZ36;I8U277;I8P377;I8N9U2;I8N7A8;I8N0R3;I8L0C1;I8KCV1;I8K3X5;I8IIN3;I8FPW9;I8BLS9;I0PP23;I0P8W2;H0ILQ0;B1MKN3;X8DS79;X7WS34;X7WEZ4;V6ZND4;V6ZHD0;S7QMF4;I9JYF9;I9EY82;I9DNQ6;I9CPZ2;I9CIY5;I8ZJ28;I8Z2B8;I8N167;I8MZE6;I8LTR9;I8LNX5;I8LKY0;I8KZH9;I8JZ64;I8HHF1;I8GKP0;I8G8P4;I8CXW5;I6ZCJ4;…	X8ENW8;X8DCF6;X8BWK2;X7XPU8;X7X0C0;X7VKG6;X7V7K1;T2R7L2;R4U895;I9H181;I9GZC8;I9DTJ0;I9B1L7;I8ZSV6;I8ZR63;I8YID1;I8VZ36;I8U277;I8P377;I8N9U2;I8N7A8;I8N0R3;I8L0C1;I8KCV1;I8K3X5;I8IIN3;I8FPW9;I8BLS9;I0PP23;I0P8W2;H0ILQ0;B1MKN3;X8DS79;X7WS34;X7WEZ4;V6ZND4;V6ZHD0;S7QMF4;I9JYF9;I9EY82;I9DNQ6;I9CPZ2;I9CIY5;I8ZJ28;I8Z2B8;I8N167;I8MZE6;I8LTR9;I8LNX5;I8LKY0;I8KZH9;I8JZ64;I8HHF1;I8GKP0;I8G8P4;I8CXW5;I6ZCJ4;…	>tr|X8ENW8|X8ENW8_MYCAB Putative acyl-[acyl-carrier-protein] desaturase desA2 OS=Mycobacterium abscessus 103 GN=I544_3950 PE=4 SV=1;>tr|X8DCF6|X8DCF6_MYCAB Putative acyl-[acyl-carrier-protein] desaturase desA2 OS=Mycobacterium abscessus 1948 GN=I542_5365 P	I544_3950	59	18	80.2	30.306	277410000	220430000	170270000	275050000	19815000	15745000	12162000	19646000	15	15	16	19	943160000	65	67368000
X8ES68;X8DAD8;X8BT76;X7V5H4;I9IX00;I9GYB3;I9GHI0;I9FV85;I9DPB4;I8X5M4;I8SLV3;I8QA56;I8NAJ7;I8N7V1;I8M3R5;I8JVX9;I8GBT0;I8FW87;I8F201;I8F0P6;I8BU15;I8BLH2;I8BJY8;B1MLJ1;S9ZTT9;X7XFN7;X7X1N3;X7VKQ4;I0PS63;I0P953;I8K234;X8DT89;X7WSK3;X7WF59;V6ZSE2;V6ZDU5;I9JY27;I9DMR9;I9CQA6;I9CKK0;I9AZ69;I8ZJA3;I8YFE3;I8X457;I8WYE0;I8V2A6;I8RJG9;I8QN35;I8MVQ9;I8JZF5;I8EQW8;I8E3R2;I8DPV0;I8CV94;I6Z8T2;G6X8A0;S7P435;…	X8ES68;X8DAD8;X8BT76;X7V5H4;I9IX00;I9GYB3;I9GHI0;I9FV85;I9DPB4;I8X5M4;I8SLV3;I8QA56;I8NAJ7;I8N7V1;I8M3R5;I8JVX9;I8GBT0;I8FW87;I8F201;I8F0P6;I8BU15;I8BLH2;I8BJY8;B1MLJ1;S9ZTT9;X7XFN7;X7X1N3;X7VKQ4;I0PS63;I0P953;I8K234;X8DT89;X7WSK3;X7WF59;V6ZSE2;V6ZDU5;I9JY27;I9DMR9;I9CQA6;I9CKK0;I9AZ69;I8ZJA3;I8YFE3;I8X457;I8WYE0;I8V2A6;I8RJG9;I8QN35;I8MVQ9;I8JZF5;I8EQW8;I8E3R2;I8DPV0;I8CV94;I6Z8T2;G6X8A0;S7P435;…	>tr|X8ES68|X8ES68_MYCAB 1-pyrroline-5-carboxylate dehydrogenase OS=Mycobacterium abscessus 103 GN=pruA PE=3 SV=1;>tr|X8DAD8|X8DAD8_MYCAB 1-pyrroline-5-carboxylate dehydrogenase OS=Mycobacterium abscessus 1948 GN=pruA PE=3 SV=1;>tr|X8BT76|X8BT76_MYCAB 1-pyr	pruA	60	18	46.1	58.681	495210000	345820000	331970000	506830000	19808000	13833000	13279000	20273000	28	25	25	19	1679830000	97	67193000
X8EFN4;X8D256;X7UWW4;T2RBM9;I9JLB9;I9HCX9;I9GAC2;I9FPA3;I9EBC0;I9CVI0;I8ZAS5;I8YSY7;I8Y3B2;I8XRW6;I8XAQ3;I8W9B2;I8VYJ7;I8PLB6;I8MKQ9;I8MK63;I8M1Y7;I8KYB1;I8KK16;I8JT56;I8IFQ0;I8HZG6;I8FCG5;I8E690;I8BXL9;I8AYZ4;I8ATV1;I0PLC5;H0ISQ7;H0IE06;B1MEU1;X8BRR7;I0PBD9;X7X9N3;X7WM21;X7W6J0;V6ZVM1;V6Z625;S7NXR5;R4UH04;I9E4M5;I9C3L9;I9BZY7;I9B4B0;I8Z609;I8R1W2;I8Q891;I8PDU8;I8K7Z5;I8J2P6;I6YIN0;G6X334;X7VWS5;…	X8EFN4;X8D256;X7UWW4;T2RBM9;I9JLB9;I9HCX9;I9GAC2;I9FPA3;I9EBC0;I9CVI0;I8ZAS5;I8YSY7;I8Y3B2;I8XRW6;I8XAQ3;I8W9B2;I8VYJ7;I8PLB6;I8MKQ9;I8MK63;I8M1Y7;I8KYB1;I8KK16;I8JT56;I8IFQ0;I8HZG6;I8FCG5;I8E690;I8BXL9;I8AYZ4;I8ATV1;I0PLC5;H0ISQ7;H0IE06;B1MEU1;X8BRR7;I0PBD9;X7X9N3;X7WM21;X7W6J0;V6ZVM1;V6Z625;S7NXR5;R4UH04;I9E4M5;I9C3L9;I9BZY7;I9B4B0;I8Z609;I8R1W2;I8Q891;I8PDU8;I8K7Z5;I8J2P6;I6YIN0;G6X334;X7VWS5;…	>tr|X8EFN4|X8EFN4_MYCAB Aldehyde dehydrogenase family protein OS=Mycobacterium abscessus 103 GN=I544_1018 PE=3 SV=1;>tr|X8D256|X8D256_MYCAB Aldehyde dehydrogenase family protein OS=Mycobacterium abscessus 1948 GN=I542_2277 PE=3 SV=1;>tr|X7UWW4|X7UWW4_MYCAB	I544_1018	65	15	66.5	48.742	301790000	259640000	232750000	475720000	15884000	13665000	12250000	25038000	30	21	24	24	1269900000	99	66837000
X8EG74;X8DVW3;X8D101;X8C2B7;X7XH34;X7X5R5;X7WI65;X7W599;X7VSN5;X7UVE4;V6ZSP3;V6ZF63;S9ZSD4;S7NZB1;R4UTB5;I9JUB5;I9JS83;I9HV07;I9GQR5;I9EM38;I9EKP7;I9EAY6;I9DLN3;I9D700;I9D5D9;I9BRZ7;I9AQZ9;I8ZFS0;I8Z0B0;I8YR47;I8Y255;I8XB28;I8X0Y4;I8WQX1;I8WNH3;I8WCA2;I8VDD4;I8VBH1;I8V5A6;I8UXQ6;I8UIF4;I8RM34;I8PT15;I8M2T8;I8LPZ2;I8HIF3;I8GHW9;I8FZK8;I8ELZ1;I8DYL4;I8D3P6;I8BI09;I6YHR0;I0PS26;I0PHR1;H0IQE8;H0ICF8;…	X8EG74;X8DVW3;X8D101;X8C2B7;X7XH34;X7X5R5;X7WI65;X7W599;X7VSN5;X7UVE4;V6ZSP3;V6ZF63;S9ZSD4;S7NZB1;R4UTB5;I9JUB5;I9JS83;I9HV07;I9GQR5;I9EM38;I9EKP7;I9EAY6;I9DLN3;I9D700;I9D5D9;I9BRZ7;I9AQZ9;I8ZFS0;I8Z0B0;I8YR47;I8Y255;I8XB28;I8X0Y4;I8WQX1;I8WNH3;I8WCA2;I8VDD4;I8VBH1;I8V5A6;I8UXQ6;I8UIF4;I8RM34;I8PT15;I8M2T8;I8LPZ2;I8HIF3;I8GHW9;I8FZK8;I8ELZ1;I8DYL4;I8D3P6;I8BI09;I6YHR0;I0PS26;I0PHR1;H0IQE8;H0ICF8;…	>tr|X8EG74|X8EG74_MYCAB Elongation factor P OS=Mycobacterium abscessus 103 GN=efp PE=3 SV=1;>tr|X8DVW3|X8DVW3_MYCAB Elongation factor P OS=Mycobacterium abscessus subsp. bolletii 1513 GN=efp PE=3 SV=1;>tr|X8D101|X8D101_MYCAB Elongation factor P OS=Mycobact	efp	65	6	52.4	20.543	137700000	112160000	98198000	182930000	17212000	14020000	12275000	22866000	7	5	7	9	530988000	28	66373000
X8D380;X7UVV8;T2R773;I9HGY5;I9DBF4;I9CV18;I8YSF6;I8YJW3;I8PVQ2;I8PKW7;I8PEY2;I8KS53;I0PSJ7;G6X3U3;B1MDR9;A0A060L361;X7WJY3;X7W7Z6;V6ZUI4;V6Z5B8;I9C4B2;I9BEL4;I9AS46;I8H5R0;I8GUN3;X8EH09;S7P091;I9HK14;I9GLZ4;I9G9V1;I9FGT9;I9F3J4;I8Z5H1;I8T5M9;I8PE24;I8J1H3;H0ISI5;I0PLX3	X8D380;X7UVV8;T2R773;I9HGY5;I9DBF4;I9CV18;I8YSF6;I8YJW3;I8PVQ2;I8PKW7;I8PEY2;I8KS53;I0PSJ7;G6X3U3;B1MDR9;A0A060L361;X7WJY3;X7W7Z6;V6ZUI4;V6Z5B8;I9C4B2;I9BEL4;I9AS46;I8H5R0;I8GUN3;X8EH09;S7P091;I9HK14;I9GLZ4;I9G9V1;I9FGT9;I9F3J4;I8Z5H1;I8T5M9;I8PE24;I8J1H3;H0ISI5;I0PLX3	>tr|X8D380|X8D380_MYCAB Bacterial regulatory s, tetR family protein OS=Mycobacterium abscessus 1948 GN=I542_2100 PE=4 SV=1;>tr|X7UVV8|X7UVV8_MYCAB Bacterial regulatory s, tetR family protein OS=Mycobacterium abscessus MAB_110811_2726 GN=L836_3256 PE=4 SV=1	I542_2100	38	12	75.8	23.32	137070000	134790000	101840000	285980000	13707000	13479000	10184000	28598000	8	8	9	18	659680000	43	65968000
X8EFL4;X8DHS8;X8D3M2;X8BQM8;X7XMK1;X7X6Q4;X7WK41;X7VWL5;X7UW76;V6ZWL1;V6Z7R2;T2RC85;S7QEI7;I9JMV3;I9JA27;I9F3J3;I9EHE7;I9DZJ0;I9BNP1;I9ATA4;I9A571;I8XPN3;I8WU52;I8PPX2;I8PFA1;I8P088;I8NQJ3;I8LMF6;I8KW36;I8KGH8;I8I0B5;I8HZU8;I8HEE1;I8H7T6;I8GLY9;I8DUR8;I8D8D8;I8C2Q3;I8C1D7;I8B925;I8ATE8;I0PLE5;I0PBB9;G6X3D5;B1MES1;A0A060KUB8;I9E3S8;X7W682;R4UE72;I9IBH5;I9HIV6;I9GA77;I8YKA7;I8NB47;I8MKK0;I8KPF7;I8I…	X8EFL4;X8DHS8;X8D3M2;X8BQM8;X7XMK1;X7X6Q4;X7WK41;X7VWL5;X7UW76;V6ZWL1;V6Z7R2;T2RC85;S7QEI7;I9JMV3;I9JA27;I9F3J3;I9EHE7;I9DZJ0;I9BNP1;I9ATA4;I9A571;I8XPN3;I8WU52;I8PPX2;I8PFA1;I8P088;I8NQJ3;I8LMF6;I8KW36;I8KGH8;I8I0B5;I8HZU8;I8HEE1;I8H7T6;I8GLY9;I8DUR8;I8D8D8;I8C2Q3;I8C1D7;I8B925;I8ATE8;I0PLE5;I0PBB9;G6X3D5;B1MES1;A0A060KUB8;I9E3S8;X7W682;R4UE72;I9IBH5;I9HIV6;I9GA77;I8YKA7;I8NB47;I8MKK0;I8KPF7;I8I…	>tr|X8EFL4|X8EFL4_MYCAB UPF0145 protein I544_0998 OS=Mycobacterium abscessus 103 GN=I544_0998 PE=3 SV=1;>tr|X8DHS8|X8DHS8_MYCAB UPF0145 protein I540_4093 OS=Mycobacterium abscessus subsp. bolletii 1513 GN=I540_4093 PE=3 SV=1;>tr|X8D3M2|X8D3M2_MYCAB UPF0145	I544_0998	60	7	54.2	11.311	150650000	112220000	98033000	166470000	18831000	14027000	12254000	20809000	10	10	9	9	527373000	38	65921000
X8D6X4;X7V1Q7;I9IIP2;I9DX65;I8YYE3;I8W6R3;I8SZU8;I8QDM5;I8GTQ4;I8F9K6;X8ENC4;T2R9W5;I9G2D5;I8WG60;I8PQS4;I8NAV0;I8M422;B1MFQ1;X7XEW7;I8NRH3;I8KFZ1;I8JN88;I8BQJ9;X7WXW6;X7VK75;I9HQT9;I9E9J9;I0PBZ8;X8BPA1;X7WTM4;X7WB88;V6ZPG8;V6ZBM4;I9K4M2;I9JGF8;I9F251;I9BJ13;I8S627;I8PVR1;I8L1K5;I8J6T9;I8H414;I8GS67;I0PVN1;S7P8K5;G6XB11;A0A060L7Y7;H0IJV5;X8E0M8;I9J2X2;I8YF87;I8XL89;I8LA73;I8L1J0;I8KS41;I8IXD9;I8F…	X8D6X4;X7V1Q7;I9IIP2;I9DX65;I8YYE3;I8W6R3;I8SZU8;I8QDM5;I8GTQ4;I8F9K6;X8ENC4;T2R9W5;I9G2D5;I8WG60;I8PQS4;I8NAV0;I8M422;B1MFQ1;X7XEW7;I8NRH3;I8KFZ1;I8JN88;I8BQJ9;X7WXW6;X7VK75;I9HQT9;I9E9J9;I0PBZ8;X8BPA1;X7WTM4;X7WB88;V6ZPG8;V6ZBM4;I9K4M2;I9JGF8;I9F251;I9BJ13;I8S627;I8PVR1;I8L1K5;I8J6T9;I8H414;I8GS67;I0PVN1;S7P8K5;G6XB11;A0A060L7Y7;H0IJV5;X8E0M8;I9J2X2;I8YF87;I8XL89;I8LA73;I8L1J0;I8KS41;I8IXD9;I8F…	>tr|X8D6X4|X8D6X4_MYCAB PknH-like extracellular domain protein OS=Mycobacterium abscessus 1948 GN=I542_4291 PE=4 SV=1;>tr|X7V1Q7|X7V1Q7_MYCAB PknH-like extracellular domain protein OS=Mycobacterium abscessus MAB_110811_2726 GN=L836_5354 PE=4 SV=1;>tr|I9IIP	I542_4291	60	8	54.4	21.554	82821000	78310000	59305000	108500000	16564000	15662000	11861000	21701000	6	10	6	8	328936000	30	65788000
X8ERD1;X8DA77;X8BY60;X7XFC7;X7X0G6;X7VCP4;X7V4E1;I9I772;I9I537;I9HR63;I9H1C9;I9FYM2;I9ETG7;I9AMQ0;I8ZRB1;I8ZQK2;I8YIK0;I8SY30;I8P3D0;I8M3M7;I8LJ32;I8KD06;I8K435;I8IHT2;I8GD56;I8BLY0;S9ZW50;I0PNW5;I0P922;B1MLF9;X8DR99;X7WRE7;X7WDX9;V6ZNF6;V6ZFR8;I9FUL9;I9DNU6;I9CK10;I8ZAT7;I8YFM3;I8YFB0;I8X862;I8QDQ3;I8QB23;I8Q900;I8LN82;I8LJJ8;I8JXF9;I8JUY0;I8HUQ9;I8HHK8;I8GHQ3;I8E5L3;I8CY55;H0ILW1;H0I865;S7QSZ9;…	X8ERD1;X8DA77;X8BY60;X7XFC7;X7X0G6;X7VCP4;X7V4E1;I9I772;I9I537;I9HR63;I9H1C9;I9FYM2;I9ETG7;I9AMQ0;I8ZRB1;I8ZQK2;I8YIK0;I8SY30;I8P3D0;I8M3M7;I8LJ32;I8KD06;I8K435;I8IHT2;I8GD56;I8BLY0;S9ZW50;I0PNW5;I0P922;B1MLF9;X8DR99;X7WRE7;X7WDX9;V6ZNF6;V6ZFR8;I9FUL9;I9DNU6;I9CK10;I8ZAT7;I8YFM3;I8YFB0;I8X862;I8QDQ3;I8QB23;I8Q900;I8LN82;I8LJJ8;I8JXF9;I8JUY0;I8HUQ9;I8HHK8;I8GHQ3;I8E5L3;I8CY55;H0ILW1;H0I865;S7QSZ9;…	>tr|X8ERD1|X8ERD1_MYCAB Uncharacterized protein OS=Mycobacterium abscessus 103 GN=I544_4009 PE=4 SV=1;>tr|X8DA77|X8DA77_MYCAB Uncharacterized protein OS=Mycobacterium abscessus 1948 GN=I542_5429 PE=4 SV=1;>tr|X8BY60|X8BY60_MYCAB Uncharacterized protein OS=	I544_4009	60	8	72.9	13.627	138620000	122750000	87763000	176290000	17327000	15344000	10970000	22036000	11	8	7	9	525423000	35	65677000
X8EM41;X8DJP0;X8D4S5;X8BMB6;X7XGP2;X7WW59;X7WPC0;X7W9R5;X7VHD1;X7UXV6;V7A1V2;V6Z972;S9ZP35;S7NVW7;R4UHG8;I9JEW3;I9JAM6;I9J604;I9IEK9;I9GFD2;I9G6I8;I9FDU7;I9FBT6;I9F6W3;I9ECV1;I9E6P1;I9ADG2;I8Z2R4;I8WPD3;I8W681;I8W1Z6;I8VAM3;I8UV20;I8T986;I8R7S5;I8QR71;I8PIH9;I8PCX6;I8MRC1;I8MME1;I8MEY3;I8M8Y6;I8LVF3;I8II44;I8I2B1;I8HY34;I8HAU4;I8GNZ9;I8EEG7;I8E9V2;I8CCQ2;I8B236;I6ZDN6;I0PPI8;I0PGS6;H0IW17;H0IHA4;…	X8EM41;X8DJP0;X8D4S5;X8BMB6;X7XGP2;X7WW59;X7WPC0;X7W9R5;X7VHD1;X7UXV6;V7A1V2;V6Z972;S9ZP35;S7NVW7;R4UHG8;I9JEW3;I9JAM6;I9J604;I9IEK9;I9GFD2;I9G6I8;I9FDU7;I9FBT6;I9F6W3;I9ECV1;I9E6P1;I9ADG2;I8Z2R4;I8WPD3;I8W681;I8W1Z6;I8VAM3;I8UV20;I8T986;I8R7S5;I8QR71;I8PIH9;I8PCX6;I8MRC1;I8MME1;I8MEY3;I8M8Y6;I8LVF3;I8II44;I8I2B1;I8HY34;I8HAU4;I8GNZ9;I8EEG7;I8E9V2;I8CCQ2;I8B236;I6ZDN6;I0PPI8;I0PGS6;H0IW17;H0IHA4;…	>tr|X8EM41|X8EM41_MYCAB Enoyl-CoA hydratase EchA1 OS=Mycobacterium abscessus 103 GN=echA1 PE=3 SV=1;>tr|X8DJP0|X8DJP0_MYCAB Enoyl-CoA hydratase EchA1 OS=Mycobacterium abscessus subsp. bolletii 1513 GN=echA1 PE=3 SV=1;>tr|X8D4S5|X8D4S5_MYCAB Enoyl-CoA hydra	echA1	59	15	55.2	26.317	200160000	161750000	148370000	337510000	15397000	12442000	11413000	25963000	25	19	17	14	847790000	75	65215000
X8EJ26;X8D3M1;X8BNN6;X7UX05;T2RB41;I9H8L2;I9GFQ1;I9FJG8;I9DEQ8;I9CXP8;I8ZVF5;I8YLL7;I8VG91;I8UKM8;I8PHI5;I8M6Z2;I8EEZ8;I8E7Y7;I0PXQ6;I0P5V3;B1MIU6;X7XG60;X7XA21;X7VRE2;I9HFW7;I8V9Q0;I8UU19;I8NNS4;I8JM96;I8B1H3;X7WME9;X7WAQ7;V6ZYX6;V6ZBW7;S7NXA2;R4UGG8;I9JE09;I9C4F0;I9C297;I9BQY2;I8UEY0;I8QLW6;I8PAZ8;I8J956;I8IZW6;I8G7G0;H0IFY2;G6XA63;A0A060L2T7;H0IU36;X8DHW5;I8W716;I8RZ99;I8NRS8;I8M7S5;I8LTS3;I8D…	X8EJ26;X8D3M1;X8BNN6;X7UX05;T2RB41;I9H8L2;I9GFQ1;I9FJG8;I9DEQ8;I9CXP8;I8ZVF5;I8YLL7;I8VG91;I8UKM8;I8PHI5;I8M6Z2;I8EEZ8;I8E7Y7;I0PXQ6;I0P5V3;B1MIU6;X7XG60;X7XA21;X7VRE2;I9HFW7;I8V9Q0;I8UU19;I8NNS4;I8JM96;I8B1H3;X7WME9;X7WAQ7;V6ZYX6;V6ZBW7;S7NXA2;R4UGG8;I9JE09;I9C4F0;I9C297;I9BQY2;I8UEY0;I8QLW6;I8PAZ8;I8J956;I8IZW6;I8G7G0;H0IFY2;G6XA63;A0A060L2T7;H0IU36;X8DHW5;I8W716;I8RZ99;I8NRS8;I8M7S5;I8LTS3;I8D…	>tr|X8EJ26|X8EJ26_MYCAB Lumazine-binding domain protein OS=Mycobacterium abscessus 103 GN=I544_1881 PE=4 SV=1;>tr|X8D3M1|X8D3M1_MYCAB Lumazine-binding domain protein OS=Mycobacterium abscessus 1948 GN=I542_3119 PE=4 SV=1;>tr|X8BNN6|X8BNN6_MYCAB Lumazine-bi	I544_1881	59	8	52.3	16.16	193990000	152680000	118660000	120960000	21554000	16965000	13184000	13440000	11	12	11	6	586290000	40	65143000
X8D4K9;X8BXG1;I8YLS1;I8XTC6;I8VQP2;I8VFE1;I8UYW9;I8SIN4;I8PGR6;I8PE23;I8NCL8;I8MBH5;I8M6Q6;I8KNL9;I8KG87;I8J9V0;X8EK22;X7XEF8;X7X805;X7VW33;X7UYU0;T0BAI6;I8WTW0;I8S1U5;I8FLK3;I8BA73;I8AV77;I0PJV0;B1MHG5;X7WNG2;X7W9Y8;V6ZW98;V6Z811;I9JD88;I9C1D9;I9BQ50;I8Z7I9;I8XHN0;I8W450;I8UE52;I8T7M4;I8REF6;I8QQH3;I8PJP0;I8LTD9;I8L078;I8J8G0;I8HZF6;I8G6Q5;H0ITN6;H0IF61;S7NYZ2;R4UID1;I8MQ65;I8C0D1;I6Y8U1;G6X9E2;…	X8D4K9;X8BXG1;I8YLS1;I8XTC6;I8VQP2;I8VFE1;I8UYW9;I8SIN4;I8PGR6;I8PE23;I8NCL8;I8MBH5;I8M6Q6;I8KNL9;I8KG87;I8J9V0;X8EK22;X7XEF8;X7X805;X7VW33;X7UYU0;T0BAI6;I8WTW0;I8S1U5;I8FLK3;I8BA73;I8AV77;I0PJV0;B1MHG5;X7WNG2;X7W9Y8;V6ZW98;V6Z811;I9JD88;I9C1D9;I9BQ50;I8Z7I9;I8XHN0;I8W450;I8UE52;I8T7M4;I8REF6;I8QQH3;I8PJP0;I8LTD9;I8L078;I8J8G0;I8HZF6;I8G6Q5;H0ITN6;H0IF61;S7NYZ2;R4UID1;I8MQ65;I8C0D1;I6Y8U1;G6X9E2;…	>tr|X8D4K9|X8D4K9_MYCAB CobQ/CobB/MinD/ParA nucleotide binding domain protein OS=Mycobacterium abscessus 1948 GN=I542_2829 PE=4 SV=1;>tr|X8BXG1|X8BXG1_MYCAB CobQ/CobB/MinD/ParA nucleotide binding domain protein OS=Mycobacterium abscessus 21 GN=I543_4310 PE	I542_2829	66	22	55.2	49.524	412360000	314110000	279540000	422860000	18744000	14278000	12706000	19221000	28	24	23	24	1428870000	99	64949000
X7XI74;X7WPD8;X7WBR6;X7UXX3;V6ZYV7;I9J803;I9J618;I9IEM3;I9H8X4;I9FDV9;I9ADH3;I8YX45;I8W313;I8VZR8;I8UFY5;I8PIJ6;I8MCU7;I8J0V8;I8II69;I8I2C3;I8HZJ4;I8HAV9;I8H2H1;I8GP12;I8GI07;I8FA59;I8ER66;I8EEH5;I8E9W2;I8DIL7;I8CC86;I8B250;H0IHB9;X8EM54;X7VG65;S9ZZS8;S7NU33;R4UHI0;I9HFF1;I9G6K3;I9FAB1;I9E6Q3;I8VAN9;I8UV35;I8MNE4;I8LT83;I8LLE4;I8JH86;I6Y9R0;I0PPH3;G6XC72;B1ML27;X7WW68;I0PGU1;H0IWE1;X8DH59;X8D6L7;…	X7XI74;X7WPD8;X7WBR6;X7UXX3;V6ZYV7;I9J803;I9J618;I9IEM3;I9H8X4;I9FDV9;I9ADH3;I8YX45;I8W313;I8VZR8;I8UFY5;I8PIJ6;I8MCU7;I8J0V8;I8II69;I8I2C3;I8HZJ4;I8HAV9;I8H2H1;I8GP12;I8GI07;I8FA59;I8ER66;I8EEH5;I8E9W2;I8DIL7;I8CC86;I8B250;H0IHB9;X8EM54;X7VG65;S9ZZS8;S7NU33;R4UHI0;I9HFF1;I9G6K3;I9FAB1;I9E6Q3;I8VAN9;I8UV35;I8MNE4;I8LT83;I8LLE4;I8JH86;I6Y9R0;I0PPH3;G6XC72;B1ML27;X7WW68;I0PGU1;H0IWE1;X8DH59;X8D6L7;…	>tr|X7XI74|X7XI74_MYCAB Zinc-binding dehydrogenase family protein OS=Mycobacterium abscessus MAB_030201_1061 GN=L828_2442 PE=4 SV=1;>tr|X7WPD8|X7WPD8_MYCAB Zinc-binding dehydrogenase family protein OS=Mycobacterium abscessus MAB_091912_2455 GN=L834_4413 PE	L828_2442	63	13	61.1	32.025	234110000	190750000	229360000	449610000	13771000	11220000	13492000	26448000	18	14	16	22	1103830000	70	64931000
X7V8K4;T2R7C6;I9K6N7;I9I708;I9GMH6;I9B2B6;I8ZT39;I8ZKZ3;I8L0S9;I8IQQ0;I8IMG3;B1MKQ2;X8BV51;X7XFY6;I9J1Y7;I9IYV1;I8VSU1;I8VIE6;I8K620;I0P8X9;I0PP07;X8DT41;X7WSE8;X7WFU5;V6ZQ88;V6ZDR0;S7P348;R4URJ9;I9K007;I9JXR1;I9DMS1;I9B4J2;I8YFS8;I8X2L0;I8V4P9;I8U3Y4;I8LZE9;I8LK00;I8JXB8;I8HUL6;I8HT52;I8HJ39;I8GA59;I8EHU4;I8E5Q6;I8CZ88;I6Z0A2;G6X830;I9I4X9;I8FNB7;X8EQ07;I8M2E2;I8M086;I9ETU7;X7VKY7;X7X2M1;I8X662;…	X7V8K4;T2R7C6;I9K6N7;I9I708;I9GMH6;I9B2B6;I8ZT39;I8ZKZ3;I8L0S9;I8IQQ0;I8IMG3;B1MKQ2;X8BV51;X7XFY6;I9J1Y7;I9IYV1;I8VSU1;I8VIE6;I8K620;I0P8X9;I0PP07;X8DT41;X7WSE8;X7WFU5;V6ZQ88;V6ZDR0;S7P348;R4URJ9;I9K007;I9JXR1;I9DMS1;I9B4J2;I8YFS8;I8X2L0;I8V4P9;I8U3Y4;I8LZE9;I8LK00;I8JXB8;I8HUL6;I8HT52;I8HJ39;I8GA59;I8EHU4;I8E5Q6;I8CZ88;I6Z0A2;G6X830;I9I4X9;I8FNB7;X8EQ07;I8M2E2;I8M086;I9ETU7;X7VKY7;X7X2M1;I8X662;…	>tr|X7V8K4|X7V8K4_MYCAB Uncharacterized protein OS=Mycobacterium abscessus MAB_110811_2726 GN=L836_0965 PE=4 SV=1;>tr|T2R7C6|T2R7C6_MYCAB Uncharacterized protein OS=Mycobacterium abscessus V06705 GN=M879_17040 PE=4 SV=1;>tr|I9K6N7|I9K6N7_MYCAB Uncharacteri	L836_0965	60	8	63.2	25.134	88507000	80920000	84306000	135550000	14751000	13487000	14051000	22592000	9	11	5	11	389283000	36	64881000
X8EGT2;X8D3G9;X7UXI1;T0B3Z5;I9ICJ0;I9HF76;I9H9Q1;I9FIH3;I9EDP9;I9A6A5;I8YU94;I8YLH3;I8VF58;I8USV5;I8S1L1;I8PGI9;I8PDS8;I8M900;I8LIQ5;I8KAX1;I8JUD1;I8ID40;I8B002;B1MH74;X8BPA7;X7XHG6;X7X814;X7WLI2;X7W8F2;X7VVS9;V6ZXU7;V6ZAR9;S7NYU8;R4UWI8;I9E5N6;I9C3G0;I9AUI5;I8RBN4;I8R329;I8PMU8;I8PHP0;I8K4I6;I8IYX8;I8GLB7;I6Z460;I0PK42;I0PIU1;G6X121;X8DHX5;I9CRJ9;I8Z9K3;I8XQ60;I8VZZ0;I8KV58;I8DWN2;I8D9Q4;I8CC35;…	X8EGT2;X8D3G9;X7UXI1;T0B3Z5;I9ICJ0;I9HF76;I9H9Q1;I9FIH3;I9EDP9;I9A6A5;I8YU94;I8YLH3;I8VF58;I8USV5;I8S1L1;I8PGI9;I8PDS8;I8M900;I8LIQ5;I8KAX1;I8JUD1;I8ID40;I8B002;B1MH74;X8BPA7;X7XHG6;X7X814;X7WLI2;X7W8F2;X7VVS9;V6ZXU7;V6ZAR9;S7NYU8;R4UWI8;I9E5N6;I9C3G0;I9AUI5;I8RBN4;I8R329;I8PMU8;I8PHP0;I8K4I6;I8IYX8;I8GLB7;I6Z460;I0PK42;I0PIU1;G6X121;X8DHX5;I9CRJ9;I8Z9K3;I8XQ60;I8VZZ0;I8KV58;I8DWN2;I8D9Q4;I8CC35;…	>tr|X8EGT2|X8EGT2_MYCAB Cyclopropane mycolic acid synthase 1 OS=Mycobacterium abscessus 103 GN=cmaA1 PE=4 SV=1;>tr|X8D3G9|X8D3G9_MYCAB Cyclopropane mycolic acid synthase 1 OS=Mycobacterium abscessus 1948 GN=cmaA1 PE=4 SV=1;>tr|X7UXI1|X7UXI1_MYCAB Cycloprop	cmaA1	87	18	91.3	32.493	302930000	240730000	239850000	443230000	15944000	12670000	12624000	23328000	30	26	26	31	1226740000	113	64566000
X8EP61;X8DW72;X8DB76;X8BSE1;X7XEH8;X7WQE9;X7WG00;X7V2U2;V6ZQF0;V6ZDY0;R4UJ34;I9K074;I9JYU9;I9IZ27;I9GYE4;I9GHL0;I9FVL9;I9FS74;I9DQ56;I9DG77;I9CJE8;I9CAU1;I9BBR8;I8W951;I8U450;I8SST2;I8QGV1;I8QFD1;I8PXX1;I8P3F2;I8P267;I8NZ94;I8NFI7;I8N284;I8N0I9;I8LID1;I8LH03;I8KD35;I8K471;I8HUX0;I8G8V3;I8ERU7;I8E1T0;I8DP74;I8D045;I8BM05;I6YFD9;I0PS60;I0P950;H0ILY9;G6X897;X7X2C4;X7VMW2;S7P5M0;I9HTH4;I8U6T6;I8JVT4;…	X8EP61;X8DW72;X8DB76;X8BSE1;X7XEH8;X7WQE9;X7WG00;X7V2U2;V6ZQF0;V6ZDY0;R4UJ34;I9K074;I9JYU9;I9IZ27;I9GYE4;I9GHL0;I9FVL9;I9FS74;I9DQ56;I9DG77;I9CJE8;I9CAU1;I9BBR8;I8W951;I8U450;I8SST2;I8QGV1;I8QFD1;I8PXX1;I8P3F2;I8P267;I8NZ94;I8NFI7;I8N284;I8N0I9;I8LID1;I8LH03;I8KD35;I8K471;I8HUX0;I8G8V3;I8ERU7;I8E1T0;I8DP74;I8D045;I8BM05;I6YFD9;I0PS60;I0P950;H0ILY9;G6X897;X7X2C4;X7VMW2;S7P5M0;I9HTH4;I8U6T6;I8JVT4;…	>tr|X8EP61|X8EP61_MYCAB Ferredoxin OS=Mycobacterium abscessus 103 GN=fdxA PE=4 SV=1;>tr|X8DW72|X8DW72_MYCAB Ferredoxin OS=Mycobacterium abscessus subsp. bolletii 1513 GN=fdxA PE=4 SV=1;>tr|X8DB76|X8DB76_MYCAB Ferredoxin OS=Mycobacterium abscessus 1948 GN=f	fdxA	60	5	38.9	11.772	65144000	50994000	44751000	96101000	16286000	12749000	11188000	24025000	7	5	4	5	256990000	21	64248000
X8ESW7;X8C280;X7XGS6;X7X2D6;X7VLZ6;X7V418;T2R6U0;I9GX59;I9GBZ1;I9DGT4;I9AWQ8;I8ZH87;I8XEK8;I8U0D3;I8P480;I8N621;I8MV19;I8LZ41;I8KXW3;I8K6U4;I8IMY4;I8BFJ8;I0PTM5;I0P9U5;B1MMU7;I8QFY6;I8NYJ2;I8BUP8;X7WT74;X7WGZ1;V6ZT27;V6ZIH8;S7P4Q9;R4U9D5;I9EW32;I9DIV3;I9CJB0;I9BZ87;I9B5V2;I8MVC0;I8LMS9;I8LF27;I8G9K8;I8EQH0;I8E1D0;I8DM75;I8CW17;I6Y559;H0I8Y3;G6X5V7;I8YG64;H0IMM7	X8ESW7;X8C280;X7XGS6;X7X2D6;X7VLZ6;X7V418;T2R6U0;I9GX59;I9GBZ1;I9DGT4;I9AWQ8;I8ZH87;I8XEK8;I8U0D3;I8P480;I8N621;I8MV19;I8LZ41;I8KXW3;I8K6U4;I8IMY4;I8BFJ8;I0PTM5;I0P9U5;B1MMU7;I8QFY6;I8NYJ2;I8BUP8;X7WT74;X7WGZ1;V6ZT27;V6ZIH8;S7P4Q9;R4U9D5;I9EW32;I9DIV3;I9CJB0;I9BZ87;I9B5V2;I8MVC0;I8LMS9;I8LF27;I8G9K8;I8EQH0;I8E1D0;I8DM75;I8CW17;I6Y559;H0I8Y3;G6X5V7;I8YG64;H0IMM7	>tr|X8ESW7|X8ESW7_MYCAB Ribose-5-phosphate isomerase B OS=Mycobacterium abscessus 103 GN=rpiB PE=4 SV=1;>tr|X8C280|X8C280_MYCAB Ribose-5-phosphate isomerase B OS=Mycobacterium abscessus 21 GN=rpiB PE=4 SV=1;>tr|X7XGS6|X7XGS6_MYCAB Ribose-5-phosphate isomer	rpiB	52	10	81.1	17.075	113030000	96091000	119560000	175910000	14129000	12011000	14945000	21989000	15	12	13	13	504591000	53	63074000
X8DC11;X7V933;T2R7V6;I9K647;I9I789;I9H0S9;I9FS05;I9DT55;I8SQG7;I8QGD7;I8N7I3;I8FNF1;I8F686;X8ER23;I9FZ55;I8M695;I8EZP5;B1MK96	X8DC11;X7V933;T2R7V6;I9K647;I9I789;I9H0S9;I9FS05;I9DT55;I8SQG7;I8QGD7;I8N7I3;I8FNF1;I8F686;X8ER23;I9FZ55;I8M695;I8EZP5;B1MK96	>tr|X8DC11|X8DC11_MYCAB DNA-sulfur modification-associated family protein OS=Mycobacterium abscessus 1948 GN=I542_5213 PE=4 SV=1;>tr|X7V933|X7V933_MYCAB DNA-sulfur modification-associated family protein OS=Mycobacterium abscessus MAB_110811_2726 GN=L836_08	I542_5213	18	39	56.5	83.098	647610000	459660000	408310000	879660000	17042000	12096000	10745000	23149000	41	36	39	52	2395240000	168	63032000
X8EMW9;X8D8X2;X8BWF6;X7XGG6;X7WXA9;X7WV37;X7WB65;X7VJU4;X7V2B0;V6ZKD1;V6ZB94;T2R8P7;S7P8P3;R4U7Y6;I9K9E0;I9IIY6;I9G896;I9F280;I9EED9;I9DUZ9;I9D0S2;I9AEG5;I8ZTG5;I8ZN71;I8ZBD5;I8YYI1;I8YY20;I8XWJ3;I8XJY9;I8WGQ6;I8W6F2;I8V6B1;I8T2C7;I8SZE4;I8QZ19;I8QXG8;I8PQC0;I8NHU1;I8N7N4;I8MAR8;I8LZA1;I8LD60;I8K9A7;I8JBE9;I8H2J5;I8GTA9;I8DXI5;I8DA79;I8D3B4;I8BWH4;I8B3K1;I0PCQ9;I0P794;H0III8;H0I4T8;G6XAM3;B1MEL4;…	X8EMW9;X8D8X2;X8BWF6;X7XGG6;X7WXA9;X7WV37;X7WB65;X7VJU4;X7V2B0;V6ZKD1;V6ZB94;T2R8P7;S7P8P3;R4U7Y6;I9K9E0;I9IIY6;I9G896;I9F280;I9EED9;I9DUZ9;I9D0S2;I9AEG5;I8ZTG5;I8ZN71;I8ZBD5;I8YYI1;I8YY20;I8XWJ3;I8XJY9;I8WGQ6;I8W6F2;I8V6B1;I8T2C7;I8SZE4;I8QZ19;I8QXG8;I8PQC0;I8NHU1;I8N7N4;I8MAR8;I8LZA1;I8LD60;I8K9A7;I8JBE9;I8H2J5;I8GTA9;I8DXI5;I8DA79;I8D3B4;I8BWH4;I8B3K1;I0PCQ9;I0P794;H0III8;H0I4T8;G6XAM3;B1MEL4;…	>tr|X8EMW9|X8EMW9_MYCAB Uncharacterized protein OS=Mycobacterium abscessus 103 GN=I544_2810 PE=4 SV=1;>tr|X8D8X2|X8D8X2_MYCAB Uncharacterized protein OS=Mycobacterium abscessus 1948 GN=I542_4102 PE=4 SV=1;>tr|X8BWF6|X8BWF6_MYCAB Uncharacterized protein OS=	I544_2810	59	11	48.5	35.699	135790000	126700000	130400000	173200000	15088000	14077000	14489000	19245000	11	10	12	12	566090000	45	62899000
I8PCY1;X8EM44;X8D5R3;X8BM52;X7XNB4;X7WW63;X7VHD6;X7UXW2;S9ZWS4;I9J610;I9IEL5;I9H6T8;I9GFK3;I9G6J3;I9FDV1;I9FC09;I9EBS6;I9B538;I9ADG5;I8WKY6;I8VAM8;I8UV25;I8PII7;I8MGR0;I8II48;I8I2B5;I8H235;I8GP04;I8EEH0;I8E9V6;I8B241;I0PPI3;B1ML17;X7WPC6;X7W9R7;V7A1V7;V6Z976;S7NU20;I9JEW8;I9J8H7;I9F6X9;I9E6P5;I8T988;I8HAU9;G6XC62;A0A060KSR6;X8DKK7;R4UHH1;I8Z1M1;I8X9W3;I8WDX8;I8KVB6;I8HY28;I8DVN2;I8DAQ0;I8C1A0;H0I…	I8PCY1;X8EM44;X8D5R3;X8BM52;X7XNB4;X7WW63;X7VHD6;X7UXW2;S9ZWS4;I9J610;I9IEL5;I9H6T8;I9GFK3;I9G6J3;I9FDV1;I9FC09;I9EBS6;I9B538;I9ADG5;I8WKY6;I8VAM8;I8UV25;I8PII7;I8MGR0;I8II48;I8I2B5;I8H235;I8GP04;I8EEH0;I8E9V6;I8B241;I0PPI3;B1ML17	>tr|I8PCY1|I8PCY1_MYCAB Uncharacterized protein OS=Mycobacterium abscessus 6G-1108 GN=MA6G1108_4749 PE=4 SV=1;>tr|X8EM44|X8EM44_MYCAB Uncharacterized protein OS=Mycobacterium abscessus 103 GN=I544_2244 PE=4 SV=1;>tr|X8D5R3|X8D5R3_MYCAB Uncharacterized prot	MA6G1108_4749	60	10	49	26.257	205280000	183140000	149060000	279260000	15790000	14088000	11466000	21481000	19	31	28	25	816740000	103	62825000
A0A060KZU8;S9ZRS4;S7P585;I8X3B7;I8GB91;I8BN27;I0PU43;I0PA47;G6X658;B1MN50;X8ESR9;X8DUN1;X8CUU5;X8BQP1;X7XMM7;X7X1V2;X7WT85;X7WH23;X7VP06;X7V3C3;V6ZQC9;V6ZJ07;R4U9L6;I9K2Y0;I9IWL9;I9I0S6;I9HRH4;I9GSG5;I9G8T6;I9EWW9;I9ESA2;I9DR45;I9CR79;I9CJ08;I9B5K7;I8ZMH7;I8ZKD2;I8ZHD9;I8YE74;I8YC94;I8XWE5;I8XJ55;I8WVY6;I8VU20;I8VEH5;I8SMQ9;I8QC91;I8Q0E6;I8LXV6;I8KW37;I8KTY5;I8JYI3;I8IHK1;I8H643;I8FVK5;I8EM14;I8C…	A0A060KZU8;S9ZRS4;S7P585;I8X3B7;I8GB91;I8BN27;I0PU43;I0PA47;G6X658;B1MN50;X8ESR9;X8DUN1;X8CUU5;X8BQP1;X7XMM7;X7X1V2;X7WT85;X7WH23;X7VP06;X7V3C3;V6ZQC9;V6ZJ07;R4U9L6;I9K2Y0;I9IWL9;I9I0S6;I9HRH4;I9GSG5;I9G8T6;I9EWW9;I9ESA2;I9DR45;I9CR79;I9CJ08;I9B5K7;I8ZMH7;I8ZKD2;I8ZHD9;I8YE74;I8YC94;I8XWE5;I8XJ55;I8WVY6;I8VU20;I8VEH5;I8SMQ9;I8QC91;I8Q0E6;I8LXV6;I8KW37;I8KTY5;I8JYI3;I8IHK1;I8H643;I8FVK5;I8EM14;I8C…	>tr|A0A060KZU8|A0A060KZU8_MYCAB Uncharacterized protein OS=Mycobacterium abscessus subsp. bolletii str. GO 06 GN=MYCMA_10375 PE=4 SV=1;>tr|S9ZRS4|S9ZRS4_MYCAB Uncharacterized protein OS=Mycobacterium abscessus V06705 GN=M879_06010 PE=4 SV=1;>tr|S7P585|S7P5	MYCMA_10375	59	5	61.1	13.507	132890000	68864000	55091000	119840000	22149000	11477000	9181800	19973000	6	5	6	6	376685000	23	62780800
I9BVY6;I8YAM8;I8Q0P3;X8EAB1;X8DQW0;X8CZU5;X8BKI2;X7XKT8;X7X4X1;X7WI77;X7W3I2;X7VND4;X7UR82;V6ZR11;V6ZGF9;T2R934;S7P407;I9JXK5;I9JNG4;I9IJJ7;I9HNN5;I9FPV8;I9FHI4;I9ERF1;I9EQQ8;I9DRR5;I9CML8;I9ANR1;I8ZP18;I8ZIY6;I8ZCT0;I8Y952;I8WYK3;I8WWI1;I8VJR5;I8VEC9;I8TXQ5;I8QKR4;I8Q3Q0;I8PJQ9;I8ND90;I8N1N9;I8MUL2;I8M1E8;I8LQ19;I8IA68;I8I9W2;I8HLK4;I8DQH4;I8CPW3;I8BWW9;I8BRG5;I0PW65;I0PN56;H0IN95;H0IAA9;G6X7D4;…	I9BVY6;I8YAM8;I8Q0P3;X8EAB1;X8DQW0;X8CZU5;X8BKI2;X7XKT8;X7X4X1;X7WI77;X7W3I2;X7VND4;X7UR82;V6ZR11;V6ZGF9;T2R934;S7P407;I9JXK5;I9JNG4;I9IJJ7;I9HNN5;I9FPV8;I9FHI4;I9ERF1;I9EQQ8;I9DRR5;I9CML8;I9ANR1;I8ZP18;I8ZIY6;I8ZCT0;I8Y952;I8WYK3;I8WWI1;I8VJR5;I8VEC9;I8TXQ5;I8QKR4;I8Q3Q0;I8PJQ9;I8ND90;I8N1N9;I8MUL2;I8M1E8;I8LQ19;I8IA68;I8I9W2;I8HLK4;I8DQH4;I8CPW3;I8BWW9;I8BRG5;I0PW65;I0PN56;H0IN95;H0IAA9;G6X7D4;…	>tr|I9BVY6|I9BVY6_MYCAB Putative membrane protein, MmpS OS=Mycobacterium abscessus subsp. bolletii 1S-153-0915 GN=MM1S1530915_1640 PE=4 SV=1;>tr|I8YAM8|I8YAM8_MYCAB Putative membrane protein, MmpS OS=Mycobacterium abscessus subsp. bolletii CCUG 48898 = JCM	MM1S1530915_1640	60	4	71.9	13.325	79431000	79861000	66999000	85958000	15886000	15972000	13400000	17192000	7	5	6	10	312249000	28	62450000
X8D668;I9EDD1;X8EM65;X8BYV9;X7XKB4;X7WXS1;X7VJ76;X7V0L4;T2R9W8;I9HRJ3;I9H3L2;I9H2W3;I9G2T9;I9K8W7;I9I7C8;I9DWF3;I9BM46;I8NL84;I8NIV9;I8NGK9;I8M1Z9;I8IWE0;I8FPI7;I8F7U0;I8BWV2;I8BQ06;I8B4A9;I0PVM5;I0PBZ1;B1MFQ7;H0IJW3;X7WTW4;X7WBI0;V6ZMJ6;V6ZCW8;S7P8L1;I8ZQA5;I8JBS5;I8C298;H0I5A0;R4UNZ9;I9K323;I9JGG6;I9F2K6;I9D147;I9BTP6;I9BKW9;I9AES9;I8V6P8;I8QXS1;I8IY24;I8E3X4;I8DUE6;I8DGU2;I8CMQ9;I8CHE5;G6XB17;…	X8D668;I9EDD1;X8EM65;X8BYV9;X7XKB4;X7WXS1;X7VJ76;X7V0L4;T2R9W8;I9HRJ3;I9H3L2;I9H2W3;I9G2T9;I9K8W7;I9I7C8;I9DWF3;I9BM46;I8NL84;I8NIV9;I8NGK9;I8M1Z9;I8IWE0;I8FPI7;I8F7U0;I8BWV2;I8BQ06;I8B4A9;I0PVM5;I0PBZ1;B1MFQ7;H0IJW3	>tr|X8D668|X8D668_MYCAB PknH-like extracellular domain protein OS=Mycobacterium abscessus 1948 GN=I542_4299 PE=4 SV=1;>tr|I9EDD1|I9EDD1_MYCAB Uncharacterized protein OS=Mycobacterium abscessus 4S-0206 GN=MA4S0206_1963 PE=4 SV=1;>tr|X8EM65|X8EM65_MYCAB PknH	I542_4299	59	7	69.9	19.192	102060000	90160000	75585000	166950000	14580000	12880000	10798000	23850000	7	4	5	7	434755000	23	62108000
T2R7Z7;I9HTW5;I9HSJ7;I9G1L1;I9DX24;I8SUD0;I8QCA2;I8NJD9;I8NBT5;I8M9J1;I8M974;I8LYA7;I8GDX2;I8EGJ8;I8BXA0;I8BQG3;I8B4U9;B1MGV6;X8EPX3;X8D6X0;X8BUP4;X7XK93;X7WYE5;X7VKW2;X7V7G2;I8Q2J4;I0PV80;I0PBJ7;I8JEA9;I8F709;H0IJH9;S7P4D6;R4UPH1;I9K4A0;I9JGZ5;I9FX12;I9F2N3;I9CDZ0;I8ZPK3;I8YEP6;I8XJW5;I8W3B6;I8TGZ2;I8T0X7;I8PD56;I8MK57;I8L8R8;I8I4N1;I8HUN4;I8GU09;I8FUK8;I8CCD8;I6Z7K1;G6XEP1;X7WW04;X7WDP8;V6ZL75;…	T2R7Z7;I9HTW5;I9HSJ7;I9G1L1;I9DX24;I8SUD0;I8QCA2;I8NJD9;I8NBT5;I8M9J1;I8M974;I8LYA7;I8GDX2;I8EGJ8;I8BXA0;I8BQG3;I8B4U9;B1MGV6;X8EPX3;X8D6X0;X8BUP4;X7XK93;X7WYE5;X7VKW2;X7V7G2;I8Q2J4;I0PV80;I0PBJ7;I8JEA9;I8F709;H0IJH9;S7P4D6;R4UPH1;I9K4A0;I9JGZ5;I9FX12;I9F2N3;I9CDZ0;I8ZPK3;I8YEP6;I8XJW5;I8W3B6;I8TGZ2;I8T0X7;I8PD56;I8MK57;I8L8R8;I8I4N1;I8HUN4;I8GU09;I8FUK8;I8CCD8;I6Z7K1;G6XEP1;X7WW04;X7WDP8;V6ZL75;…	>tr|T2R7Z7|T2R7Z7_MYCAB Pantothenate synthetase OS=Mycobacterium abscessus V06705 GN=panC PE=3 SV=1;>tr|I9HTW5|I9HTW5_MYCAB Pantothenate synthetase OS=Mycobacterium abscessus 3A-0930-S GN=panC PE=3 SV=1;>tr|I9HSJ7|I9HSJ7_MYCAB Pantothenate synthetase OS=My	panC	60	19	84.5	33.452	266590000	225200000	182690000	442630000	14810000	12511000	10150000	24591000	14	14	16	25	1117110000	69	62062000
B1MCK0;I9JUF7;I9JIF4;I9HMY1;I9GMQ1;I9EMA4;I9EKT8;I9ARA5;I8UIP1;I8MXF2;I8LI65;I8HC70;I8GZN4;I8FQ42;I8EV26;X7X4P4;X7WIA8;X7W6J4;X7VST4;V6ZUP3;V6ZFY9;T0B6F7;S7QP73;H0IR02;H0IB24;X8EEL2;X8DPK5;X8CYM7;X8BRH0;X7XIE3;X7USU4;R4UTG7;I9HPA3;I9FLQ0;I9EHL1;I9DAA1;I8ZAR7;I8Z2A2;I8Y4B9;I8XIL5;I8XAB4;I8VH41;I8V8G4;I8S9N0;I8RM89;I8Q1K4;I8NP33;I8N9I3;I8L9K3;I8JR69;I8I7W7;I8GKV1;I8DYK9;I8CK33;I8CBB8;I8BES7;I6ZB79;…	B1MCK0;I9JUF7;I9JIF4;I9HMY1;I9GMQ1;I9EMA4;I9EKT8;I9ARA5;I8UIP1;I8MXF2;I8LI65;I8HC70;I8GZN4;I8FQ42;I8EV26;X7X4P4;X7WIA8;X7W6J4;X7VST4;V6ZUP3;V6ZFY9;T0B6F7;S7QP73;H0IR02;H0IB24;X8EEL2;X8DPK5;X8CYM7;X8BRH0;X7XIE3;X7USU4;R4UTG7;I9HPA3;I9FLQ0;I9EHL1;I9DAA1;I8ZAR7;I8Z2A2;I8Y4B9;I8XIL5;I8XAB4;I8VH41;I8V8G4;I8S9N0;I8RM89;I8Q1K4;I8NP33;I8N9I3;I8L9K3;I8JR69;I8I7W7;I8GKV1;I8DYK9;I8CK33;I8CBB8;I8BES7;I6ZB79;…	>tr|B1MCK0|B1MCK0_MYCA9 Pyridoxal biosynthesis lyase PdxS OS=Mycobacterium abscessus (strain ATCC 19977 / DSM 44196) GN=MAB_2892c PE=3 SV=1;>tr|I9JUF7|I9JUF7_MYCAB Pyridoxal 5-phosphate synthase, synthase subunit Pdx1 OS=Mycobacterium abscessus subsp. bol	MAB_2892c	60	16	56.8	36.145	222940000	227560000	204200000	273200000	14863000	15170000	13613000	18213000	24	22	23	21	927900000	90	61859000
X8EKR3;X8D7C4;X7V177;T2R8S9;I9I7X6;I9H3W5;I9GY58;I9G828;I9BKJ4;I8XYW3;I8QKZ7;I8NG62;I8L977;I8IU46;I8IR82;I8FME1;I8F952;B1MEL5;X8BTZ0;X7XB58;X7WZ60;X7VIQ4;I9EJ18;I8VV48;I8V289;I8NIF8;I8N7V0;I8BPI9;I0PCQ8;I0P793;H0III9;X8DGM6;X7WTI6;X7WD67;V6ZEC9;S7P9C0;R4UFS8;I9E8U2;I9DWL7;I9BJW7;I8ZMH9;I8XZV1;I8XGL7;I8UAX0;I8PJP4;I8KWX9;I8I7D3;I8H2W8;I8GQ98;I8FTP2;I8ESB1;I8DBE9;I8D2H1;I8CFK5;I8C5P5;I6YYV5;H0I4T9;…	X8EKR3;X8D7C4;X7V177;T2R8S9;I9I7X6;I9H3W5;I9GY58;I9G828;I9BKJ4;I8XYW3;I8QKZ7;I8NG62;I8L977;I8IU46;I8IR82;I8FME1;I8F952;B1MEL5;X8BTZ0;X7XB58;X7WZ60;X7VIQ4;I9EJ18;I8VV48;I8V289;I8NIF8;I8N7V0;I8BPI9;I0PCQ8;I0P793;H0III9;X8DGM6;X7WTI6;X7WD67;V6ZEC9;S7P9C0;R4UFS8;I9E8U2;I9DWL7;I9BJW7;I8ZMH9;I8XZV1;I8XGL7;I8UAX0;I8PJP4;I8KWX9;I8I7D3;I8H2W8;I8GQ98;I8FTP2;I8ESB1;I8DBE9;I8D2H1;I8CFK5;I8C5P5;I6YYV5;H0I4T9;…	>tr|X8EKR3|X8EKR3_MYCAB Long-chain-fatty-acid--AMP ligase FadD32 OS=Mycobacterium abscessus 103 GN=fadD32 PE=4 SV=1;>tr|X8D7C4|X8D7C4_MYCAB Long-chain-fatty-acid--AMP ligase FadD32 OS=Mycobacterium abscessus 1948 GN=I542_4103 PE=4 SV=1;>tr|X7V177|X7V177_MY	fadD32	60	30	73.9	68.983	357000000	323820000	304950000	496770000	14875000	13492000	12706000	20699000	38	43	37	37	1482540000	155	61772000
I9AQU9;X8BNQ7;X7XNZ2;X7X4H1;X7WI37;X7W560;X7VTP7;X7UVB6;T0A0X9;S7QH38;I9JU58;I9G120;I9EM00;I9EKI0;I9DLK3;I9D5A6;I9BRV9;I9B9S3;I8YR03;I8Y217;I8X847;I8VD94;I8V559;I8UIB0;I8RM08;I8RIN4;I8PTW6;I8MZX2;I8MUZ0;I8LPW0;I8KTM1;I8J998;I8FZH9;I8BHW8;I6Y708;I0PT46;H0IQX4;G6X5E6;B1MCA5;R4UN50;H0ICB8;X8DTR7;I9D7N6;I8LT17;I8ENE6;I8DSW1;I8DC83;I8CM05;I8CKK6;I8CB62;I0PHM1;X8EG36;X8D1L8;I9JS37;I8ZFN8;I8PSX7;I8LWX7;…	I9AQU9;X8BNQ7;X7XNZ2;X7X4H1;X7WI37;X7W560;X7VTP7;X7UVB6;T0A0X9;S7QH38;I9JU58;I9G120;I9EM00;I9EKI0;I9DLK3;I9D5A6;I9BRV9;I9B9S3;I8YR03;I8Y217;I8X847;I8VD94;I8V559;I8UIB0;I8RM08;I8RIN4;I8PTW6;I8MZX2;I8MUZ0;I8LPW0;I8KTM1;I8J998;I8FZH9;I8BHW8;I6Y708;I0PT46;H0IQX4;G6X5E6;B1MCA5;R4UN50;H0ICB8;X8DTR7;I9D7N6;I8LT17;I8ENE6;I8DSW1;I8DC83;I8CM05;I8CKK6;I8CB62;I0PHM1;X8EG36;X8D1L8;I9JS37;I8ZFN8;I8PSX7;I8LWX7;…	>tr|I9AQU9|I9AQU9_MYCAB Riboflavin synthase, alpha subunit OS=Mycobacterium abscessus subsp. bolletii 1S-151-0930 GN=ribE PE=4 SV=1;>tr|X8BNQ7|X8BNQ7_MYCAB Riboflavin synthase, alpha subunit OS=Mycobacterium abscessus 21 GN=ribE PE=4 SV=1;>tr|X7XNZ2|X7XNZ2	ribE	61	7	47.4	20.545	209090000	101780000	92226000	146840000	23233000	11308000	10247000	16316000	11	9	10	8	549936000	38	61104000
X8EEK2;X8DMN0;X8D098;X8BTI6;X7XKZ9;X7X4N3;X7VSS6;X7UST6;T0B5M6;I9HUR2;I9HLC6;I9GMP7;I9FLU8;I9E9R7;I9DA92;I9D8S9;I8ZAQ5;I8X2X2;I8WEL9;I8VH32;I8V8F5;I8S9M0;I8Q1J5;I8NSW3;I8NP26;I8N9H2;I8LI56;I8L8H4;I8JR58;I8FQ34;I8EV17;I8DUD6;I8DFX6;I8D524;I8CLL4;I8BER6;I0PHV5;I0PD05;H0IQZ2;H0IB14;B1MCI9;X7WI97;X7W6I7;V6ZUN6;V6ZFY0;S7P1I3;R4UND8;I9JUF0;I9JHU6;I9EM93;I9EKT0;I9AR96;I8UIN2;I8RM83;I8QP67;I8HEV8;I8GZM4;…	X8EEK2;X8DMN0;X8D098;X8BTI6;X7XKZ9;X7X4N3;X7VSS6;X7UST6;T0B5M6;I9HUR2;I9HLC6;I9GMP7;I9FLU8;I9E9R7;I9DA92;I9D8S9;I8ZAQ5;I8X2X2;I8WEL9;I8VH32;I8V8F5;I8S9M0;I8Q1J5;I8NSW3;I8NP26;I8N9H2;I8LI56;I8L8H4;I8JR58;I8FQ34;I8EV17;I8DUD6;I8DFX6;I8D524;I8CLL4;I8BER6;I0PHV5;I0PD05;H0IQZ2;H0IB14;B1MCI9	>tr|X8EEK2|X8EEK2_MYCAB Preprotein translocase, YajC subunit OS=Mycobacterium abscessus 103 GN=yajC PE=4 SV=1;>tr|X8DMN0|X8DMN0_MYCAB Preprotein translocase, YajC subunit OS=Mycobacterium abscessus subsp. bolletii 1513 GN=yajC PE=4 SV=1;>tr|X8D098|X8D098_M	yajC	59	5	54.5	12.155	81364000	74524000	72167000	77137000	16273000	14905000	14433000	15427000	9	7	4	9	305192000	29	61038000
T0B9A2;S7QJ16;R4UUM2;I6Z1Y5;I0PRS2;I0PJC2;H0IPN1;H0IAW2;G6X2C5;B1MB89;X8E895;X8CYW2;X8BUM6;X7XIB7;X7X4G1;X7WHZ9;X7W515;X7VSL4;X7UTR0;V6ZV99;V6ZJ21;I9JT82;I9JP52;I9IW61;I9HYR6;I9FEV3;I9ER64;I9ECD8;I9D6R7;I9CE65;I9AB64;I8ZJU7;I8ZEJ0;I8ZCV5;I8VUI0;I8VFT6;I8TX64;I8SEQ7;I8QKM3;I8Q0B0;I8PUW5;I8NMS6;I8N5L3;I8N4A8;I8MTY9;I8MEK3;I8LV55;I8LJJ9;I8LG54;I8L515;I8KMB4;I8IMY2;I8HFY8;I8H5E7;I8G2P6;I8DM55;I8D0S0;…	T0B9A2;S7QJ16;R4UUM2;I6Z1Y5;I0PRS2;I0PJC2;H0IPN1;H0IAW2;G6X2C5;B1MB89;X8E895;X8CYW2;X8BUM6;X7XIB7;X7X4G1;X7WHZ9;X7W515;X7VSL4;X7UTR0;V6ZV99;V6ZJ21;I9JT82;I9JP52;I9IW61;I9HYR6;I9FEV3;I9ER64;I9ECD8;I9D6R7;I9CE65;I9AB64;I8ZJU7;I8ZEJ0;I8ZCV5;I8VUI0;I8VFT6;I8TX64;I8SEQ7;I8QKM3;I8Q0B0;I8PUW5;I8NMS6;I8N5L3;I8N4A8;I8MTY9;I8MEK3;I8LV55;I8LJJ9;I8LG54;I8L515;I8KMB4;I8IMY2;I8HFY8;I8H5E7;I8G2P6;I8DM55;I8D0S0;…	>tr|T0B9A2|T0B9A2_MYCAB NADH dehydrogenase OS=Mycobacterium abscessus V06705 GN=M879_14755 PE=4 SV=1;>tr|S7QJ16|S7QJ16_MYCAB NADH dehydrogenase OS=Mycobacterium abscessus subsp. bolletii CRM-0020 GN=J108_10825 PE=4 SV=1;>tr|R4UUM2|R4UUM2_MYCAB NADH dehydro	M879_14755	61	18	52.9	51.99	352530000	305390000	232960000	386590000	16787000	14542000	11093000	18409000	27	28	15	23	1277470000	93	60831000
X7VM16;X8D9X7;X8BST7;X7XMB6;V6ZN09;X8ERA0;X7WU33;X7WF36;X7V660;T0B4L1;S7P6N0;I9K210;I9HTT4;I9GPF2;I9FYK1;I9DZ32;I9CP36;I9CHM9;I9B8M4;I9B311;I8ZRV7;I8XYR7;I8XLG7;I8WCW1;I8WBK1;I8V8A1;I8U2R6;I8QDL1;I8QC15;I8PP53;I8NIZ3;I8NIH5;I8KC67;I8K4A2;I8K3S0;I8IKI1;I8HLG5;I8GCC8;I8BNX8;I8BNX6;I0PE34;I0P758;B1MJE0;A0A060KXN5;R4UI62;H0IKR3;G6XBI7;X8E0H8;I9D707;I8ZBM1;I8XHI4;I8WLD2;I8LQB2;I8E597;I8DYS3;I8CVT0;H0I…	X7VM16;X8D9X7;X8BST7;X7XMB6;V6ZN09;X8ERA0;X7WU33;X7WF36;X7V660;T0B4L1;S7P6N0;I9K210;I9HTT4;I9GPF2;I9FYK1;I9DZ32;I9CP36;I9CHM9;I9B8M4;I9B311;I8ZRV7;I8XYR7;I8XLG7;I8WCW1;I8WBK1;I8V8A1;I8U2R6;I8QDL1;I8QC15;I8PP53;I8NIZ3;I8NIH5;I8KC67;I8K4A2;I8K3S0;I8IKI1;I8HLG5;I8GCC8;I8BNX8;I8BNX6;I0PE34;I0P758;B1MJE0;A0A060KXN5;R4UI62;H0IKR3;G6XBI7;X8E0H8;I9D707;I8ZBM1;I8XHI4;I8WLD2;I8LQB2;I8E597;I8DYS3;I8CVT0;H0I…	>tr|X7VM16|X7VM16_MYCAB Mce related family protein OS=Mycobacterium abscessus MAB_110811_1470 GN=L835_3646 PE=4 SV=1;>tr|X8D9X7|X8D9X7_MYCAB Mce related family protein OS=Mycobacterium abscessus 1948 GN=I542_5022 PE=4 SV=1;>tr|X8BST7|X8BST7_MYCAB Mce relat	L835_3646	60	15	45.8	43.59	338520000	265570000	271180000	395560000	16120000	12646000	12913000	18836000	20	20	20	16	1270830000	76	60515000
X8EKP3;X8D5R9;X8BVK9;X7XDY5;X7XAP3;X7VNU3;X7UX13;T2RAJ4;I9H5X0;I9GGP7;I9G527;I9FC58;I9A0T7;I8XTN8;I8WTC2;I8UTR0;I8TLL1;I8PN88;I8P6U9;I8MAU4;I8JUZ8;I8JJY5;I8JEB1;I8IDM1;I8I1A9;I8EDD1;I8E8T4;I0PXC4;I0P684;H0IV47;B1MIG6;A5A9S9;X8DIW3;X7WNW9;X7W841;V6ZWY4;V6Z7V4;R4UX95;I9JDN7;I9J9B4;I9E1A5;I9BPH7;I9B5L2;I9AV56;I8ZBY8;I8WGL6;I8W2T3;I8TD93;I8RC42;I8LYJ5;I8K591;I8HZC4;I8HCZ7;I8DQR9;I8DCL6;I8BXK0;H0IFK4;…	X8EKP3;X8D5R9;X8BVK9;X7XDY5;X7XAP3;X7VNU3;X7UX13;T2RAJ4;I9H5X0;I9GGP7;I9G527;I9FC58;I9A0T7;I8XTN8;I8WTC2;I8UTR0;I8TLL1;I8PN88;I8P6U9;I8MAU4;I8JUZ8;I8JJY5;I8JEB1;I8IDM1;I8I1A9;I8EDD1;I8E8T4;I0PXC4;I0P684;H0IV47;B1MIG6;A5A9S9;X8DIW3;X7WNW9;X7W841;V6ZWY4;V6Z7V4;R4UX95;I9JDN7;I9J9B4;I9E1A5;I9BPH7;I9B5L2;I9AV56;I8ZBY8;I8WGL6;I8W2T3;I8TD93;I8RC42;I8LYJ5;I8K591;I8HZC4;I8HCZ7;I8DQR9;I8DCL6;I8BXK0;H0IFK4;…	>tr|X8EKP3|X8EKP3_MYCAB Uncharacterized protein OS=Mycobacterium abscessus 103 GN=I544_1747 PE=4 SV=1;>tr|X8D5R9|X8D5R9_MYCAB Uncharacterized protein OS=Mycobacterium abscessus 1948 GN=I542_2980 PE=4 SV=1;>tr|X8BVK9|X8BVK9_MYCAB Uncharacterized protein OS=	I544_1747	61	2	22.3	12.175	63764000	18441000	37889000	61017000	21255000	6147000	12630000	20339000	5	2	3	3	181111000	13	60371000
X8EMF7;X7V0P9;S9ZZ12;I0PFF9;B1MLD7;I8FAI6;X7XEX6;X7WY30;X7VGH7;I9IEX7;I8WV89;I8VB18;I8V152;I8UV72;I8JB37;I0PI67;X8D7K4;I9D003;I8YWN7;I8IID9;I8FHS3;X7WNQ6;X7WC04;V6ZA54;S7NVK4;R4UKH7;I9F6V7;I9F0U2;I9BTA4;I8QZ59;I8QWL6;I8PKQ8;I8PIR3;I8J5F4;I8HB78;I8FSM8;I6Z5A0;G6XE05;I8WDV1;X8BUB3;H0IWR6;I8P3L2;I8N7D6;H0IHM9;I8Z142;I8HWE6;V6ZJ64;I8YN28;I8WHQ2;I8VHL9;I8UKL3;I8LEZ8;I8MJ82;I8XG79;I8MPD5;I8DFG5;I8BYI2;…	X8EMF7;X7V0P9;S9ZZ12;I0PFF9;B1MLD7;I8FAI6;X7XEX6;X7WY30;X7VGH7;I9IEX7;I8WV89;I8VB18;I8V152;I8UV72;I8JB37;I0PI67;X8D7K4;I9D003;I8YWN7;I8IID9;I8FHS3;X7WNQ6;X7WC04;V6ZA54;S7NVK4;R4UKH7;I9F6V7;I9F0U2;I9BTA4;I8QZ59;I8QWL6;I8PKQ8;I8PIR3;I8J5F4;I8HB78;I8FSM8;I6Z5A0;G6XE05;I8WDV1;X8BUB3;H0IWR6;I8P3L2;I8N7D6;H0IHM9;I8Z142;I8HWE6;V6ZJ64;I8YN28;I8WHQ2;I8VHL9;I8UKL3;I8LEZ8;I8MJ82;I8XG79;I8MPD5;I8DFG5;I8BYI2	>tr|X8EMF7|X8EMF7_MYCAB Thioester reductase domain protein OS=Mycobacterium abscessus 103 GN=I544_2369 PE=4 SV=1;>tr|X7V0P9|X7V0P9_MYCAB Thioester reductase domain protein OS=Mycobacterium abscessus MAB_110811_2726 GN=L836_4726 PE=4 SV=1;>tr|S9ZZ12|S9ZZ12_	I544_2369	75	56	70.1	128.65	1145500000	832640000	740480000	1144700000	17899000	13010000	11570000	17886000	78	56	68	67	3863320000	269	60365000
X8EH01;X8DQT9;X8CZR1;X8BT21;X7XKF8;X7X656;X7WJR2;X7W530;X7VV79;X7UTP9;V6ZX37;V6ZFC7;S7QNM9;R4UCS6;I9JUW2;I9ILV3;I9HPX3;I9GLQ9;I9FUU2;I9FMT7;I9F9L3;I9EL62;I9EH66;I9D2Q9;I9BB35;I8Z2M1;I8XSL7;I8WZM5;I8WR07;I8VH84;I8SFR2;I8S9X2;I8RFV0;I8R6D8;I8Q1W6;I8PUB7;I8NYX0;I8NV27;I8N9U3;I8MNY0;I8LDH9;I8L1L6;I8JM20;I8HQE5;I8G458;I8FQC2;I8DR90;I8DA99;I8C7P0;I8BEU4;I8B7I1;I6ZBD1;I0PMU1;I0PDC0;H0IRK3;H0ICM5;G6X4S3;…	X8EH01;X8DQT9;X8CZR1;X8BT21;X7XKF8;X7X656;X7WJR2;X7W530;X7VV79;X7UTP9;V6ZX37;V6ZFC7;S7QNM9;R4UCS6;I9JUW2;I9ILV3;I9HPX3;I9GLQ9;I9FUU2;I9FMT7;I9F9L3;I9EL62;I9EH66;I9D2Q9;I9BB35;I8Z2M1;I8XSL7;I8WZM5;I8WR07;I8VH84;I8SFR2;I8S9X2;I8RFV0;I8R6D8;I8Q1W6;I8PUB7;I8NYX0;I8NV27;I8N9U3;I8MNY0;I8LDH9;I8L1L6;I8JM20;I8HQE5;I8G458;I8FQC2;I8DR90;I8DA99;I8C7P0;I8BEU4;I8B7I1;I6ZBD1;I0PMU1;I0PDC0;H0IRK3;H0ICM5;G6X4S3;…	>tr|X8EH01|X8EH01_MYCAB TrkA-C domain protein OS=Mycobacterium abscessus 103 GN=I544_0433 PE=4 SV=1;>tr|X8DQT9|X8DQT9_MYCAB TrkA-C domain protein OS=Mycobacterium abscessus subsp. bolletii 1513 GN=I540_3468 PE=4 SV=1;>tr|X8CZR1|X8CZR1_MYCAB TrkA-C domain p	I544_0433	58	12	81.7	23.798	216250000	131440000	116710000	196550000	19659000	11949000	10610000	17868000	11	10	12	15	660950000	48	60086000
X8ES14;X8DCZ9;X8BN37;X7V5L8;I9IX13;I9I062;I9HT48;I9GX07;I9B0D4;I8ZQ42;I8XL19;I8VU54;I8VKK7;I8V5X6;I8TZX6;I8P3L0;I8LZL5;I8IMH2;I8IJ77;I8FUV1;I8EZ66;I8BTJ6;I8BJR9;I0PSB9;B1MLP7;X7XCE3;X7X2H4;X7VN52;I0P9A5;H0IM45;R4U8L2;H0I8E7;X8DPY6;I8ZBW5;I8YH11;I8X294;I8WY43;I8SSP7;I8E0I6;I8DP91;I8CZW6;X7WRK8;X7WE46;V6ZNR3;V6ZDZ6;S7P479;I9EW50;I8ZH53;I8RUF7;I8QDX8;I8Q4V3;I8KSY3;I8K283;I8HT80;I8HHX0;I8GGT6;I6Z8W0;…	X8ES14;X8DCZ9;X8BN37;X7V5L8;I9IX13;I9I062;I9HT48;I9GX07;I9B0D4;I8ZQ42;I8XL19;I8VU54;I8VKK7;I8V5X6;I8TZX6;I8P3L0;I8LZL5;I8IMH2;I8IJ77;I8FUV1;I8EZ66;I8BTJ6;I8BJR9;I0PSB9;B1MLP7;X7XCE3;X7X2H4;X7VN52;I0P9A5;H0IM45;R4U8L2;H0I8E7;X8DPY6;I8ZBW5;I8YH11;I8X294;I8WY43;I8SSP7;I8E0I6;I8DP91;I8CZW6;X7WRK8;X7WE46;V6ZNR3;V6ZDZ6;S7P479;I9EW50;I8ZH53;I8RUF7;I8QDX8;I8Q4V3;I8KSY3;I8K283;I8HT80;I8HHX0;I8GGT6;I6Z8W0;…	>tr|X8ES14|X8ES14_MYCAB Short chain dehydrogenase family protein OS=Mycobacterium abscessus 103 GN=I544_4101 PE=3 SV=1;>tr|X8DCZ9|X8DCZ9_MYCAB Short chain dehydrogenase family protein OS=Mycobacterium abscessus 1948 GN=I542_5525 PE=3 SV=1;>tr|X8BN37|X8BN37	I544_4101	120	20	79.1	29.879	287450000	227840000	224530000	279320000	16909000	13402000	13208000	16431000	19	16	19	21	1019140000	75	59950000
[truncated: 2,516 more rows]

## Sheet: Sheet1
Fasta headers
>tr|I0PUV4|I0PUV4_MYCAB Porin (Fragment) OS=Mycobacterium abscessus M94	S7W_05898	4 SV=1;>tr|X7X1K7|X7X1K7_MYCAB MspA OS=Mycobacterium abscessus MAB_030201_1075	I54
>tr|X8EPT2|X8EPT2_MYCAB 60 kDa chaperonin OS=Mycobacterium abscessus 103	groL	3 SV=1;>tr|X8DZT2|X8DZT2_MYCAB 60 kDa chaperonin OS=Mycobacterium abscessus subsp. bolletii 1513
>tr|H0III5|H0III5_MYCAB Antigen 85-C OS=Mycobacterium abscessus subsp. bolletii BD	MBOL_01350	4 SV=1;>tr|I8JDF6|I8JDF6_MYCAB Antigen 85-C OS=Mycobacterium abscessus 4S-0206
>tr|I8JH05|I8JH05_MYCAB Uncharacterized protein OS=Mycobacterium abscessus 4S-0206	MA4S0206_2016	4 SV=1;>tr|X7VJC8|X7VJC8_MYCAB Uncharacterized protein OS=Mycobacterium abscessus MAB_110811_1470
[truncated: 2,850 more rows]
